# Supplementary material for: Beyond Saccharomyces pastorianus for modern lager brews: Exploring non-cerevisiae Saccharomyces hybrids with heterotic maltotriose consumption and novel aroma profile
Source: Front Microbiol. 2022 Nov 10;13:1025132. doi: 10.3389/fmicb.2022.1025132 (PMC9687090; doi:10.3389/fmicb.2022.1025132)
Supplement: Supplementary file 1 [file Table_1.XLSX]

## Sheet: Total strain list
Species	Strain	OS number	Aliases	Location	Origin	Relevant Genotype/Description	Notes	Reference
S. arboricola	CBS 10644	OS350	AS 2.3317; H-6	China	Bark of Q. fabri	WT		Wang & Bai (2008)
S. arboricola	2.3318	OS351		China	Bark of C. orthacantha	WT		Wang & Bai (2008)
S. arboricola	2.3319	OS352		China	Bark of C. orthacantha	WT		Wang & Bai (2008)
S. bayanus	NBRC 539	OS380				WT		NBRC collection
S. bayanus	NCYC 114	OS381	NBRC 1948			WT		NBRC collection
S. bayanus	8B11	OS457		Marlborough, New Zelanad	Marlborough Vineyard	WT		Zheng et al.,2015
S. cerevisiae	DBVPG 6765	OS3		France		WT		DBVPG collection
S. cerevisiae	DBVPG 6295	OS47	CBS5635	South Africa	Grape must	WT		DBVPG collection
S. cerevisiae	DBVPG 6696	OS52		Burundi	Banana wine	WT		DBVPG collection
S. cerevisiae	DBVPG 6044	OS60	CBS405	West Africa	Bili wine	WT		DBVPG collection
S. cerevisiae	DBVPG 1788	OS84		Turku, Finland	Soil	WT		DBVPG collection
S. cerevisiae	DBVPG 3051	OS86		Israel	Grape must	WT		DBVPG collection
S. cerevisiae	DBVPG 1849	OS87		Ethiopia	White Tecc	WT		DBVPG collection
S. cerevisiae	DBVPG 1373	OS91		The Netherlands	Soil	WT		DBVPG collection
S. cerevisiae	DBVPG 1853	OS92		Ethiopia	White Tecc	WT		DBVPG collection
S. cerevisiae	DBVPG 1378	OS93		Sardinia, Italy	Grape must	WT		DBVPG collection
S. cerevisiae	YPS 128	OS104		Pennsylvania, USA	Soil beneath (Q. alba)	WT		van der Aa Kühle et al.. 2001
S. cerevisiae	NCYC 1380	OS136		New Zeland	Brewery	WT		NCYC collection
S. cerevisiae	DBVPG 6254	OS140	CBS429		Champagne	WT		DBVPG collection
S. cerevisiae	DBVPG 1883	OS143		Italy		WT		DBVPG collection
S. cerevisiae	DBVPG 1106	OS150		Australia		WT		DBVPG collection
S. cerevisiae	DBVPG 6881	OS153		California, USA	Ridge Winery	WT		DBVPG collection
S. cerevisiae	DBVPG 6040	OS155	CBS1544	The Netherlands	Fermenting fruit juice	WT		DBVPG collection
S. cerevisiae	DBVPG 7995	OS156	EM93	USA	Rotting figs	WT		DBVPG collection
S. cerevisiae	YIIc17_E5	OS174		Souternes, France	Wine	WT		Cubillos et al., 2009
S. cerevisiae	CLIB413_E1	OS176		China	Fermented rice	WT		INRA, Grignon
S. cerevisiae	UCD 2120	OS180		Napa Valley, California, USA	Barrel fermentation	WT		Gerke et al., 2006
S. cerevisiae	YPS 606	OS182		Pennsylvania, USA	Woodland	WT		Cubillos et al., 2009
S. cerevisiae	NC-02	OS183		North Carolina. USA	Woodland	WT		Kim & Fay (2007)
S. cerevisiae	IL-01	OS184		Illinois, USA	Woodland	WT		Kim & Fay (2007)
S. cerevisiae	L-7	OS204		Chile		WT		Peter et al., 2018
S. cerevisiae	L-1198	OS208		Peru		WT		Peter et al., 2018
S. cerevisiae	L-1183	OS211		Uruguay		WT		Peter et al., 2018
S. cerevisiae	A6	OS226		Ghana	Sorghum beer	WT		van der Aa Kühle et al.. 2001
S. cerevisiae	A18	OS227		Ghana	Sorghum beer	WT		van der Aa Kühle et al.. 2001
S. cerevisiae	L-958	OS230		Mendoza area, Argentina		WT		Peter et al., 2018
S. cerevisiae	NCYC 1187	OS234			British Brewery	WT; Ale production strain		NCYC collection
S. cerevisiae	NCYC 2798	OS236		Germany	Clinical isolate AIDS patient	WT		NCYC collection
S. cerevisiae	NRRL-Y12663	OS253	SA; Y12		African palm wine strain	WT		Liti et al., 2009
S. cerevisiae	UWOPS83-787.3	OS270		Bahamas	Fruit, O. stricta	WT		Cubillos et al., 2009
S. cerevisiae	UWOPS03-429.1	OS275		Malaysia	Nectar, Bertam palm	WT		Liti et al., 2009
S. cerevisiae	UWOPS03-461.4	OS278		Malaysia	Nectar, Bertam palm	WT		Cubillos et al., 2009
S. cerevisiae	ZP 567	OS382		Castelo de Vide, Portugal	Q. pyrenaica	WT		Gonçalves et al., 2011
S. cerevisiae	UWOPS83-883-2	OS411		Navassa Island	Drosophila sp. from O. stricta	WT		UWOPS collection
S. cerevisiae	C6.1	OS473		Cameroon	Palm wine	WT		Stringini et al., 2009
S. cerevisiae	SX1	OS546		Qinling Mountain, Shaanxi province, China	Bark, Fagaceae plant	WT		Wang et al., 2012
S. cerevisiae	BJ6	OS549		Changping, Beijing, China	Persimmon	WT		Wang et al., 2012
S. cerevisiae	BJ20	OS552		Dongling Mountain, Beijing, china	Bark, Q. wutaishanica	WT		Wang et al., 2012
S. cerevisiae	HN16	OS564		Wuzhi Mountain, Hainan province, China	Soil	WT		Zheng et al., 2015
S. cerevisiae	FJ7	OS568		Wuyi Mountain, Fujian province, China	Bark, H. acerba	WT		CGMCC collection
S. cerevisiae	CBS 2980	OS33	DBVPG 6037	USA	Fruit fly	WT		CBS collection
S. eubayanus	CBS 12357T	OS578		Patagonia, Argentina		WT		Libkind et al., 2011
S. eubayanus	LZSP32.1	OS626		China west (Bai)		WT		Bing et al., 2014
S. eubayanus	CDFM212.1	OS627		China tibet (Bai)		WT		Bing et al., 2014
S. eubayanus	LGMUSC1.2	OS642		Patagonia, Chile	Cluster: Patagonia B, Population: Coyhaique, Tree: ?	WT		Nespolo et al., 2020
S. eubayanus	LGMUSC1.4	OS643		Patagonia, Chile	Cluster: Patagonia B, Population: Coyhaique, Tree: ?	WT		Nespolo et al., 2020
S. eubayanus	LGMUSC2.2	OS644		Patagonia, Chile	Cluster: Patagonia B, Population: Coyhaique, Tree: ?	WT		Nespolo et al., 2020
S. eubayanus	LGMUSC12.3	OS645		Patagonia, Chile	Cluster: Patagonia B, Population: Coyhaique, Tree: N. antarctica	WT		Nespolo et al., 2020
S. eubayanus	LGMUSC3.2	OS646		Patagonia, Chile	Cluster: Patagonia B, Population: Coyhaique, Tree: ?	WT		Nespolo et al., 2020
S. eubayanus	LGMUSC3.4	OS647		Patagonia, Chile	Cluster: Patagonia B, Population: Coyhaique, Tree: ?	WT		Nespolo et al., 2020
S. eubayanus	LGMUSC4.3	OS648		Patagonia, Chile	Cluster: Patagonia B, Population: Coyhaique, Tree: ?	WT		Nespolo et al., 2020
S. eubayanus	LGMUSC6.2	OS649		Patagonia, Chile	Cluster: Patagonia B, Population: Coyhaique, Tree: N. dombeyi	WT		Nespolo et al., 2020
S. eubayanus	LGMUSC5.1	OS650		Patagonia, Chile	Cluster: Patagonia B, Population: Coyhaique, Tree: ?	WT		Nespolo et al., 2020
S. eubayanus	LGMUSC7.2	OS651		Patagonia, Chile	Cluster: Patagonia B, Population: Coyhaique, Tree: N. pumilio	WT		Nespolo et al., 2020
S. eubayanus	LGMUSC6.1	OS652		Patagonia, Chile	Cluster: Patagonia B, Population: Coyhaique, Tree: ?	WT		Nespolo et al., 2020
S. eubayanus	LGMUSC6.3	OS653		Patagonia, Chile	Cluster: Patagonia B, Population: Coyhaique, Tree: ?	WT		Nespolo et al., 2020
S. eubayanus	LGMUSC16.1	OS654		Patagonia, Chile	Cluster: Patagonia B, Population: Coyhaique, Tree: N. dombeyi	WT		Nespolo et al., 2020
S. eubayanus	LGMUSC16.4	OS655		Patagonia, Chile	Cluster: Patagonia B, Population: Coyhaique, Tree: N. dombeyi	WT		Nespolo et al., 2020
S. eubayanus	LGMUSC1.1	OS656		Patagonia, Chile	Cluster: Patagonia B, Population: Coyhaique, Tree: N. pumilio	WT		Nespolo et al., 2020
S. eubayanus	LGMUSC1.3	OS657		Patagonia, Chile	Cluster: Patagonia B, Population: Coyhaique, Tree: N. pumilio	WT		Nespolo et al., 2020
S. eubayanus	LGMUSC2.2	OS658		Patagonia, Chile	Cluster: Patagonia B, Population: Coyhaique, Tree: N. pumilio	WT		Nespolo et al., 2020
S. eubayanus	LGMUSC2.4	OS659		Patagonia, Chile	Cluster: Patagonia B, Population: Coyhaique, Tree: N. pumilio	WT		Nespolo et al., 2020
S. eubayanus	LGMUSC17.1	OS660		Patagonia, Chile	Cluster: Patagonia B, Population: Coyhaique, Tree: N. antarctica	WT		Nespolo et al., 2020
S. eubayanus	LGMUSC17.2	OS661		Patagonia, Chile	Cluster: Patagonia B, Population: Coyhaique, Tree: N. antarctica	WT		Nespolo et al., 2020
S. eubayanus	LGMUSC17.3	OS662		Patagonia, Chile	Cluster: Patagonia B, Population: Coyhaique, Tree: N. antarctica	WT		Nespolo et al., 2020
S. eubayanus	LGMUSC17.4	OS663		Patagonia, Chile	Cluster: Patagonia B, Population: Coyhaique, Tree: N. antarctica	WT		Nespolo et al., 2020
S. eubayanus	LGMUSC18.3	OS664		Patagonia, Chile	Cluster: Patagonia B, Population: Coyhaique, Tree: N. dombeyi	WT		Nespolo et al., 2020
S. eubayanus	LGMUSC21.2	OS665		Patagonia, Chile	Cluster: Patagonia B, Population: Coyhaique, Tree: N. pumilio	WT		Nespolo et al., 2020
S. eubayanus	LGMUSC22.2	OS666		Patagonia, Chile	Cluster: Patagonia B, Population: Coyhaique, Tree: N. pumilio	WT		Nespolo et al., 2020
S. eubayanus	LGMUSC204.3	OS667		Patagonia, Chile	Cluster: Patagonia B, Population: Villarrica, Tree: N. pumilio	WT		Nespolo et al., 2020
S. eubayanus	LGMUSC210.1	OS668		Patagonia, Chile	Cluster: Patagonia B, Population: Villarrica, Tree: N. pumilio	WT		Nespolo et al., 2020
S. eubayanus	LGMUSC211.3	OS669		Patagonia, Chile	Cluster: Patagonia B, Population: Villarrica, Tree: N. pumilio	WT		Nespolo et al., 2020
S. eubayanus	LGMUSC212.2	OS670		Patagonia, Chile	Cluster: Patagonia B, Population: Villarrica, Tree: N. pumilio	WT		Nespolo et al., 2020
S. eubayanus	LGMUSC215.1	OS671		Patagonia, Chile	Cluster: Patagonia B, Population: Villarrica, Tree: N. pumilio	WT		Nespolo et al., 2020
S. eubayanus	LGMUSC216.1	OS672		Patagonia, Chile	Cluster: Patagonia B, Population: Villarrica, Tree: N. pumilio	WT		Nespolo et al., 2020
S. eubayanus	LGMUSC218.1	OS673		Patagonia, Chile	Cluster: Patagonia B, Population: Villarrica, Tree: N. pumilio	WT		Nespolo et al., 2020
S. eubayanus	LGMUSC220.3	OS674		Patagonia, Chile	Cluster: Patagonia B, Population: Villarrica, Tree: N. pumilio	WT		Nespolo et al., 2020
S. eubayanus	LGMUSC221.1	OS675		Patagonia, Chile	Cluster: Patagonia B, Population: Villarrica, Tree: N. pumilio	WT		Nespolo et al., 2020
S. jurei	D5088T	OS699		Saint Auban, France	Oak, Quercus robur	WT		Naseeb et al., 2017
S. jurei	D5095T	OS700		Saint Auban, France	Oak, Quercus robur	WT		Naseeb et al., 2017
S. kudriavzevii	NBRC 10990	OS122		Japan	Decayed Leaf	WT		NBRC collection
S. kudriavzevii	NBRC 10991	OS123		Japan	Decayed Leaf	WT		NBRC collection
S. kudriavzevii	NCYC 3095	OS141	DBVPG6667			WT		NCYC collection
S. kudriavzevii	IFO 1802	OS348	NCYC2889			WT		Naumov et al., 2000; IFO collection
S. kudriavzevii	IFO 1803	OS349	NCYC2996			WT		Naumov et al., 2000; IFO collection
S. kudriavzevii	ZP 542	OS391		Adagoi, Portugal	Q. pyrenaica	WT		Sampaio & Gonçalves, 2008
S. kudriavzevii	ZP 594	OS392		Aldeia das Dez, S. Estrela, Portugal	Q. faginea	WT		Sampaio & Gonçalves, 2008
S. kudriavzevii	ZP 629	OS393		Lagoa de Albufeira, Portugal	Q. ilex	WT		Sampaio & Gonçalves, 2008
S. kudriavzevii	CR85	OS544		Ciudad Real, Spain	Oak tree	WT		Peris et al., 2012
S. kudriavzevii	CA111	OS545		Castellón, Spain	Oak tree	WT		Lopes et al., 2010
S. kudriavzevii	48BYC-4	OS575		Changbai mountain, Jilin province, China	Oak bark	WT		CGMCC collection
S. kudriavzevii	JLFM8	OS576		Changbai mountain, Jilin province, China	Rotten wood	WT		CGMCC collection
S. kudriavzevii	NCYC 1379	OS103		New Zealand	Brewery	WT		NCYC collection
S. mikatae	IFO 1815	OS18		Japan	Soil	WT		Naumov et al., 2000; IFO collection
S. mikatae	IFO 1816	OS19		Japan	Decayed leaf	WT		Naumov et al., 2000; IFO collection
S. mikatae	NBRC 10992	OS124		Japan	Decayed leaf	WT		NBRC collection
S. mikatae	NBRC 10993	OS125		Japan	Decayed leaf	WT		NBRC collection
S. mikatae	NBRC 10994	OS126		Japan	Decayed leaf	WT		NBRC collection
S. mikatae	NBRC 10995	OS127		Japan	Decayed leaf	WT		NBRC collection
S. mikatae	NBRC 10996	OS128		Japan	Decayed leaf	WT		NBRC collection
S. mikatae	NBRC 10997	OS129		Japan	Decayed leaf	WT		NBRC collection
S. mikatae	NBRC 10998	OS130		Japan	Decayed leaf	WT		NBRC collection
S. mikatae	NBRC 10999	OS131		Japan	Decayed leaf	WT		NBRC collection
S. mikatae	NBRC 11000	OS132		Japan	Decayed leaf	WT		NBRC collection
S. mikatae	NBRC 11001	OS133		Japan	Decayed leaf	WT		NBRC collection
S. mikatae	NBRC 11002	OS134		Japan	Decayed leaf	WT		NBRC collection
S. mikatae	NBRC 11003	OS135		Japan	Decayed leaf	WT		NBRC collection
S. mikatae	LSYS65-1	OS571		Dongling Mountain, Beijing, China	Bark, U. macrocarpa	WT		CGMCC collection
S. mikatae	CHSZ5L-2	OS572		Changping, Beijing, China	Persimmon	WT		CGMCC collection
S. paradoxus	DBVPG 6566	OS6		USA	Mayonnaise	WT		DBVPG collection
S. paradoxus	CBS432	OS27	DBVPG 6411	South Africa	Soil	WT		CBS collection
S. paradoxus	DBVPG 4650	OS28	S25	italy	Guano	WT		DBVPG collection
S. paradoxus	Q4.1	OS35		London, UK		WT		Bensasson et al., 2008
S. paradoxus	N-8	OS66		Russia		WT		Naumova et al., 2000
S. paradoxus	YPS 125	OS114		Pennsylvania, USA	Flux of Q.rubra	WT		Sniegowski et al., 2002
S. paradoxus	IFO 1804	OS137		Japan	Bark tree	WT		Naumov et al., 1995
S. paradoxus	A4	OS186		Montreal, Canada		WT		Liti et al., 2009
S. paradoxus	UWOPS79-140	OS269		Ontario, Canada	Black Knot, M. pumila	WT		Leducq et al., 2014
S. paradoxus	UWOPS91-917.1	OS273		Hawaii, USA	Flux, Myoporum	WT		Cubillos et al., 2009
S. paradoxus	ZP 614	OS386		Murrhardt, Germany	F. sylvatica	WT		J.P. Sampaio (ZP) collection
S. paradoxus	ZP 631	OS387		Lagoa de Albufeira, Portugal	Q. ilex	WT		J.P. Sampaio (ZP) collection
S. paradoxus	HL4-2	OS573		Qinling Mountain, Shaanxi province, China	Bark, Fagaceae plant	WT		CGMCC collection
S. paradoxus	LSLL60-3	OS574		Dongling Mountain, Beijing, China	Bark, Q. wutaishanica	WT		CGMCC collection
S. cerevisiae x S. eubayanus	CBS 1486	OS54	DBVPG 6258; NCYC 397	The Netherlands	Beer	Non-engineeered	Group I (Saaz)	CBS collection
S. cerevisiae x S. eubayanus	DBVPG 6285	OS55		Copenhaghen, Denmark	Beer	Non-engineeered	Group II (Frohberg)	DBVPG collection
S. cerevisiae x S. eubayanus	DBVPG 6560	OS56		Denmark	Brewery	Non-engineeered	Group II (Frohberg)	DBVPG collection
S. cerevisiae x S. eubayanus	CBS 1538	OS57	DBVPG 6047; NCYC 392	The Netherlands	Hansen's 1888	Non-engineeered	Group I (Saaz)	CBS collection
S. cerevisiae x S. eubayanus	CBS 1513	OS58	DBVPG 6033; NCYC 396			Non-engineeered	Group I (Saaz)	CBS collection
S. cerevisiae x S. eubayanus	DBVPG 6283	OS59		Copenhaghen, Denmark		Non-engineeered	Group II (Frohberg)	DBVPG collection
S. cerevisiae x S. eubayanus	DBVPG 6282	OS61		Copenhaghen, Denmark		Non-engineeered	Group I (Saaz)	DBVPG collection
S. cerevisiae x S. eubayanus	CBS1503	OS63	DBVPG 6261	The Netherlands		Non-engineeered	Group I (Saaz)	CBS collection
S. cerevisiae x S. eubayanus	DBVPG 6284	OS64		Copenhaghen, Denmark		Non-engineeered	Group I (Saaz)	DBVPG collection
S. cerevisiae x S. eubayanus	CBS1260	OS65	DBVPG 6257; NCYC 400	The Netherlands		Non-engineeered	Group II (Frohberg)	CBS collection
S. cerevisiae x S. eubayanus	NCYC 1056	OS235				Non-engineeered	Group II (Frohberg)	NCYC collection
S. cerevisiae x S. eubayanus	CBS 1484	OS310				Non-engineeered	Group II (Frohberg)	CBS collection
S. cerevisiae x S. eubayanus	CBS 1483	OS311				Non-engineeered	Group II (Frohberg)	CBS collection
S. cerevisiae x S. eubayanus	CBS 2443	OS312				Non-engineeered	Group II (Frohberg)	CBS collection
S. cerevisiae x S. eubayanus	CBS 1545	OS313				Non-engineeered	Group I (Saaz)	CBS collection
S. cerevisiae x S. eubayanus	CBS 2946	OS314				Non-engineeered	Group I (Saaz)	CBS collection
S. cerevisiae x S. eubayanus	CBS 380	OS315				Non-engineeered	Group I (Saaz)	CBS collection
S. cerevisiae x S. eubayanus	CBS 395	OS316				Non-engineeered	Group I (Saaz)	CBS collection
S. cerevisiae x S. eubayanus	CBS 1174	OS317				Non-engineeered	Group I (Saaz)	CBS collection
S. cerevisiae x S. eubayanus	CBS 5792	OS318				Non-engineeered	Group I (Saaz)	CBS collection
S. cerevisiae x S. eubayanus	CBS 5832	OS319				Non-engineeered	Group II (Frohberg)	CBS collection
S. cerevisiae x S. eubayanus	CBS 1462	OS320				Non-engineeered	Group I (Saaz)	CBS collection
S. cerevisiae x S. eubayanus	CBS 1502	OS321				Non-engineeered	Group I (Saaz)	CBS collection
S. cerevisiae x S. eubayanus	CBS 1542	OS322				Non-engineeered	Group I (Saaz)	CBS collection
S. cerevisiae x S. eubayanus	CBS 424	OS323				Non-engineeered	Group I (Saaz)	CBS collection
S. cerevisiae x S. eubayanus	CBS 3008	OS324				Non-engineeered	Group I (Saaz)	CBS collection
S. cerevisiae x S. eubayanus	CBS 5184	OS325				Non-engineeered	Group I (Saaz)	CBS collection
S. cerevisiae x S. eubayanus	CBS 2156	OS326				Non-engineeered	Group II (Frohberg)	CBS collection
S. cerevisiae x S. eubayanus	CBS 6903	OS327				Non-engineeered	Group II (Frohberg)	CBS collection
S. cerevisiae x S. eubayanus	CBS 2165	OS328				Non-engineeered	Group II (Frohberg)	CBS collection
S. cerevisiae x S. eubayanus	CBS 2440	OS329				Non-engineeered	Group I (Saaz)	CBS collection
S. cerevisiae x S. eubayanus	B6	OS339		New Zealand	Stoneleigh Winery Marlborough	Non-engineeered	Group I (Saaz)	Zhang et al., 2015
S. cerevisiae x S. eubayanus	DBVPG 6701	OS45		Russia		Non-engineeered	Group II (Frohberg)	DBVPG collection
S. uvarum	LLFMILL.1	OS628		China (Bai)		WT		CGMCC collection
S. uvarum	DBVPG 6299	OS24	CBS7001	Peoria, USA		WT		CBS collection
S. uvarum	VKMY 361	OS99				WT		Liti et al., 2006
S. uvarum	VKMY 508	OS100				WT		Liti et al., 2006
S. uvarum	NRRL 9695	OS101				WT		NRRL collection
S. uvarum	VKM 1146-6B	OS102				WT		Reuben et al., 2013
S. uvarum	L-1764	OS222		Chile		WT		Zaki et al., 2014
S. uvarum	UWOPS99-807.1.1	OS274		Argentina	Flux, Nothofagus sp.	WT		Wimalasena et al., 2014
S. uvarum	ZP 555	OS388		Hornby Island, Canada	Q. garryana	WT		Sampaio & Gonçalves, 2008
S. uvarum	ZP 556	OS389		Hornby Island, Canada	Q. garryana	WT		Masneuf-Pomarede et al., 2016
S. uvarum	ZP 604	OS390		Hornby Island, Canada	Q. garryana	WT		Masneuf-Pomarede et al., 2016
S. uvarum	A1	OS449, OS471		Marlborough, New Zelanad	Marlborough Vineyard	WT		Zhang et al., 2015
S. uvarum	A4	OS450, OS472		Marlborough, New Zelanad	Marlborough Vineyard	WT		Zhang et al., 2015
S. uvarum	A9	OS451		Marlborough, New Zelanad	Marlborough Vineyard	WT		Zhang et al., 2015
S. uvarum	1A5	OS452		Marlborough, New Zelanad	Marlborough Vineyard	WT		Zhang et al., 2015
S. uvarum	2H7	OS453		Marlborough, New Zelanad	Marlborough Vineyard	WT		Zhang et al., 2015
S. uvarum	7A2	OS454		Marlborough, New Zelanad	Marlborough Vineyard	WT		Zhang et al., 2015
S. uvarum	7A6	OS455		Marlborough, New Zelanad	Marlborough Vineyard	WT		Zhang et al., 2015
S. uvarum	7D4	OS456		Marlborough, New Zelanad	Marlborough Vineyard	WT		Zhang et al., 2015
S. cereivisae	yMM421	M667	DBY7730, RC634a			MATa, ade2 , his6, met1, ura1, can1, cyh1, rme, sst1-3		Cohen et al., 1983
S. cereivisae	Y552369					MATα ura2-1 tyr1-1		Cubillos et al., 2009
S. cereivisae	Y552360					MATa ura2-1 tyr1-1		Cubillos et al., 2009
S. jurei	NG1				Derived from OS700	ho::HPH		This study
S. jurei	NG16				Derived from NG1 (OS700)	ho::HPH MATa		This study
S. jurei	NG17				Derived from NG1 (OS700)	ho::HPH MATα		This study
S. eubayanus	Q183				Derived from CBS 12357T	ho::HPH MATa		Hinks, 2018
S. eubayanus	Q184				Derived from CBS 12357T	ho::HPH MATα		Hinks, 2018
S. mikatae	NG87				Derived from NBRC 10997	ho::HPH		This study
S. mikatae	NG88				Derived from NBRC 11002	ho::HPH		This study
S. mikatae	NG89				Derived from NBRC LSYS65-1	ho::HPH		This study
S. mikatae	NG90				Derived from NG87 (OS129)	ho::HPH MATa		This study
S. mikatae	NG91				Derived from NG87 (OS129)	ho::HPH MATα		This study
S. eubayanus x S. jurei	NG92				OS578 x OS700 (Q183a x NG17α/Q184α x NG16a)	ho::HPH		This study
S. eubayanus x S. mikatae	NG101				OS578 x OS129 (Q183a x NG91α/Q184α x NG90a)	ho::HPH		This study

## Sheet: Array maps
Array I													Final growth of the cell colnies
	1	2	3	4	5	6	7	8	9	10	11	12
A	OS3	OS60	OS104	OS253	OS278		OS180	OS155	OS140	OS86	OS87	OS52
B	OS47	OS93	OS84	OS91	OS92	OS150	OS174	OS182	OS136	OS143	OS156	OS549
C	OS176	OS184	OS183	OS204	OS208	OS211	OS226	OS227	OS230	OS234	OS236	OS270
D	OS275	OS382	OS411	OS473	OS546	OS568	OS564	OS552	OS122	OS123	OS141	OS348
E	OS349	OS391	OS392	OS393		OS544	OS545	OS575	OS576		OS19	CBS 12357T
F	OS626	OS627	OS642	OS643	OS644	OS645	OS646	OS647	OS648	OS649	OS650	OS651
G	OS652	OS653	OS654	OS655	OS656	OS657	OS658	OS659	OS660	OS661	OS662	OS663
H	OS664	OS665	OS666	OS667	OS668	OS669	OS670	OS671	OS672	OS673	OS674	OS675
Array II
	1	2	3	4	5	6	7	8	9	10	11	12					S. cerevisiae
A	OS103	OS350	OS351	OS352	OS18	OS124	OS125	OS126	OS127	OS128	OS129	OS130					S. eubayanus
B	OS131	OS132	OS133	OS134	OS135	OS571	OS572	OS628	OS631	OS632	OS24	OS99					S. kudriavzenii
C	OS100	OS101	OS102	OS222	OS274	OS380	OS381	OS388	OS389	OS390	OS449	OS450					S. mikatae
D	OS451	OS452	OS453	OS454	OS455	OS456	OS457	OS471	OS472	OS54	OS55	OS56					S. arboricola
E	OS57	OS58	OS59	OS61	OS63	OS64	OS65	OS235	OS310	OS311	OS312	OS313					S. uvarum
F	OS314	OS315	OS316	OS317	OS318	OS319	OS320	OS321	OS322	OS323	OS324	OS325					S. pastorianus
G	OS326	OS327	OS328	OS329	OS339	OS6	OS27	OS28	OS33		OS35	OS45					S. paradoxus
H	OS66	OS114	OS137	OS153	OS186	OS269	OS273		OS386	OS387	OS573	OS574					S. jurei
																	S. bayanus
Array III
	1	2	3	4	5	6	7	8	9	10	11	12
A	CBS 12357T	OS350	OS351	OS352	CBS 12357T	OS411	OS473	CBS1513	OS 626	OS699	OS700	CBS1513
B	OS122	OS123	OS348	OS349	OS391	OS392	OS393	OS141		OS544	OS545	OS575
C	OS576			OS124	OS125	OS126	OS127	OS128	OS129	OS130	OS131	OS132
D	OS133	OS134	OS135	OS571	OS572	OS18	OS19			CBS 12357T	OS273	OS28
E	OS66	OS574	OS186	OS114	OS573	OS137	OS153	OS269	OS386	OS6	OS35	OS387
F		OS27	OS98	OS115	OS142	OS154	OS161	OS185	OS254	CBS 12357T	CBS1513	OS320
G	OS471	CBS1483	CBS1483	CBS1513	OS274	OS102	OS24	OS101	OS388	OS449	OS453	OS389
H	CBS 12357T	OS452	OS390	OS454	CBS 12357T	OS455	OS451	OS456	CBS1513	OS99	OS450	CBS1513

## Sheet: Plasmids
Plasmid name	Relevant characteristics	References	Notes
pAG32	ampR, HygR	Goldstein & McCusker, 1999	HPH cassette containing plasmid
pUC18	(Empty Backbone) pUC cloning vector, ampR	Norrander et al., 1983	pUC18 backbone used to assemble long homology arms for S. mikatae ho::HPH deletion cassetes via Gibson Assembly
pUC18_ho::HPH_NBRC 10997	ampR, S. mikatae NBRC 10997 ho::HPH cassette 500 bp homology arms	This study	pUC18 plasmid containing a deletion cassette designed with around 500 bp homologies from both sides of the HO gene in S. mikatae NBRC 10997 to be targeted with the HPH gene (pAG32 plasmid) , Fragments F1, F2, F3 (check primer list for details)
pUC18_ho::HPH_NBRC 11002	ampR, S. mikatae NBRC 11002 ho::HPH cassette 500 bp homology arms	This study	pUC18 plasmid containing a deletion cassette designed with around 500 bp homologies from both sides of the HO gene in S. mikatae NBRC 11002 to be targeted with the HPH gene (pAG32 plasmid) , Fragments F1, F2, F3 (check primer list for details)
pUC18_ho::HPH_LSYS65-1	ampR, S. mikatae LSYS65-1 ho::HPH cassette 500 bp homology arms	This study	pUC18 plasmid containing a deletion cassette designed with around 500 bp homologies from both sides of the HO gene in S. mikatae LSYS65-1 to be targeted with the HPH gene (pAG32 plasmid) , Fragments F1, F2, F3 (check primer list for details)
Fragments for Gibson Assembly amplified from pAG32 and pUC18 were pre- digested with Fast Digest DpnI according to the manufacturer (Thermo Scientific, Germany).

## Sheet: Sporulation
The synthetic complete powder used to prepare KaC medium contained a mixture of of 0.8 g adenine, 0.8 g arginine, 4 g aspartic acid, 0.8 g histidine, 0.8 g leucine, 1.2 g lysine, 0.8 methionine, 2 g phenylalanine, 8 g threonine, 0.8 g tryptophan, 1.2 g tyrosine, 0.8 g uracil, 1.2 g isoleucine and 6 g valine. T
NG1 and NG87 were sporulated on KAc plates for 5 days at 23 oC via replica plating cell mass from lawns on YPD plates. To dissect tetrads, cell mass was diluted in 100 µL dissecting buffer containing 1 M sorbitol, 10 mM EDTA, 10 µ sodium-phosphate buffer pH 7.2 and 5 µL of 5 mg/mL Zymolyase® 20T (Amsbio, UK) and incubated at 37 oC for 12-15 min. The reaction was stopped by the addition of 0.4 mL …

## Sheet: Gibson Assembly
Gibson assembly master mix was prepared by combining 100 µL 5 x Isothermal buffer, 0.2 µL 10 U µL-1 T5 exonuclease, 6.25 µL 2 U µL-1 Phusion polymerase, 50 µL U µL-1 Taq ligase and dH2O to a final amount of 375 µL. The enzymes were provided by New England BioLabs, Germany. 5 x Isothermal buffer contained 1.5 mL of 1 M Tris-HCl pH 7.5, 75 μl of 2 M MgCl2, 30 μl of 100 mM of each dGTP, dATP, dTTP, …
