# Supplementary material for: Beyond Saccharomyces pastorianus for modern lager brews: Exploring non-cerevisiae Saccharomyces hybrids with heterotic maltotriose consumption and novel aroma profile
Source: Front Microbiol. 2022 Nov 10;13:1025132. doi: 10.3389/fmicb.2022.1025132 (PMC9687090; doi:10.3389/fmicb.2022.1025132)
Supplement: Supplementary file 2 [file Table_2.XLSX]

## Sheet: Primer list
Primer number	Primer Name	Sequence (5'-3')	Template DNA	Purpose
1	S. jurei_ ho::HYG_Ver_ORF_fw	TTCCGCTGACAACTGGACTG	S. jurei gDNA	Verificaiton PCR of Deletion cassette for HO in S. jurei
2	S. jurei_ ho::HYG_Ver_rv	CGCTACTCATCATCGCTACACT	S. jurei gDNA
3	S. jurei_ ho::HYG_fw	TGAGCATCAAGGTAATCTAAATCTCTGACTTCAATATCAAAGTTGCGTACGCTGCAGGTCGAC	pAG32 (Hph marker)	Inactivation DNA cassette for HO in S. jurei (disrupted ORF ) using the hph cassette (pTEF1-hph-pTEF1) 45 bp homology at the beginning of the ORF
4	S. jurei_ ho::HYG_rv	GAAACGCTTTATAGAAGAAATGGAGCGCTCAAAAGGAGATTATTTATCGATGAATTCGAGCTCG	pAG32 (Hph marker)
5	ITS1	TCCGTAGGTGAACCTGCGG	g DNA	Species identification ; White et al., 1990
6	ITS4	TCCTCCGCTTATTGATATGC	g DNA
7	HPH_ORF_fw	GCGATTGCTGATCCCCATG	All that contain the HPH ORF	Used for a verification PCR of the HO deletion using the HPH marker
8	S. mik_ ho::HYG_fw	ACAGAGTTACCAGAAAATTTATAATATTCAGCAAAAAACAAAGCACGTACGCTGCAGGTCGAC	pAG32 (Hph marker)	Inactivation DNA cassette for HO in S. mikatae (disrupted ORF ) using the hph cassette (pTEF1-hph-pTEF1)
9	S. mik_ ho::HYG_rv	CTACGTCTAGGGTCTAACCTCCCAGGTTCACCTTCAAAAGCTCTGATCGATGAATTCGAGCTCG	pAG32 (Hph marker)
10	S. mik_ ho::HYG_Ver_fw	ATGTGCACAGATGGCTCTGC	g DNA S. mikatae	Verificaiton PCR of Deletion cassette for HO in S. mikatae
11	S. mik_ ho::HYG_Ver_rv	TGTTGTACCGTCACCTAGCC	g DNA S. mikatae
12	HPH_tTEF_fw	TTCGCCTCGACATCATCTGC	All that contain the tTEF terminator	Used for a verification PCR of the HO deletion using the HPH marker
13	HPH_pTEF_rv	CGGATGTGATGTGAGAACTGTATCC	All that contain the pTEF promoter	Used for a verification PCR of the HO deletion using the HPH marker
14	S. mik_ ho::HYG_long_fw	ACAGAGTTACCAGAAAATTTATAATATTCAGCAAAAAACAAAGCACAGAGCTTTTGAAGGTGAACCTGGGAGGTTAGACCCGTACGCTGCAGGTCGAC	g DNA S. mikatae	Inactivation DNA cassette for HO in S. mikatae (disrupted ORF ) using the hph cassette (pTEF1-hph-pTEF1) 45 bp homology at the beginning of the ORF
15	S. mik_ ho::HYG_long_rv	TTTAGTAGGTACCCTAACTGATAATTTATGGCCTGCAGTGCATTGAAAGGCAAGGCGCTGATAAACTGTTCTACGTCTAGATCGATGAATTCGAGCTCG	g DNA S. mikatae
16	puC18_GA_fw	CTCTCTTCAAAGTAATCATGGTCATAGCTGTTTCCTGTGT	puC18	Primers used for Gibson Assembly to generate long homology overhangs - 500 bp for HO deletion with HPH in S. mikatae. Amplifies pUC18 backbone fragment which is a 2648 bp fragment amplified from pUC18 designed for a Gibson Assembly together with F1, F2 and F3, plasmids (pUC18_ho::HPH_NBRC 10997/NBRC 11002/LSYS65-1) from which a ho::HPH cassette with long homologies can be amplified using primers …
17	puC18_GA_rv	CAATACCAGGCACTGGCCGTCG	puC18
18	Fr1_GA_fw	CCAGTGCCTGGTATTGTGTGCAGGACTTGAGG	g DNA S. mikatae	Primers used for Gibson Assembly to generate long homology overhangs - 500 bp for HO deletion with HPH in S. mikatae. Amplifies F1 which is a 646 bp fragment amplified from S. mik. - upstream of the HO ORF (over 500 bp) designed for a Gibson Assembly together with F2, F3 and pUC18 backbone, plasmids (pUC18_ho::HPH_NBRC 10997/NBRC 11002/LSYS65-1) from which a ho::HPH cassette with long homologies …
19	Fr1_GA_rv	AGCGTACGATTGCTGTTTGTAGGGATACAGGTTTG	g DNA S. mikatae
20	Fr2_GA_fw	CAGCAATCGTACGCTGCAGGTCGAC	pAG32 (Hph marker)	Primers used for Gibson Assembly to generate long homology overhangs - 500 bp for HO deletion with HPH in S. mikatae. Amplifies F2 which is a 1770 bp fragment amplified from pAG32 plasmid and contains the HPH gene designed for a Gibson Assembly together with F1, F3 and pUC18 backbone, plasmids (pUC18_ho::HPH_NBRC 10997/NBRC 11002/LSYS65-1) from which a ho::HPH cassette with long homologies can be…
21	Fr2_GA_rv	TCTAACCCCAATCGATGAATTCGAGCTCGTTTTCG	pAG32 (Hph marker)
22	Fr3_GA_fw	TTCATCGATTGGGGTTAGAATTTGTTAGGGCTTGT	g DNA S. mikatae	Primers used for Gibson Assembly to generate long homology overhangs - 500 bp for HO deletion with HPH in S. mikatae. Amplifies F3 which is a 500-600 bp fragment amplified from S. mik . downstream of the HO ORF (around 500 bp) a designed for a Gibson Assembly together with F1, F2 and pUC18 backbone, plasmid (pUC18_ho::HPH_NBRC 10997/NBRC 11002/LSYS65-1) from which a ho::HPH cassette with long hom…
23	Fr3_GA_rv	ACCATGATTACTTTGAAGAGAGTTGTCACCAAGGCC	g DNA S. mikatae
24	S_mik_ho:HPHfs_a_fw	TGGTATTGTGTGCAGGACTTGAGG	pUC18_ho::HPH_NBRC 10997/NBRC 11002/LSYS65-1	Primers used to amplify the ho:HPH deletion cassetes with long homology arms for S. mikatae
25	S_mik_ho:HPHfs_f_rv	TTTGAAGAGAGTTGTCACCAAGGCCA	pUC18_ho::HPH_NBRC 10997/NBRC 11002/LSYS65-1
26	Scer F2	GCGCTTTACATTCAGATCCCGAG	g DNA S. cerevisiae	Species specific primers: google for reference ; Muir et al., 2011
27	Scer R2	TAAGTTGGTTGTCAGCAAGATTG	g DNA S. cerevisiae
28	Smik F1	ACAAGCAATTGATTTGAGGAAAAG	g DNA S. mikatae
29	Smik R1	CCAGTCTTCTTTGTCAACGTTG	g DNA S. mikatae
30	D5095_SEC24_F	CTCAAATGGGAATGCCACCG	g DNA S. jurei	Species specific primers: google for reference ; Naseeb et al., 2021
31	D5095_SEC24_R	TCCTGATAGTGGTTGTTGCT	g DNA S. jurei
32	Seub F3	GTCCCTGTACCAATTTAATATTGCGC	g DNA S. eubayanus	Species specific primers: google for reference ; Reuben et al., 2013
33	Seub R2	TTTCACATCTCTTAGTCTTTTCCAGACG	g DNA S. eubayanus
34	G156	AGTCACATCAAGATCGTTTATGG	Saccharomyces gDNA - Mating type PCR	MAT locus specific; Huxley et al., 1990
35	G157	GCACGGAATATGGGACTACTTCG		MAT α specific; Huxley et al., 1990
36	G158	ACTCCACTTCAAGTAAGAGTTTG		MAT a specific; Huxley et al., 1990

## Sheet: PCR processing details
10 x RediLoad™ Loading Buffer (Thermo Fisher Scientific, UK) was added to the verification PCR mixtures for visualization after gel electrophoresis otherwise DNA Gel Loading Dye (6X) (Thermo Fisher Scientific (UK/Germany) was applied. PCR products were purified by using the QIAquick PCR Purification kit (Qiagen, Germany) or Zymoclean™ kit (Omega Bio-tek, US).

## Sheet: NG92 hybrid verification (PCR)
Primer pairs:
I – Seub F3 + Seub R2 – 228 bp
II – D5095_SEC24_F + D5095_SEC24_R– 233 bp
1. NG192 (Se x Sj)
2. S. jurei D5095T
3. S. eub. CBS 12357T

## Sheet: NG101 hybrid verification (PCR)
Primer pairs:
I – Seub F3 + Seub R2 – 228 bp
II – Smik F1 Smik R1– 508 bp
1. NG101 (Se x Sm)
2. S. mik. NBRC 10997
3. S. eub. CBS 12357T
