# Supplementary material for: Beyond Saccharomyces pastorianus for modern lager brews: Exploring non-cerevisiae Saccharomyces hybrids with heterotic maltotriose consumption and novel aroma profile
Source: Front Microbiol. 2022 Nov 10;13:1025132. doi: 10.3389/fmicb.2022.1025132 (PMC9687090; doi:10.3389/fmicb.2022.1025132)
Supplement: Supplementary file 3 [file Table_3.XLSX]

## Sheet: Plate 1
SM 2% Maltotriose
strain
S. eub CBS 12357 1_1
S. eub CBS 12357 1_2
S. eub CBS 12357 1_3
S. eub CBS 12357 2_1
S. eub CBS 12357 2_2
S. eub CBS 12357 2_3
S. past. CBS 1513 1_1
S. past. CBS 1513 1_2
S. past. CBS 1513 1_3
S. past. CBS 1513 2_1
S. past. CBS 1513 2_2
S. past. CBS 1513 2_3
RAW DATA
	A1	B1	C1	D1	A2	B2	C2	D2	A3	B3	C3	D3	A4	B4	C4	D4	A5	B5	C5	D5	A6	B6	C6	D6
Strain	S. eub CBS 12357 1_1	S. eub CBS 12357 1_1	S. eub CBS 12357 1_2	S. eub CBS 12357 1_2	S. eub CBS 12357 1_3	S. eub CBS 12357 1_3	S. eub CBS 12357 2_1	S. eub CBS 12357 2_1	S. eub CBS 12357 2_2	S. eub CBS 12357 2_2	S. eub CBS 12357 2_3	S. eub CBS 12357 2_3	S. past. CBS 1513 1_1	S. past. CBS 1513 1_1	S. past. CBS 1513 1_2	S. past. CBS 1513 1_2	S. past. CBS 1513 1_3	S. past. CBS 1513 1_3	S. past. CBS 1513 2_1	S. past. CBS 1513 2_1	S. past. CBS 1513 2_2	S. past. CBS 1513 2_2	S. past. CBS 1513 2_3	S. past. CBS 1513 2_3
0	93.2632	90.8684	86.4211	88	97.5	92.6053	88.3684	85.1316	99.2368	93.7895	87.3421	86.5789	101.316	92.8158	87.4474	91.4474	97.6579	90.7368	93.2895	94.6842	97.7368	88.7105	94.7895	94.7105
40	92.8684	92.6579	92.2632	92.9474	95.6316	93.6053	90.8421	92.6316	97.9211	93.8947	90.1053	93.7105	103.921	95.6053	92.1316	95	100.816	94.6053	99.8158	102.053	102.658	94.2105	101.658	102.342
80	90	90.5263	92.8421	91.7895	92.8684	91.0526	90.2105	91	93.9737	92.8158	89.1842	91.8421	100.553	93.1842	90.1842	93.4474	98.2105	93.3421	98.5263	100.263	100.368	92.4474	102.395	101.132
120	90.6842	89.9474	92.5789	92.0789	93.5789	91	91.3158	91.5526	96.5	92.8947	90.5789	93.5789	100.29	92.8947	89.7105	93.3421	98.5	93.1053	98.6053	98.8684	100.658	92.5263	102.21	101.158
160	92.3947	91.9474	93.7368	92.8421	93.2105	91.2632	90.7368	90.7105	95.6316	93	90.8158	92.4211	100.158	93.3421	89.7632	93.2632	98.9737	93.3421	99.4474	100.21	101.237	93.8684	103.158	101.447
200	90.7368	92.8158	94.2105	93.5789	93.3158	91.1579	90.7632	90.1579	95.4211	92.2632	90.5	92.9737	99.7105	92.7105	89.5789	93	97.8158	92.7632	99.7368	99.1579	100.947	92.7105	103.684	102.974
280	91.2895	90.9737	93.6842	92.9211	92.7105	89.9211	90.2105	90.2632	95.3947	91.3158	91.2368	91.9474	99.1579	91.8158	90.7895	93.3684	97.9474	92.5	99.9474	100.553	101.263	92.7368	104.737	102.684
320	93.3684	92.8158	94	92.7895	93.7368	91.2632	90.7368	90.2105	95.5526	93.1842	91.3684	92.6579	100.29	93.3947	91.9211	93.9211	99.1053	93.3684	101.5	102.816	103.71	95.5	105.421	104.763
440	91.2368	89.3684	92.0263	92.7105	92.8421	90.4474	91.2368	90.5	94.3158	91.3421	91.0789	91.9211	99.5263	91.9211	90.7632	92.8947	97.3947	91.8947	105.368	107.368	105.947	96.7368	108.263	109.316
480	91.7895	92.5526	92.3684	93.5	95.7895	91.5526	91.2368	91.3421	96.5263	92.8421	91.5789	92.7368	101.526	94.2105	91.9211	94.0526	99.8947	94.8158	109.263	111.105	109.184	100.868	111.658	112.368
520	92.0263	91.3158	92.3421	93.7895	94.1316	91.7895	91.7368	92.2105	95.4737	92.5789	91.7368	93.4474	101.79	94.9211	92.2368	94.8421	100.29	94.7895	112.368	115.105	110.684	102.526	114.816	114.947
560	92.6053	91.7895	93.0789	94.2368	95.6842	92.9211	92.6316	92.8947	96.2105	94.3684	92.3947	93.8947	102.395	96.1842	93	95.9474	102.763	96.5	116.132	117.816	112.71	105.474	117.658	118.105
600	90.5263	91.3158	92	93.9737	93.5789	91.8684	90.9474	91.4211	95.4211	92.5526	91.0789	93.1579	100.658	95.2105	91.9211	94.8158	101.158	96.2895	118.474	120.29	113.553	107.632	120	119.737
640	91.5	91.6053	93.8947	94.5526	94.0789	92.2368	91.8947	91.9474	95.6579	93.8158	92.6053	94.1053	101.816	96.3158	92.5789	95.8684	102.105	97.3684	122.29	124.105	116.421	110.132	123.342	123.421
680	91.3421	92	93.8421	94.6053	92.6842	91.3684	91.1579	91.5263	95.0263	93.0789	91.6316	93.6842	102.368	95.7105	93.5263	94.8684	102.921	98	125.053	126.71	118.421	112.816	127.184	126.71
720	91.8684	91.7895	93.7368	95.4737	92.8158	90.9737	92.0526	90.9211	95.4211	92.0263	91.8158	93.0263	103.21	96.6053	92.9474	96.4211	103.447	98.1316	128.447	129.842	122.553	115.947	130.342	129.895
760	90.6316	90.3947	91.4474	93.3684	90.8158	89.6053	89.1316	89.3421	92.9474	90.4474	89.5526	90.7895	101.132	95.5	91.8684	94.6316	101.816	97.5263	130.263	131.684	122.816	117.368	130.316	130.684
800	93.1316	92.2368	94.5	96.4474	94.0526	91.2632	91.2368	92.6842	95.7368	92.6579	91.7105	94.8158	105.632	99.0263	96.4737	98.9211	106.395	101.395	135.263	136.79	129.474	123.237	136.974	136.605
840	95	94.7105	96.8947	97.1053	95.4474	93.1053	94.1053	93.6579	97.6053	94.3421	93.9737	95.0526	108	101.974	98.7895	100.737	108.921	104.026	139.21	139.737	134.29	127.132	140.895	140.5
880	97.5	96.8684	99.7105	100.079	98.7895	97.7632	97.5526	97.3421	100.816	98.1842	97.3421	98.2895	112.526	106.474	102.842	104.947	113.658	108.632	143.079	143.421	139.237	132.79	145	143.842
920	94.4211	94.0526	96.7105	98.8684	94.8158	93.7368	94.1579	94.9211	96.7895	94.5526	93.9737	95.1316	110.868	105.21	100.921	103.79	113.184	109.132	144.71	145.158	140.368	134.553	146.132	145.526
960	96.2632	96.6842	98.4211	100.974	98.1579	95.9474	95.6316	96.7632	98.5526	97.4737	96.8158	98.2105	114.895	108.184	104.526	107.053	117.184	112.658	147.79	148.447	144.184	138.342	148.684	148.632
1000	93.9474	96.0526	98.3947	100.842	96.8947	96	95.6316	96.5789	98.6579	97.1053	96.1053	97.5	115.868	110.684	106	108.447	119.526	114.5	149.158	149.684	146.026	140.026	150.368	149.474
1040	97.6316	97.5	100.868	102.132	97.5263	97.3421	96.7368	97.5	100.684	98.9211	98.3947	99.5526	119.184	113.71	108.684	111.158	123.553	118.79	152.158	152.342	148.368	143.632	152.605	152
1080	96.1842	98.1316	101.658	102.447	97.0263	95.9474	96.5	97.4474	98.9211	97.8684	97.5263	99.6316	121.21	115.579	111	113.132	125.553	120.684	153.579	154.053	149.974	145.632	154.895	154.395
1120	97.5	98.4474	102.921	103.737	98.1316	96.1842	97.7632	97.3947	100.79	98.5263	99.0789	100.763	124.79	119.763	114.158	116.237	128.579	124.5	155.71	156.316	152.79	148.263	157.132	156.29
1160	100.579	100.29	104.605	105.263	99.8684	98.4211	98.9737	99.1842	102.079	99.2368	100.053	101.368	128.947	123.737	118.526	119.658	133.026	129.079	158.237	158.29	155.816	150.763	159.5	158.868
1200	100.79	101.132	105.868	106.816	100.842	99.3947	99.9737	101.026	104.79	101.921	100.632	103.447	133.21	127.921	122.184	124.132	136.632	132.684	159.71	160.21	158.368	153.368	161.342	160.947
1240	102.342	102.71	107.79	108.053	101.263	100.132	101.763	101.71	103.947	101.526	102.053	103.342	136.816	131.71	126.132	127.684	138.895	135.21	161.632	161.947	160.368	155.842	163.868	162.658
1280	102.921	103.132	106.816	107.921	101.71	101.105	101.368	102.263	104.71	102.132	101.447	104.237	140	134.658	128.921	130.71	141.526	137.71	162.658	163.026	162.21	157.316	164.421	163.553
1320	104.29	104.026	107.026	109	104.816	102.342	103.895	104.5	106	103.737	103.658	105.132	143.132	138.158	132.605	134.684	144.763	140.026	165.21	165.5	164.421	159.395	166.158	165.816
1360	104.553	104.5	106.868	109.026	104.105	102.579	104.395	104.895	106.658	104.684	105.474	107.105	144.395	140.053	135.132	137.053	146.553	142.79	166.526	166.842	165.605	160.921	167.026	166.421
1400	105.447	105.947	105.921	107.947	105.026	104.526	105.132	105.921	107.921	106.5	106.71	107.79	145.947	141.605	136.868	139.053	149.079	144.842	167.79	167.395	166.526	162.342	168.368	167.921
1440	112.237	110.974	112.29	112.763	111.79	109.395	110.237	110.026	114.026	110.974	111.605	112.658	151.395	147	143.263	144.368	153.868	150.132	170.737	170.921	170.474	166.605	172	171.447
1480	107.421	107.395	108.395	109.921	107.737	107.553	106.842	106.71	110.974	108.474	108.053	109.316	151.816	147.158	142.342	143.816	153.29	149.842	169.632	169.579	171.079	167.026	171.29	171.316
1520	106.895	106.658	108.21	109.29	107.421	105.947	105.763	106.237	110.026	107.132	107.026	108.053	153.368	149.29	144.263	145.71	155.132	151.868	170.737	170.105	171.763	167.579	172	171.5
1560	108.737	107.842	108.29	109.79	108.816	107.632	107.105	106.974	110.816	107.5	107.395	108.684	155.974	151.263	147.342	148.316	156.868	154	171.5	171.579	173.29	168.79	173	172.553
1600	109	108.053	109.158	109.447	108.579	107.368	107.026	107.29	109.395	106.29	106.579	108.105	157.974	153.79	149.579	150.579	158.895	155.342	172.316	172.316	174.184	170	173.526	173.105
1640	107.579	107.526	108.658	110.316	108.553	107.579	106.974	107.395	109.947	107.237	107.21	108.158	159.842	155.632	151.526	152.132	160.737	157.842	173	172.79	174.816	170.895	174.342	173.553
1680	108.895	108.579	109	109.842	109.895	108.026	108.026	107.553	111.053	108.053	108.237	108.921	162.342	158.263	154.053	154.632	163.605	159.895	173.658	173.868	176.29	172.21	175.29	174.632
1720	108.079	107.026	107.842	109.237	107.579	106.71	106.105	106.026	109.053	107.21	107.132	107.526	163.132	158.816	154.447	155.579	164.29	160.921	174.447	174.29	175.526	171.605	174.632	174.184
1760	107.763	106.842	108.447	109.29	106.684	105.079	106.71	105.921	109.71	106.421	106.579	107.79	163.632	159.79	156.342	157.184	165.684	162.105	175	174.684	176.368	172.316	176.184	174.974
1800	108.079	107.974	109.421	109.974	107.605	107.21	106.342	106.421	110.079	107.184	106.868	108.105	166.263	162.684	158.658	159.158	167.684	164.158	175.5	175.053	178.053	174.342	176.737	176.526
1840	107.947	106.868	107.526	109.684	107.263	105.237	106.105	106.079	109.263	106.21	107.053	107.316	167.21	163.421	159.632	160.605	167.842	164.895	175.79	175.026	177.79	174.158	177.342	176.474
1880	108.658	107.947	108.263	110.184	108.658	107.737	107.026	107.21	110.79	108.79	107.158	107.974	169.105	165.816	161.579	162.474	169.342	166.474	176.553	175.816	178.368	174.842	177.342	177.184
1920	109.447	107.895	109.132	110.342	109.79	108.605	108.105	107.737	111.29	108.421	108.842	108.71	170.684	167.184	163.632	163.79	171.079	167.895	176.842	176.29	179.632	175.974	178.29	177.237
1960	107.921	107.684	107.474	109	109.474	108.421	107.316	107.29	109.921	107.763	107.658	108.053	171.132	168.395	164.342	164.974	171.132	169	176.316	176.21	179.395	176.29	177.868	177.21
2000	108.526	107.684	108.816	109.684	108.921	108.368	107.658	107.658	110.842	108.079	107.763	108.342	172.684	169.263	165.29	165.895	173.316	170.184	176.868	176.342	179.895	177.026	178.105	177.395
2040	110	108.316	109.316	109.816	109.132	107.868	107.974	107.21	111.342	108.21	108.921	109.29	173.579	170.132	167.342	167.553	173.842	171.5	177	176.816	179.816	177.21	178.184	177.184
2080	109.184	108.026	108.816	109.21	108.474	106.526	107	106.158	110.632	107.79	108.21	108.316	173.737	170.816	167.658	168	173.816	171.105	176.421	176.5	179.895	176.71	178.237	177.342
2120	106.316	105.105	106.947	108.263	105.132	103.71	104.553	104.816	106.974	104.368	105.026	106.026	173.526	170.684	167.553	168.395	173.21	171.184	175.447	175.868	178.947	175.737	177.316	176.737
2160	107.868	106.658	107.816	110.026	108.474	106.579	106.526	107.553	110.053	106.868	107.29	107.947	175.29	172.053	169.395	170.526	175.237	172.026	176.237	177.026	180.421	177.026	177.868	177.79
2200	108.316	107.316	108.184	109.658	108.947	107.368	107.316	106.974	109.947	106.342	106.105	107.026	175.395	172.816	170	170.29	175.684	172.842	176.474	176.605	179.868	176.79	177.526	177.21
2240	109.421	108.632	109.368	110.21	109.158	107.79	107.526	107.79	110.447	107.316	108.026	108.29	176.658	174.184	171.395	171.684	176.579	173.79	176.947	177.026	180.342	177.053	178.632	177.684
2280	109.342	109.053	109.632	110.632	109.132	107.737	107.447	107.974	111.21	108.553	107.947	108.395	177.526	174.763	171.632	172.21	177.553	174.553	177.026	177.29	180.5	177.421	177.947	177.921
2320	109.842	109.079	109.132	110.263	108.447	107.474	107.132	106.974	111.132	107.842	107.605	108.763	177.553	174.605	172.316	172.316	177.947	175.026	177.132	177.105	180.395	177.158	178.053	177.158
2360	109.474	109.395	109.342	110.684	108.553	107.237	107.684	107.263	111.079	108.632	108.526	109.474	177.737	175.684	172.947	173.737	177.684	175.316	176.974	177.5	180.737	178.237	178.71	178.342
2520	109.447	109.184	109.21	110.263	108.974	108	107.737	108.263	111.053	108.579	108.263	108.71	179.868	177.132	174.368	174.947	179.132	176.947	177.237	177.132	181.053	177.895	178.605	177.895
2560	109	109.368	109.553	110.105	109.763	108.053	107.605	107.974	110.658	109.079	108.526	109.053	179.237	177.158	174.737	175.079	179.579	177.21	177.184	176.684	180.684	177.658	178.132	178.079
2600	108.421	109.263	109.5	110.684	108.763	107.526	107.079	107.368	111.026	107.974	108.579	108.474	179.658	177.184	175.184	175.684	179.342	177.132	177.684	177.237	180.474	178.316	178.974	178.368
2640	108.947	108.947	108.526	109.816	108.79	107.263	107.158	107.316	110.737	108.053	108.316	108.71	180.395	178.026	175.263	175.316	179.474	177.237	177.026	177.158	181.105	177.71	178.816	177.816
2680	108.684	108.921	109.21	110.368	108.974	107.895	107.658	107.79	110.026	107.421	106.868	108.632	180.079	177.868	175.29	176.132	179.553	177.342	177.237	177.474	181.079	178.21	178.895	178.026
2720	109.263	108.921	109.368	109.816	109.5	108.237	106.974	107.553	110.447	107.947	107.368	108.237	180.316	178.263	175.658	176.158	179.79	177.71	177.421	177.263	181.132	177.842	179.026	178.053
2760	108.79	108.737	109.342	110.026	109.026	108.105	107.842	107.684	111.263	109	108.579	108.737	181.105	178.71	176.29	176.184	180.342	177.842	177.316	177.395	181.132	178.237	179	177.868
2800	108.579	107.605	108.737	109.21	108.132	107.079	105.895	106.79	110.21	108	106.868	107.947	180.079	177.816	175.526	176.105	179.816	177.368	176.868	177.105	180.447	177.632	178.395	177.79
2840	109.053	108.342	108.737	109.947	109	107.421	106.237	106.658	110.5	108.263	107.579	108.605	181.079	178.29	175.921	176.553	180.316	177.868	176.895	177.053	181.026	178.026	178.579	177.947
2880	109.421	108.079	109.342	109.974	109.026	107.132	106.526	107.079	110.921	107.79	107.395	108.079	180.842	178.342	176.526	177.105	179.79	177.71	177.263	177.368	181.868	178.263	179.158	178.29
2920	108.632	108.526	108.947	109.132	109.921	107.29	107.053	107.237	110.605	107.895	107.842	107.632	180.684	178.816	176.553	177.053	180.263	177.71	177.605	177.447	181.316	178.184	178.447	177.974
2960	108.579	108.71	108.263	109.658	109.158	107.395	107.079	107.763	110.684	108.21	107.842	107.947	180.342	178.421	176.21	177.132	180.605	177.605	177.658	177.737	181.29	177.816	178.816	178.158
3000	108.342	107.474	108.079	108.895	107.553	106.421	106.29	106.974	109.868	106.868	107.868	107.868	180.263	177.79	176.947	177.053	180.447	178	177.842	177.79	181	177.868	178.526	178.237
3040	108.105	108.368	108.763	109.184	107.184	106.526	105.974	106.184	109.868	107.605	107.474	107.895	180.842	178.5	176.21	176.474	180	177.895	177.5	177.29	181.921	178.447	178.474	178.026
3080	109.842	108.342	109.263	110.079	109.605	107.816	107.132	107.553	111.842	107.816	108.395	108.184	181.132	178.842	176.763	177.368	180.342	177.737	177.605	177.974	182.395	178.763	179.184	179.158
3120	108.605	109.026	108.868	109.842	109.579	107.237	106.947	107.974	109.395	107.105	107.684	108.342	180.842	178.316	176.395	176.842	179.737	177.684	177.526	177.342	181.526	178.132	179.053	178.368
3160	109.342	107.842	109.368	109.632	108.71	107.474	106.947	107.868	110.974	108.263	107.816	108.368	180.763	178.447	177.158	176.947	180.237	178.105	177.5	177.79	181.658	178.605	179.395	178.421
3200	109.21	108.895	109.21	110.474	109.842	107.184	106.79	107.895	110.947	108.342	108.237	108.842	181.29	178.579	177.184	177.29	180.474	178.632	177.868	178.342	182.105	178.632	179.395	178.5
3240	109.395	108.395	108.342	110.026	107.868	106.421	105.395	106.395	110.553	108.29	108.316	108.658	180.316	178.237	176.421	177.026	180.132	177.684	177.553	177.71	181.553	178.868	179.21	178.079
3280	109.263	108.579	108.579	110.29	107.79	106.632	105.763	106.605	110.447	107.605	107.053	107.474	180.79	178.71	176.158	176.947	180.237	178.053	177.553	177.71	182.184	178.868	179.263	178.79
3320	109.342	108.368	109.158	109.737	108.842	107.158	106.026	107.184	110.421	107.526	107.421	107.921	180.447	178.658	176.079	177.29	179.816	177.658	177.395	178.132	181.763	178.553	179.474	178.658
3360	108.316	108	108.474	109.921	109.368	107.395	106.842	107.21	110.895	108	108.132	107.921	181	178.316	176.684	177.132	180.395	177.868	177.974	177.684	181.921	178.974	179.342	178.737
3400	108.71	109	108.605	109.868	109.421	106.947	106.184	107.316	111.526	108.447	107.921	108.553	180.71	178.605	176.816	177.21	180.579	178.29	178	177.395	181.29	178.342	179	178.605
3440	108.605	108.737	109.132	109.29	108.105	106.29	105.737	106.368	110.868	108.737	108.5	108.474	180.658	178.763	176.29	176.737	180.184	177.974	177.737	177.737	181.474	178.474	178.447	178.368
3480	109.184	108.395	108.816	109.605	107.921	106.342	105.263	106.447	110.474	108.21	107.474	108.395	180.605	178.079	176.263	177.21	179.974	177.763	177.868	177.763	181.316	178.658	179.184	178.474
3520	109.737	109	108.71	109.526	109.158	105.895	105.842	106.29	111.579	107.921	108	108.368	181.421	178.553	176.763	177.026	180.368	177.816	177.553	177.553	182.132	178.842	179.658	178.579
3560	107.79	107.605	107.868	108.868	109.368	107.105	105.737	107.184	110.079	107.132	106.316	106.974	180.974	178.842	175.868	177.053	180.316	177.842	177.395	177.237	182.421	178.868	178.658	178.132
3760	108.579	108.447	108.421	109.816	109.79	107.974	106.263	108.105	111.29	108.132	107.447	108.763	181.684	179.553	177.368	177.474	180.895	178.053	178.237	178.158	182.579	179.395	179.763	178.763
3800	109.026	108.237	108.263	109.684	109.21	107.526	105.947	107.342	110.105	107.974	107	107.5	180.921	179.079	176.842	177.053	180.5	178.105	178.342	177.947	182.342	179.21	179.368	178.842
3840	109.79	108.342	109	110.026	109.842	107.5	106.684	108.132	112.079	108.421	108.395	108.605	181.605	178.553	176.71	177.237	180.71	178.421	178.026	177.947	182.158	179	179.526	179.053
3880	109.368	109.026	109.132	109.79	108.5	106.763	106.421	107.105	111	107.895	107.974	108.79	181.079	179	176.421	177.132	180.868	178.684	178.079	178.395	182.053	179.474	179.605	179
3920	108.632	108.026	108.29	109.316	108.368	107.132	105.921	106.079	111.29	108.263	107.658	108.447	180.474	178.921	176.79	177.079	180.237	178.5	178.21	178.105	182.053	179.079	179.763	178.79
4000	108.132	108.5	109.105	109.763	109.447	107.21	106.79	107.316	110.947	107.526	107	108.158	181.237	178.895	177	177.71	180.71	178.395	178.816	178	182.684	179.316	180.026	178.974
4040	108.184	108.737	108.342	109.526	108.447	107.737	106.684	107.184	110.763	108.158	107.763	108.237	181.184	179.29	177.21	177.447	180.71	178.105	177.895	177.974	182.5	179.605	179.342	178.895
4080	108.842	108.605	108.079	109.184	109.79	108.684	107.29	107.158	111.263	108.474	107.237	108.368	181.816	179.342	176.921	177.737	180.842	178.5	178.079	178.132	182.29	179.184	179.5	178.5
4120	109.632	109.342	108.842	110.026	109.474	107.658	107	107.158	111.526	108.658	108.395	109.184	181.868	178.605	176.868	177.553	181.053	178.816	178.526	177.842	182.342	178.921	179.947	179.053
4160	108.684	108.605	108.763	109.868	107.895	105.79	105.316	105.632	109.921	108.158	107.579	108.684	180.684	178.763	176.5	177.421	180.053	178.316	178	178.21	181.816	179.526	179.553	178.684
4200	108.158	107.553	107.842	109.579	108.71	105.526	105.5	105.71	110.895	107.474	108.079	108.079	181.158	178.632	176.974	177.632	180.342	177.895	178.053	177.921	182.079	179.026	179.447	178.71
4240	108.184	107.684	108.553	109.026	109.658	106.737	106.263	106.868	111.132	107.974	107.921	108.026	181	178.816	176.71	177.105	180.342	178.395	178.026	177.421	182.342	179.053	179.895	178.684
4280	109.684	108.658	108.895	109.605	110.579	108.29	106.316	107.368	111.447	107.79	107.684	107.684	180.763	179.105	177.079	177.21	180.71	178.79	178.21	177.763	182.763	179.184	179.684	178.763
4360	109.763	108.263	109.21	109.658	109.474	106.947	107.132	107.474	111.579	108.158	108.605	108.579	181.053	179.026	176.658	177.421	181.105	178.71	178.684	178.21	182.184	179.842	179.79	178.974
4400	108.79	108.21	108.79	109.579	108.316	105.658	105.526	105.842	111.158	107.263	108.395	108.947	180.974	178.842	177	177.132	180.895	178.447	178.105	177.974	182.237	179.158	179.474	178.474
4440	108.947	108.474	108.921	109.632	109	106.658	105.842	106.5	110.974	107.79	107.474	107.605	181.079	178.763	176.5	177.184	180.421	178.395	177.974	178.421	182.421	179.29	179.395	178.947
4480	109.605	108.474	108.816	109.342	110.21	106.895	107.737	107.105	111.21	108.263	108.474	108.421	181.105	179.184	177.21	177.263	180.71	178.395	178.553	178.079	182.842	179.342	179.79	179
4520	108.79	108.184	108.474	109.816	110.053	108.579	106.921	107.553	111.053	107.71	108.447	108.5	181.763	178.737	176.842	177.395	180.71	178.553	177.974	177.79	182.737	180.079	179.553	178.868
4560	109.71	108.658	109	110.579	110.053	107.71	106.447	107.632	111.158	108.974	108.5	108.342	181.684	179.421	177.079	177.737	180.895	178.763	178.447	178.21	182.763	179.71	179.79	178.974
4600	109.132	108.447	108.368	109.368	109.21	108.105	106.5	107.895	110.816	108.368	108.737	108.447	181	178.947	176.842	177.316	180.632	178.737	178.21	178.237	182.395	179.184	179	178.921
4640	109.71	108.868	108.816	109.579	108.684	107	105.158	106.29	110.632	108.632	107.421	108.158	181.368	179.5	177.026	177.447	180.895	178.526	178.342	178.421	182.684	179.263	179.737	179.079
4680	109	107.868	108.763	109.842	109.263	106.79	106.421	107.21	110.579	107	107.763	108.026	181.5	178.71	177.447	177.974	180.684	178.316	178.29	178.658	182.553	179.447	180.026	179.026
4720	109.026	108.605	109.158	110.105	108.5	106.421	106.053	106.842	110.132	107.553	108	107.605	181.237	178.737	177.421	177.632	180.158	178.21	178.237	178.29	182.579	179.105	180.158	179.105
4760	109.105	108.947	109.026	109.579	109.342	107.447	106.737	107.29	110.132	107.79	107.632	108.474	181.237	179.026	177	177.553	180.921	178.526	178.21	178.21	182.447	179.921	179.895	179.395
4800	109.553	108.816	108.79	109.474	110.237	108.237	106.921	107.737	111.895	109.237	108.447	108.658	181.579	179.474	177.29	177.71	181.368	179.026	178.447	178.132	182.921	180.158	179.71	178.763
4840	109.132	108.105	108.421	108.79	109.605	107.105	106.29	106.579	112.026	108.79	108.579	108.184	181.316	178.71	177.026	177.105	180.842	178.474	178.605	177.974	182.632	179.158	179.816	178.816
4880	108.605	108.868	109.132	109.868	108.105	106.763	105.158	106.184	110.132	108.316	108.474	108.158	181.079	179.132	176.842	177.184	180.947	178.737	178.342	178.132	182.105	179.895	179.737	179.263
4920	109.132	109.342	108.605	110	109.184	107.526	106.132	106.5	111.158	108.526	108.553	108.553	181.474	179.474	176.842	177.395	180.816	178.868	178.553	178.605	183.368	179.947	180.184	179.342
4960	108.974	108.342	109	109.21	109.053	107.316	106.684	106.684	111.316	107.342	107.868	107.658	181.421	179.21	177.342	177.553	181.026	178.5	178.237	177.921	182.29	179.605	179.974	179
5000	108.658	108.71	108.579	109.79	109.237	107.158	106.237	107.842	110.053	107.947	107.342	107.71	181.816	179.526	177.079	177.895	181.579	178.974	178.395	178.184	182.658	179.921	180	178.868
5040	109.21	108.447	108.21	109.658	110.632	107.237	106.263	107	111.868	108.316	108.737	108.526	181.763	179.684	177.395	177.763	181.316	178.737	178.368	178.263	183.316	179.579	180.053	179.316
5080	108.368	108.132	108.263	109.71	108.079	105.947	105.132	106.684	110.737	108.053	108.605	108.368	181.158	179.026	177.237	177.71	180.737	178.474	178.316	178.158	181.553	179.29	179.342	178.868
5120	108.763	108.105	108.105	109.474	108.368	106.605	105.263	106.816	110.605	108.632	108.158	108.816	181.421	178.71	176.763	177.474	181.395	178.947	178.316	179.132	183.026	179.895	179.684	179.158
5160	109.447	108.605	108.526	110.158	108.868	105.947	105.79	106.71	111.21	107.658	107.632	107.842	181.421	179.184	176.895	178.026	181.132	178.158	178.526	178.316	182.684	179.658	179.71	179.447
5200	109.658	108.974	108.895	109.71	109.474	106.526	106.026	107.158	110.763	107.737	107.132	107.526	182.263	179.079	177.158	177.29	181.053	178.29	178.5	178.316	183.132	179.684	179.684	179.29
5240	109.316	108.842	108.29	110.079	109.816	108.21	107.053	107.342	112.132	109.079	108.684	109	181.526	179.632	177.29	178.526	181.605	179.421	178.816	178.763	183.237	179.816	180.026	179.79
5280	108.026	109.105	108.447	109.421	108.632	106.763	105.526	106.053	111.105	108.553	107.868	107.79	181.474	179.316	177.368	177.79	181.158	178.895	178.184	177.842	183.026	179.947	179.868	179.29
5320	108.71	108.29	108.368	109.632	110.316	106.632	106.737	108.237	111.579	108.316	108.579	107.79	182.053	179.026	177.29	177.816	181.368	178.421	178.21	178.421	183.421	179.605	179.895	179
5360	109.237	109.132	108.79	110.079	109.816	107.579	107.105	107.632	111.974	109.71	109.237	108.842	182.237	179.71	177.658	178.158	181.737	179.5	178.737	178.974	183.184	179.816	180.184	179.5
5400	108.947	108.526	108.553	109.79	109.526	107.5	107.053	107.29	111.921	108.79	108.737	109.342	181.579	179.158	177.079	177.895	181.421	179.026	178.79	178.71	182.763	179.316	179.921	179.658
5480	109.974	108.71	109.447	110.895	110.395	108.316	107.105	108.447	112.105	108.053	108.921	108.763	182.053	179.395	177.421	178.526	181.553	179.026	178.316	178.79	183.105	180.105	180.342	179.816
5520	108.605	108.921	108.947	109.342	110.421	108.105	107.5	108.684	112.079	108.947	108.71	108.421	181.895	179.579	177.658	177.921	181.605	179.132	178.71	178.553	183.421	180.342	180.29	179.237
5560	110.237	109.447	109.342	110.684	110.684	108.895	106.816	108.158	112.158	109.526	109.158	109.553	182.053	179.421	177.868	178.21	181.842	178.921	178.684	178.79	182.947	180.474	180.316	178.947
5600	109.763	109.605	109.368	111.158	109.737	106.763	106.132	107.158	111.658	109.026	109	108.816	181.395	179.342	177.316	177.263	181.237	179.21	178.763	178.974	183.526	179.263	179.947	179.368
5640	109.184	108.974	109.921	110.5	108.316	107.237	106.447	107.368	111.053	109.342	109.079	108.447	182	179.447	177.71	178.237	181.868	178.71	179.21	179	183.079	179.79	180.368	179.816
5680	109.553	109.842	109.395	110.342	109.71	107.737	106.237	107.342	111.105	108.316	108.868	108.684	181.842	179.395	177.395	178.632	181.237	178.842	178.605	178.895	183.395	180.316	180.21	179.895
5720	108.737	108.079	108.684	109.895	108.474	107.053	106.316	107.132	110.447	107.395	108.342	107.632	181.71	179.316	177.447	178.105	181.29	178.605	178.29	178.29	182.974	179.947	180.421	179.447
5760	109.71	108.974	108.71	109.842	109.974	108.105	107.421	107.684	111.816	108.526	108.947	108.421	182.5	179.395	177.921	178.29	181.605	179.579	178.737	178.526	183.29	180.237	180.158	179.737
5800	109.026	108.053	108.947	109.237	109.447	106.684	106.5	107.632	111.921	108.868	108.947	108.71	181.71	178.895	177.579	177.974	181.316	179.105	178.921	178.658	183.447	179.474	180.342	179.237
5840	109.21	108.974	109.132	110.316	108.579	107.132	106.184	107.132	110.526	108.132	108.842	109.132	181.684	179.132	177.605	178.026	181.447	179.237	178.737	178.868	183.132	179.895	180.132	179.526
5880	108.658	108.079	108.71	109.868	108.21	106.079	105.816	106.895	110.526	108.105	108.816	107.947	181.579	179.29	177.658	178.5	180.632	178.632	178.737	178.553	183.263	180.21	180.158	179.395
5920	109.605	109.368	109.395	109.974	109.632	107.632	106.737	107.316	111.474	109.447	108.921	108.921	182.132	179.395	178.29	178.29	181.632	178.79	179.132	178.553	183.816	179.79	180.342	179.553
5960	109.5	108.605	109.421	110.29	109.395	107.553	106.895	107.79	111.474	108.237	108.974	108.447	182.71	179.974	177.921	178.763	181.474	179.29	179.368	178.895	182.763	179.816	180.737	180.026
6000	109.684	109	108.868	109.816	109.974	108.184	107.368	108.421	112.079	109.342	109.105	108.5	182.474	180.053	178.053	178.579	181.842	179.263	179.368	179.316	183.947	180.474	180.816	179.658
6040	110.079	108.842	109.158	109.553	109.816	107.447	106.895	107	112.5	110	109.421	109.447	182.29	179.71	178.053	178.342	181.737	179.526	178.684	178.632	183.921	180.079	180.684	179.605
6120	109.5	109.368	108.71	110.026	108.632	106.579	105.237	107.026	110.947	108.737	107.895	108.132	181.816	179.237	177.974	178.29	181.868	179.053	179.158	178.605	183.316	180.184	180.342	179.658
6160	108.842	108.158	108.447	109.816	110.237	107.737	106.184	107.421	111.21	108.447	109.053	108.79	182.263	179.605	177.842	178.579	181.763	180	178.895	179.026	183.632	180.105	180.579	180.21
6200	108.868	108.974	108.342	109.579	109.447	108.21	107.026	107.895	111.526	109.105	108.79	108.053	182.105	179.842	177.842	178.447	181.632	179.184	178.842	179.158	183.763	180.526	180.632	180.316
6240	108.921	108.974	108.421	109.71	110.71	108.579	107.763	108.474	112.132	109.158	108.895	108.763	182.605	179.895	178.29	178.71	182.29	179.658	179.553	179.105	183.447	180.447	180.579	179.842
6280	109.447	109.105	109.026	110.184	109.632	107.737	106.79	108.132	111.71	108.447	108.053	108.605	182.21	179.842	177.447	178.026	182.132	178.921	178.921	178.895	183.29	179.947	180.395	179.79
6320	108.737	108.158	108.658	109.947	109.447	106.947	105.895	107.526	111.605	108.632	108.447	109.026	182.237	179.737	177.947	178.605	181.842	179.026	179.158	179.5	183.395	180.026	180.658	179.842
6360	108.184	108.342	108	109.79	108.526	106.342	105.579	106.263	110.026	108.632	108.21	108.263	181.947	179.421	177.605	177.71	181.316	179.132	178.974	178.605	182.816	179.974	180.553	179.868
6480	109.816	108.947	109.053	109.684	110.026	107.447	106.474	107.29	111.447	108.553	109.158	108.316	182.316	179.868	177.79	178.395	182.132	178.868	179.237	178.737	183.816	180.447	180.605	179.658
6520	108.947	109.132	108.526	109.5	109.947	108.158	106.895	107.895	111.158	109.368	108.553	108.579	182.684	180.053	178.158	178.526	181.632	179.474	179.263	178.895	184.316	180.658	180.763	179.658
6600	109.105	108.974	108.21	109.947	109.447	107.632	105.421	107.395	111.421	108.447	108.29	108.447	182.316	179.816	178.053	178.737	182.526	179.553	178.868	179.342	183.316	180.342	180.29	179.737
6640	109	108.868	108.71	109.71	109.158	107.184	106.395	106.737	112.105	109.474	109.158	108.763	181.895	179.816	178.29	178.553	182.368	179.816	179.684	179	183.947	180.842	180.737	179.842
6680	109.342	110.158	110.132	110.184	109.079	107.71	106.29	106.842	111.895	109	109.105	109.053	182.263	180.079	178.447	178.79	182.316	179.895	179.579	179.21	184.605	180.632	180.816	180.737
6760	110.053	109.026	109.368	110.21	109.447	107.842	107.79	107.5	112.316	109.105	109.421	109.21	183.184	179.763	178.368	178.895	182.474	179.5	179.526	179.132	184.079	180.5	181.605	180.526
6800	109.632	109.579	108.842	110.237	111.237	109.395	107.553	108.368	112.184	109.29	109	108.842	182.684	180.684	178.5	178.921	182.632	179.632	179.237	179.421	184.447	181.053	180.737	180.079
6840	110.29	109.342	109.868	110.184	110.763	108.474	107.921	108.474	112.632	109.868	109.895	109.895	183.21	180.368	178.526	179.21	182.553	179.974	179.763	179.605	184.632	180.579	180.737	180.579
6920	109.526	108.632	108.605	110.237	108.474	106.526	105.737	106.79	111.684	109.263	108.316	109.368	182.395	180.158	178.526	179.184	182.237	179.763	179.605	179.737	183.605	181.026	180.5	180.421
OD EQUIVALENT
Strain	S. eub CBS 12357 1_1	S. eub CBS 12357 1_1	S. eub CBS 12357 1_2	S. eub CBS 12357 1_2	S. eub CBS 12357 1_3	S. eub CBS 12357 1_3	S. eub CBS 12357 2_1	S. eub CBS 12357 2_1	S. eub CBS 12357 2_2	S. eub CBS 12357 2_2	S. eub CBS 12357 2_3	S. eub CBS 12357 2_3	S. past. CBS 1513 1_1	S. past. CBS 1513 1_1	S. past. CBS 1513 1_2	S. past. CBS 1513 1_2	S. past. CBS 1513 1_3	S. past. CBS 1513 1_3	S. past. CBS 1513 2_1	S. past. CBS 1513 2_1	S. past. CBS 1513 2_2	S. past. CBS 1513 2_2	S. past. CBS 1513 2_3	S. past. CBS 1513 2_3
0.666667	0.432261	0.428863	0.422542	0.433542	0.478672	0.44431	0.400332	0.428439	0.519731	0.449106	0.389151	0.446049	0.63917	0.478215	0.420449	0.467765	0.575159	0.46104	0.555558	0.600078	0.61255	0.454382	0.592044	0.60602
1.33333	0.387571	0.395512	0.431836	0.415043	0.432261	0.403568	0.390733	0.402758	0.450422	0.43141	0.375488	0.415871	0.569953	0.437396	0.390337	0.441708	0.525093	0.439979	0.53099	0.564268	0.56633	0.425483	0.607105	0.581451
2	0.397917	0.386784	0.427592	0.419613	0.443874	0.402758	0.40764	0.411329	0.493963	0.432687	0.396312	0.443874	0.564783	0.432687	0.383252	0.439979	0.530497	0.436109	0.532472	0.537431	0.572032	0.426748	0.603314	0.581977
2.66667	0.42464	0.417532	0.446485	0.431836	0.437825	0.406824	0.39872	0.398318	0.478672	0.434396	0.399929	0.425062	0.562209	0.439979	0.384036	0.438687	0.539424	0.439979	0.548458	0.563237	0.583557	0.448669	0.62299	0.587791
3.33333	0.39872	0.43141	0.454382	0.443874	0.439548	0.405194	0.399124	0.389942	0.475017	0.422542	0.395112	0.433968	0.553522	0.42971	0.3813	0.434396	0.517789	0.43056	0.55403	0.542924	0.577775	0.42971	0.634116	0.61913
4.66667	0.407232	0.402353	0.445614	0.433115	0.42971	0.386391	0.390733	0.391528	0.47456	0.40764	0.406415	0.417532	0.542924	0.415457	0.399526	0.440411	0.520216	0.426326	0.55811	0.569953	0.584087	0.430134	0.656792	0.613096
5.33333	0.440411	0.43141	0.450861	0.430985	0.446485	0.406824	0.39872	0.390733	0.477298	0.437396	0.408458	0.428863	0.564783	0.440842	0.417117	0.449546	0.541923	0.440411	0.588852	0.615834	0.634676	0.476385	0.671839	0.657368
7.33333	0.406415	0.378192	0.41878	0.42971	0.431836	0.394314	0.406415	0.395112	0.456151	0.408049	0.403974	0.417117	0.549973	0.417117	0.399124	0.432687	0.510077	0.4167	0.670672	0.716003	0.683579	0.498192	0.736975	0.7622
8	0.415043	0.42717	0.42422	0.442574	0.481427	0.411329	0.406415	0.408049	0.494431	0.431836	0.41174	0.430134	0.589382	0.454382	0.417117	0.451739	0.557087	0.464618	0.760925	0.806488	0.759013	0.576204	0.820527	0.838832
8.66667	0.41878	0.40764	0.4238	0.447358	0.45306	0.415043	0.414215	0.421703	0.475929	0.427592	0.414215	0.441708	0.594714	0.466415	0.422121	0.465067	0.564783	0.46417	0.838832	0.91207	0.795906	0.609823	0.904116	0.907726
9.33333	0.428016	0.415043	0.435679	0.454824	0.479589	0.433115	0.428439	0.432687	0.488827	0.457037	0.42464	0.449106	0.607105	0.488363	0.434396	0.484193	0.614738	0.493963	0.940671	0.988983	0.847749	0.673006	0.98438	0.997462
10.6667	0.410508	0.412153	0.449106	0.460147	0.452178	0.422121	0.4167	0.417532	0.47913	0.447795	0.428016	0.45262	0.595249	0.490691	0.427592	0.482808	0.601157	0.509598	1.12587	1.1851	0.948853	0.782169	1.15994	1.16253
11.3333	0.408049	0.418364	0.448232	0.46104	0.429286	0.408458	0.405194	0.410918	0.468216	0.435679	0.412565	0.445614	0.606562	0.480047	0.443007	0.465515	0.61803	0.521189	1.21686	1.27391	1.00677	0.850507	1.29055	1.27391
12	0.416286	0.415043	0.446485	0.475929	0.43141	0.402353	0.419196	0.401544	0.475017	0.41878	0.415457	0.434823	0.624096	0.49584	0.433542	0.492559	0.629093	0.523627	1.33569	1.38682	1.13432	0.935491	1.40548	1.38877
12.6667	0.397115	0.393516	0.409688	0.440411	0.399929	0.381691	0.374718	0.377805	0.433542	0.394314	0.380911	0.399526	0.581451	0.476385	0.416286	0.461486	0.595249	0.512478	1.40252	1.45647	1.14282	0.975981	1.40449	1.41835
13.3333	0.436537	0.422121	0.459258	0.493027	0.451739	0.406824	0.406415	0.429286	0.480506	0.428863	0.413802	0.464618	0.676517	0.540422	0.493495	0.538428	0.69367	0.586729	1.59886	1.66249	1.37318	1.1565	1.67029	1.65472
14	0.467765	0.462826	0.501026	0.504824	0.475473	0.436109	0.45262	0.445179	0.513924	0.456594	0.450422	0.468667	0.730761	0.598466	0.53594	0.573593	0.75267	0.641424	1.76711	1.79045	1.55918	1.28869	1.84259	1.8247
14.6667	0.511998	0.500553	0.553522	0.560668	0.53594	0.516821	0.512959	0.509119	0.575159	0.524604	0.509119	0.526564	0.842939	0.695463	0.616382	0.661397	0.872795	0.745735	1.94388	1.9601	1.76827	1.49943	2.03618	1.98018
15.3333	0.457925	0.451739	0.497721	0.537431	0.464618	0.446485	0.4535	0.466415	0.499136	0.460147	0.450422	0.470023	0.800523	0.667182	0.577252	0.636359	0.860207	0.757742	2.02208	2.04391	1.81876	1.56983	2.09199	2.06201
16	0.489759	0.49725	0.52902	0.578299	0.524116	0.484193	0.478672	0.498665	0.531483	0.511517	0.499608	0.525093	0.906279	0.735106	0.652212	0.708705	0.970663	0.846373	2.17572	2.20959	1.99661	1.72906	2.22188	2.21915
16.6667	0.449984	0.486042	0.528527	0.575681	0.501026	0.485117	0.478672	0.495369	0.533461	0.504824	0.486971	0.511998	0.933276	0.795906	0.68476	0.741345	1.03983	0.895495	2.2466	2.27429	2.08675	1.80339	2.31066	2.26319
17.3333	0.514405	0.511998	0.576204	0.601696	0.512478	0.509119	0.498192	0.511998	0.572552	0.538428	0.528527	0.550479	1.02952	0.8742	0.746991	0.807817	1.16684	1.01771	2.40773	2.41788	2.20551	1.97012	2.43244	2.39905
18	0.488363	0.523627	0.592044	0.608192	0.503397	0.484193	0.493963	0.511038	0.538428	0.518758	0.512478	0.552	1.09169	0.92519	0.803833	0.858817	1.23387	1.07529	2.48685	2.51364	2.28963	2.0672	2.56175	2.53311
18.6667	0.511998	0.529512	0.61803	0.635236	0.523627	0.488363	0.516821	0.510077	0.574638	0.53099	0.541421	0.574116	1.20798	1.04702	0.886223	0.943639	1.34045	1.19826	2.60899	2.64444	2.44267	2.20007	2.69276	2.64289
19.3333	0.570472	0.564783	0.653928	0.668346	0.556577	0.52902	0.539424	0.543425	0.600616	0.544428	0.560156	0.5862	1.35386	1.1729	1.00988	1.04382	1.50875	1.35867	2.75921	2.76241	2.61514	2.33183	2.83659	2.79771
20	0.574638	0.581451	0.681807	0.703267	0.575681	0.547448	0.558621	0.579347	0.657942	0.597393	0.571512	0.629093	1.51603	1.31675	1.1225	1.18597	1.65583	1.4953	2.84964	2.88079	2.7672	2.47502	2.95219	2.92714
20.6667	0.60602	0.613642	0.725819	0.732	0.584087	0.561696	0.59418	0.59311	0.639733	0.589382	0.600078	0.626868	1.66361	1.45748	1.25378	1.30828	1.7532	1.59669	2.97065	2.99089	2.89068	2.61667	3.11612	3.03678
21.3333	0.61803	0.622438	0.703267	0.728906	0.59311	0.580925	0.5862	0.604397	0.656218	0.601696	0.587791	0.64595	1.80221	1.57411	1.3529	1.41935	1.87148	1.70176	3.03678	3.06078	3.00783	2.70375	3.15283	3.09528
22	0.647087	0.641424	0.708099	0.754568	0.658517	0.60602	0.638606	0.651641	0.68476	0.635236	0.633557	0.665444	1.94637	1.72106	1.49221	1.57518	2.02464	1.80339	3.2058	3.22538	3.15283	2.83008	3.2702	3.24684
22.6667	0.652783	0.651641	0.704472	0.755202	0.64312	0.610912	0.64936	0.660242	0.699657	0.655645	0.673006	0.709919	2.00677	1.80457	1.59345	1.67364	2.11303	1.93023	3.29549	3.31728	3.23253	2.92548	3.33004	3.28826
23.3333	0.672423	0.683579	0.682988	0.729524	0.663128	0.652212	0.665444	0.682988	0.728906	0.696061	0.700858	0.725819	2.08284	1.87512	1.66583	1.76015	2.24246	2.02848	3.38327	3.35566	3.29549	3.01632	3.42404	3.3925
24	0.83542	0.803171	0.836785	0.849128	0.823896	0.764115	0.784771	0.779571	0.882675	0.803171	0.819183	0.846373	2.36598	2.13556	1.9526	2.0055	2.5032	2.29803	3.59452	3.60804	3.57529	3.30093	3.68788	3.64683
24.6667	0.717227	0.716614	0.740093	0.776982	0.724585	0.720285	0.703869	0.700858	0.803171	0.741971	0.732	0.7622	2.38895	2.14355	1.90928	1.97892	2.47059	2.28265	3.51423	3.51044	3.61964	3.33004	3.63516	3.6371
25.3333	0.705075	0.699657	0.735728	0.761563	0.717227	0.683579	0.679453	0.690096	0.779571	0.710525	0.708099	0.732	2.47502	2.2535	2.00042	2.0711	2.57541	2.39183	3.59452	3.54849	3.67025	3.36852	3.68788	3.65072
26	0.74825	0.727052	0.737598	0.773751	0.750142	0.722127	0.709919	0.706889	0.799202	0.719061	0.716614	0.746991	2.62436	2.35884	2.15289	2.20279	2.6771	2.51065	3.65072	3.65657	3.78495	3.45392	3.763	3.72926
26.6667	0.754568	0.732	0.758377	0.765397	0.744477	0.716003	0.708099	0.714175	0.764115	0.691287	0.697856	0.733243	2.74329	2.49873	2.26873	2.32193	2.79932	2.58758	3.71148	3.71148	3.85336	3.54085	3.80297	3.77097
27.3333	0.720898	0.719673	0.746363	0.786729	0.74385	0.720898	0.706889	0.716614	0.777628	0.712955	0.712347	0.734484	2.85781	2.6044	2.37314	2.40628	2.91384	2.73535	3.763	3.74709	3.90218	3.6061	3.86552	3.80497
28	0.752036	0.744477	0.754568	0.775041	0.776333	0.73138	0.73138	0.720285	0.805159	0.732	0.73635	0.75267	3.01632	2.76082	2.51364	2.54665	3.09875	2.86108	3.81301	3.82911	4.0178	3.7036	3.93908	3.88789
28.6667	0.73262	0.708099	0.727052	0.760286	0.720898	0.700858	0.687129	0.685351	0.755836	0.712347	0.710525	0.719673	3.06766	2.79449	2.53611	2.60133	3.14406	2.92548	3.87365	3.86147	3.95762	3.65852	3.88789	3.85336
29.3333	0.725203	0.703869	0.741345	0.761563	0.700257	0.664284	0.700858	0.682988	0.771816	0.694269	0.697856	0.725819	3.10049	2.85454	2.64599	2.6959	3.23789	3.00105	3.9165	3.89197	4.02406	3.71148	4.00946	3.91445
30	0.73262	0.730142	0.764757	0.778276	0.721514	0.712347	0.692478	0.694269	0.780868	0.71174	0.704472	0.733243	3.27742	3.03849	2.78484	2.81549	3.37589	3.13531	3.95556	3.92059	4.15931	3.86552	4.05337	4.0366
30.6667	0.729524	0.704472	0.719673	0.771172	0.713566	0.667763	0.687129	0.686534	0.760925	0.689501	0.708705	0.714784	3.34283	3.08664	2.84474	2.90556	3.38696	3.18454	3.9783	3.91855	4.13797	3.85133	4.10187	4.03242
31.3333	0.746363	0.729524	0.736975	0.78347	0.746363	0.724585	0.708099	0.712347	0.798543	0.749512	0.711132	0.730142	3.47645	3.24684	2.96729	3.02484	3.49342	3.29187	4.0387	3.98037	4.18503	3.90422	4.10187	4.08918
32	0.765397	0.728286	0.757742	0.787382	0.773751	0.745107	0.733243	0.724585	0.811149	0.74072	0.750773	0.74762	3.59067	3.341	3.10049	3.11091	3.61964	3.39065	4.06178	4.0178	4.28903	3.99282	4.17859	4.0934
32.6667	0.728906	0.723355	0.718449	0.754568	0.766037	0.74072	0.714784	0.714175	0.776982	0.725203	0.722741	0.732	3.62352	3.4259	3.14757	3.18985	3.62352	3.46893	4.01989	4.01154	4.26939	4.0178	4.14436	4.09129
33.3333	0.743223	0.723355	0.750142	0.771172	0.75267	0.739469	0.722741	0.722741	0.799862	0.73262	0.725203	0.738845	3.73916	3.48776	3.21114	3.25222	3.78694	3.55422	4.06388	4.02197	4.31092	4.07651	4.1636	4.1061
34	0.778923	0.738221	0.7622	0.774396	0.757742	0.727669	0.730142	0.712347	0.812483	0.735728	0.75267	0.761563	3.80698	3.5504	3.35199	3.36668	3.8271	3.65072	4.07441	4.05968	4.30435	4.09129	4.17002	4.08918
34.6667	0.759013	0.73138	0.750142	0.759649	0.741971	0.696659	0.707494	0.688314	0.794591	0.725819	0.735728	0.738221	3.81904	3.60031	3.37404	3.39805	3.82508	3.62158	4.02824	4.03451	4.31092	4.05127	4.1743	4.10187
35.3333	0.691882	0.664865	0.706285	0.736975	0.665444	0.634676	0.652783	0.658517	0.706889	0.648791	0.663128	0.685351	3.80297	3.59067	3.36668	3.4259	3.77895	3.62739	3.95144	3.98452	4.23247	3.97415	4.09975	4.05337
36.6667	0.738221	0.714784	0.735106	0.770529	0.753303	0.716003	0.714784	0.706889	0.777628	0.692478	0.687129	0.708099	3.94731	3.74908	3.54085	3.56187	3.97002	3.75106	4.03242	4.04289	4.30873	4.05758	4.1167	4.09129
37.3333	0.764757	0.745735	0.763477	0.78412	0.758377	0.725819	0.719673	0.725819	0.789999	0.714784	0.73138	0.737598	4.04708	3.85336	3.64293	3.66438	4.04079	3.82307	4.0702	4.07651	4.34833	4.07862	4.20655	4.12946
38	0.762838	0.755836	0.769887	0.794591	0.757742	0.724585	0.717838	0.730142	0.809148	0.74385	0.729524	0.740093	4.1167	3.89809	3.66047	3.7036	4.11883	3.88178	4.07651	4.09764	4.36159	4.10823	4.15077	4.14864
38.6667	0.775041	0.75647	0.757742	0.785425	0.741345	0.718449	0.710525	0.706889	0.807153	0.727052	0.721514	0.748882	4.11883	3.88586	3.71148	3.71148	4.15077	3.91855	4.08496	4.08285	4.35274	4.08707	4.15931	4.08707
39.3333	0.766037	0.764115	0.762838	0.795906	0.74385	0.712955	0.723355	0.713566	0.805822	0.745735	0.743223	0.766037	4.13371	3.97002	3.75902	3.81904	4.12946	3.94114	4.0723	4.11458	4.38152	4.1743	4.21302	4.18288
42	0.765397	0.759013	0.759649	0.785425	0.753935	0.730761	0.724585	0.736975	0.805159	0.744477	0.736975	0.74762	4.30873	4.08496	3.86755	3.9124	4.24765	4.0702	4.0934	4.08496	4.40821	4.1465	4.2044	4.1465
42.6667	0.754568	0.763477	0.767959	0.78152	0.773106	0.732	0.721514	0.730142	0.795248	0.75647	0.743223	0.755836	4.25633	4.08707	3.89605	3.92264	4.28466	4.09129	4.08918	4.04918	4.37709	4.12733	4.16574	4.16145
43.3333	0.74072	0.760925	0.766677	0.795906	0.748882	0.719673	0.70931	0.716003	0.804496	0.730142	0.744477	0.741971	4.29122	4.08918	3.93086	3.97002	4.26504	4.08496	4.12946	4.0934	4.35938	4.18074	4.23464	4.18503
44	0.753303	0.753303	0.743223	0.774396	0.749512	0.713566	0.711132	0.714784	0.797222	0.732	0.738221	0.74762	4.35274	4.15718	3.93703	3.94114	4.27593	4.0934	4.07651	4.08707	4.41268	4.13158	4.22166	4.1401
44.6667	0.746991	0.75267	0.759649	0.788035	0.753935	0.728286	0.722741	0.725819	0.779571	0.717227	0.704472	0.745735	4.3263	4.14436	3.93908	4.0053	4.28247	4.10187	4.0934	4.11246	4.41044	4.17216	4.22814	4.15718
45.3333	0.760925	0.75267	0.763477	0.774396	0.766677	0.73635	0.706889	0.720285	0.789999	0.729524	0.716003	0.73635	4.34613	4.17645	3.96795	4.00738	4.30216	4.13158	4.10823	4.09552	4.41491	4.14223	4.23897	4.15931
46	0.749512	0.74825	0.762838	0.779571	0.755202	0.733243	0.727052	0.723355	0.810482	0.754568	0.744477	0.74825	4.41268	4.21302	4.0178	4.00946	4.34833	4.14223	4.09975	4.1061	4.41491	4.1743	4.2368	4.14436
46.6667	0.744477	0.721514	0.74825	0.759649	0.733863	0.70931	0.682397	0.702665	0.78412	0.730761	0.704472	0.729524	4.3263	4.1401	3.95762	4.00322	4.30435	4.10398	4.06388	4.08285	4.35717	4.1252	4.18718	4.13797
47.3333	0.755836	0.738845	0.74825	0.777628	0.754568	0.717227	0.690096	0.699657	0.791308	0.736975	0.720898	0.745107	4.41044	4.17859	3.98867	4.0387	4.34613	4.14436	4.06598	4.07862	4.40598	4.15718	4.20223	4.15077
48	0.764757	0.73262	0.762838	0.778276	0.755202	0.710525	0.696659	0.70931	0.801847	0.725819	0.716614	0.73262	4.39041	4.18288	4.0366	4.08285	4.30216	4.13158	4.09552	4.10398	4.47769	4.17645	4.24982	4.17859
48.6667	0.745735	0.743223	0.753303	0.757742	0.776982	0.714175	0.708705	0.712955	0.793934	0.728286	0.727052	0.722127	4.37709	4.22166	4.0387	4.07862	4.34172	4.13158	4.12308	4.11034	4.43054	4.17002	4.19148	4.15291
49.3333	0.744477	0.74762	0.736975	0.770529	0.758377	0.716614	0.70931	0.725203	0.795906	0.735728	0.727052	0.729524	4.34833	4.18933	4.01154	4.08496	4.37044	4.12308	4.12733	4.13371	4.42831	4.1401	4.22166	4.16788
50	0.738845	0.718449	0.73262	0.752036	0.720285	0.694269	0.691287	0.706889	0.775687	0.704472	0.727669	0.727669	4.34172	4.13797	4.0702	4.07862	4.35717	4.15504	4.14223	4.13797	4.40376	4.14436	4.19793	4.1743
50.6667	0.733243	0.739469	0.748882	0.759013	0.71174	0.696659	0.684169	0.688908	0.775687	0.721514	0.718449	0.728286	4.39041	4.19578	4.01154	4.03242	4.31971	4.1465	4.11458	4.09764	4.4822	4.19148	4.19363	4.15718
52	0.745107	0.755202	0.751404	0.775041	0.7686	0.712955	0.706285	0.730142	0.764115	0.709919	0.723355	0.738845	4.39041	4.18074	4.02615	4.06178	4.29778	4.12946	4.1167	4.10187	4.44846	4.16574	4.24114	4.18503
52.6667	0.762838	0.727052	0.763477	0.769887	0.74762	0.718449	0.706285	0.727669	0.803171	0.736975	0.726435	0.739469	4.38375	4.19148	4.08707	4.0702	4.33951	4.1636	4.11458	4.13797	4.45969	4.2044	4.26939	4.18933
53.3333	0.759649	0.752036	0.759649	0.790653	0.775041	0.71174	0.702665	0.728286	0.802509	0.738845	0.73635	0.750773	4.42831	4.20223	4.08918	4.09764	4.35938	4.20655	4.14436	4.18288	4.49801	4.20655	4.26939	4.19578
54	0.764115	0.740093	0.738845	0.779571	0.727669	0.694269	0.671254	0.69367	0.792619	0.737598	0.738221	0.746363	4.34613	4.1743	4.02824	4.07651	4.3307	4.12946	4.11883	4.13158	4.4507	4.22598	4.25416	4.16145
54.6667	0.760925	0.744477	0.744477	0.786077	0.725819	0.699057	0.679453	0.698458	0.789999	0.721514	0.708705	0.718449	4.38597	4.21302	4.00738	4.0702	4.33951	4.15931	4.11883	4.13158	4.50479	4.22598	4.25851	4.2195
55.3333	0.762838	0.739469	0.758377	0.77246	0.750773	0.711132	0.685351	0.71174	0.789345	0.719673	0.717227	0.728906	4.35717	4.2087	4.00113	4.09764	4.30435	4.12733	4.1061	4.16574	4.46869	4.20008	4.27593	4.2087
56	0.738221	0.730761	0.741971	0.776982	0.763477	0.716614	0.703869	0.712347	0.801184	0.730761	0.733863	0.728906	4.40376	4.18074	4.04918	4.08496	4.35274	4.14436	4.15291	4.12946	4.4822	4.23464	4.26504	4.21517
56.6667	0.74762	0.754568	0.745107	0.775687	0.764757	0.706285	0.688908	0.714784	0.817168	0.741345	0.728906	0.74385	4.37931	4.2044	4.05968	4.09129	4.36822	4.17859	4.15504	4.1061	4.42831	4.18288	4.2368	4.2044
57.3333	0.745107	0.74825	0.757742	0.761563	0.733243	0.691287	0.678864	0.693074	0.800523	0.74825	0.742597	0.741971	4.37487	4.21734	4.0178	4.05337	4.3351	4.15291	4.13371	4.13371	4.44398	4.19363	4.19148	4.18503
58	0.759013	0.740093	0.750142	0.769245	0.728906	0.692478	0.668346	0.694866	0.790653	0.735728	0.718449	0.740093	4.37044	4.16145	4.01572	4.09129	4.31751	4.13584	4.14436	4.13584	4.43054	4.2087	4.25199	4.19363
58.6667	0.77246	0.754568	0.74762	0.767318	0.758377	0.682397	0.681218	0.691287	0.81851	0.728906	0.730761	0.739469	4.4395	4.20008	4.05548	4.07651	4.35054	4.1401	4.11883	4.11883	4.50027	4.22382	4.29122	4.20223
59.3333	0.725819	0.721514	0.727669	0.751404	0.763477	0.709919	0.678864	0.71174	0.780868	0.710525	0.691882	0.706889	4.40153	4.22382	3.98452	4.07862	4.34613	4.14223	4.1061	4.0934	4.5252	4.22598	4.2087	4.16574
62.6667	0.744477	0.741345	0.74072	0.774396	0.773751	0.730142	0.690692	0.733243	0.811149	0.733863	0.717838	0.748882	4.46193	4.28247	4.10398	4.11246	4.39485	4.15931	4.1743	4.16788	4.53883	4.26939	4.29997	4.21734
63.3333	0.755202	0.73635	0.736975	0.771172	0.759649	0.719673	0.683579	0.715394	0.78152	0.730142	0.707494	0.719061	4.39708	4.2433	4.06178	4.07862	4.36159	4.1636	4.18288	4.15077	4.51839	4.25416	4.26721	4.22382
64	0.773751	0.738845	0.754568	0.779571	0.775041	0.719061	0.700257	0.733863	0.831339	0.74072	0.740093	0.745107	4.4552	4.20008	4.05127	4.0934	4.37931	4.18933	4.15718	4.15077	4.50253	4.2368	4.28029	4.24114
64.6667	0.763477	0.755202	0.757742	0.773751	0.742597	0.702063	0.694269	0.709919	0.803833	0.728286	0.730142	0.749512	4.41044	4.2368	4.02824	4.08496	4.39263	4.21086	4.16145	4.18718	4.49348	4.27593	4.28685	4.2368
65.3333	0.745735	0.73138	0.737598	0.7622	0.739469	0.710525	0.682988	0.686534	0.811149	0.736975	0.722741	0.741345	4.35938	4.23031	4.05758	4.08073	4.33951	4.19578	4.17216	4.1636	4.49348	4.2433	4.29997	4.2195
66.6667	0.733863	0.742597	0.757107	0.773106	0.765397	0.712347	0.702665	0.714784	0.802509	0.719673	0.707494	0.734484	4.42383	4.22814	4.07441	4.13158	4.37931	4.18718	4.22166	4.15504	4.54794	4.26286	4.3219	4.23464
67.3333	0.735106	0.74825	0.738845	0.767318	0.741345	0.724585	0.700257	0.71174	0.797884	0.734484	0.725203	0.73635	4.41937	4.26069	4.09129	4.11034	4.37931	4.1636	4.1465	4.15291	4.53201	4.28685	4.26504	4.22814
68	0.750773	0.745107	0.73262	0.759013	0.773751	0.746991	0.714175	0.711132	0.810482	0.741971	0.712955	0.739469	4.47319	4.26504	4.06809	4.13371	4.39041	4.19578	4.16145	4.16574	4.51386	4.25199	4.27811	4.19578
68.6667	0.769887	0.762838	0.750773	0.779571	0.766037	0.722741	0.707494	0.711132	0.817168	0.746363	0.740093	0.759013	4.47769	4.2044	4.06388	4.11883	4.40821	4.22166	4.19793	4.14223	4.51839	4.23031	4.31532	4.24114
69.3333	0.746991	0.745107	0.748882	0.775687	0.728286	0.680041	0.669508	0.676517	0.776982	0.734484	0.720898	0.746991	4.37709	4.21734	4.03451	4.10823	4.3241	4.18074	4.15504	4.17216	4.47319	4.28029	4.28247	4.21086
70	0.734484	0.720285	0.727052	0.7686	0.74762	0.674174	0.67359	0.678277	0.801184	0.718449	0.73262	0.73262	4.41714	4.20655	4.0723	4.1252	4.34833	4.1465	4.15931	4.14864	4.49574	4.23897	4.27375	4.21302
70.6667	0.735106	0.723355	0.74385	0.755202	0.770529	0.701459	0.690692	0.704472	0.807153	0.730142	0.728906	0.73138	4.40376	4.22166	4.05127	4.08285	4.34833	4.18718	4.15718	4.10823	4.51839	4.24114	4.31092	4.21086
71.3333	0.771172	0.746363	0.752036	0.769245	0.793275	0.737598	0.691882	0.716003	0.815159	0.725819	0.723355	0.723355	4.38375	4.24548	4.08073	4.09129	4.37931	4.2195	4.17216	4.13584	4.55479	4.25199	4.2934	4.21734
72.6667	0.773106	0.736975	0.759649	0.770529	0.766037	0.706285	0.710525	0.718449	0.81851	0.734484	0.745107	0.744477	4.40821	4.23897	4.04708	4.10823	4.41268	4.21302	4.21086	4.17216	4.50479	4.30654	4.30216	4.23464
73.3333	0.749512	0.735728	0.749512	0.7686	0.738221	0.677103	0.674174	0.681218	0.807817	0.713566	0.740093	0.753303	4.40153	4.22382	4.07441	4.08496	4.39485	4.19148	4.1636	4.15291	4.50932	4.24982	4.27593	4.19363
74	0.753303	0.741971	0.75267	0.769887	0.754568	0.699657	0.681218	0.696061	0.803171	0.725819	0.718449	0.721514	4.41044	4.21734	4.03451	4.08918	4.35496	4.18718	4.15291	4.18933	4.5252	4.26069	4.26939	4.23247
74.6667	0.769245	0.741971	0.750142	0.762838	0.78412	0.705075	0.724585	0.709919	0.809148	0.736975	0.741971	0.74072	4.41268	4.25199	4.09129	4.09552	4.37931	4.18718	4.20008	4.16145	4.56163	4.26504	4.30216	4.2368
75.3333	0.749512	0.735106	0.741971	0.774396	0.78022	0.744477	0.705681	0.720285	0.805159	0.72397	0.741345	0.742597	4.46869	4.21517	4.06178	4.1061	4.37931	4.20008	4.15291	4.13797	4.5525	4.3263	4.28247	4.22598
76	0.771816	0.746363	0.754568	0.793275	0.78022	0.72397	0.694866	0.722127	0.807817	0.753935	0.742597	0.738845	4.46193	4.27157	4.08073	4.13371	4.39485	4.21734	4.19148	4.17216	4.55479	4.29559	4.30216	4.23464
76.6667	0.757742	0.741345	0.739469	0.763477	0.759649	0.733243	0.696061	0.728286	0.799202	0.739469	0.74825	0.741345	4.40376	4.23247	4.06178	4.09975	4.37266	4.21517	4.17216	4.1743	4.52292	4.25199	4.2368	4.23031
77.3333	0.771816	0.751404	0.750142	0.7686	0.746991	0.707494	0.666023	0.691287	0.794591	0.745735	0.717227	0.734484	4.43501	4.27811	4.07651	4.11034	4.39485	4.19793	4.18288	4.18933	4.54794	4.25851	4.29778	4.2433
78	0.754568	0.727669	0.748882	0.775041	0.760925	0.702665	0.694269	0.712347	0.793275	0.707494	0.725203	0.73138	4.44622	4.21302	4.11034	4.15291	4.37709	4.18074	4.17859	4.2087	4.53656	4.27375	4.3219	4.23897
78.6667	0.755202	0.745107	0.758377	0.78152	0.742597	0.694269	0.685942	0.703869	0.782169	0.720285	0.730761	0.721514	4.42383	4.21517	4.10823	4.1252	4.3329	4.17216	4.1743	4.17859	4.53883	4.24548	4.3329	4.24548
79.3333	0.757107	0.753303	0.755202	0.7686	0.762838	0.717838	0.701459	0.714175	0.782169	0.725819	0.722127	0.741971	4.42383	4.23897	4.07441	4.11883	4.39708	4.19793	4.17216	4.17216	4.52747	4.31312	4.31092	4.26939
80	0.767959	0.750142	0.749512	0.766037	0.784771	0.73635	0.705681	0.724585	0.826596	0.760286	0.741345	0.746363	4.45295	4.27593	4.09764	4.13158	4.43501	4.23897	4.19148	4.16574	4.56849	4.3329	4.29559	4.21734
80.6667	0.757742	0.733243	0.74072	0.749512	0.769245	0.709919	0.691287	0.697856	0.829983	0.749512	0.744477	0.735106	4.43054	4.21302	4.07651	4.08285	4.39041	4.19363	4.2044	4.15291	4.54339	4.24982	4.30435	4.22166
81.3333	0.745107	0.751404	0.757742	0.775687	0.733243	0.702063	0.666023	0.688908	0.782169	0.738221	0.741971	0.734484	4.41044	4.24765	4.06178	4.08918	4.39931	4.21517	4.18288	4.16574	4.49801	4.31092	4.29778	4.25851
82	0.757742	0.762838	0.745107	0.778923	0.759013	0.719673	0.687721	0.696061	0.807817	0.743223	0.74385	0.74385	4.44398	4.27593	4.06178	4.1061	4.38819	4.22598	4.20008	4.2044	4.60747	4.31532	4.3351	4.26504
82.6667	0.753935	0.738845	0.754568	0.759649	0.755836	0.714784	0.700257	0.700257	0.811816	0.715394	0.727669	0.722741	4.4395	4.25416	4.10187	4.11883	4.40598	4.19578	4.1743	4.14864	4.51386	4.28685	4.31751	4.2368
83.3333	0.746363	0.74762	0.744477	0.773751	0.760286	0.711132	0.690096	0.727052	0.78022	0.729524	0.715394	0.72397	4.47319	4.28029	4.08073	4.1465	4.45295	4.23464	4.18718	4.17002	4.54567	4.31312	4.31971	4.22598
84	0.759649	0.741345	0.735728	0.770529	0.794591	0.712955	0.690692	0.707494	0.82592	0.738221	0.74825	0.743223	4.46869	4.2934	4.1061	4.13584	4.43054	4.21517	4.18503	4.17645	4.60287	4.28466	4.3241	4.26286
84.6667	0.739469	0.733863	0.736975	0.771816	0.73262	0.683579	0.665444	0.700257	0.797222	0.732	0.745107	0.739469	4.41714	4.23897	4.0934	4.13158	4.38152	4.19363	4.18074	4.16788	4.4507	4.26069	4.26504	4.22598
85.3333	0.748882	0.733243	0.733243	0.766037	0.739469	0.698458	0.668346	0.703267	0.793934	0.745735	0.734484	0.750142	4.4395	4.21302	4.05548	4.11246	4.43725	4.23247	4.18074	4.24765	4.57764	4.31092	4.2934	4.24982
86	0.765397	0.745107	0.743223	0.782819	0.751404	0.683579	0.680041	0.700858	0.809148	0.722741	0.722127	0.727052	4.4395	4.25199	4.06598	4.15718	4.41491	4.16788	4.19793	4.18074	4.54794	4.29122	4.29559	4.27375
86.6667	0.770529	0.753935	0.752036	0.771816	0.766037	0.696659	0.685351	0.711132	0.797884	0.724585	0.710525	0.719673	4.51159	4.2433	4.08707	4.09764	4.40821	4.17859	4.19578	4.18074	4.5868	4.2934	4.2934	4.26069
87.3333	0.7622	0.750773	0.737598	0.780868	0.774396	0.735728	0.708705	0.715394	0.832699	0.75647	0.746991	0.754568	4.44846	4.28903	4.09764	4.19793	4.4552	4.27157	4.22166	4.21734	4.59598	4.30435	4.3219	4.30216
88	0.73138	0.757107	0.741345	0.764757	0.745735	0.702063	0.674174	0.685942	0.806488	0.74385	0.727669	0.725819	4.44398	4.26286	4.10398	4.13797	4.41714	4.22814	4.17002	4.14223	4.57764	4.31532	4.30873	4.26069
88.6667	0.74762	0.737598	0.739469	0.769887	0.786729	0.699057	0.701459	0.73635	0.81851	0.738221	0.744477	0.725819	4.49348	4.23897	4.09764	4.1401	4.43501	4.18933	4.17216	4.18933	4.61207	4.28685	4.31092	4.2368
89.3333	0.760286	0.757742	0.749512	0.780868	0.774396	0.720898	0.709919	0.722127	0.828628	0.771816	0.760286	0.750773	4.50932	4.29559	4.12733	4.16788	4.46643	4.27811	4.21517	4.23464	4.59139	4.30435	4.3351	4.27811
90	0.753303	0.743223	0.74385	0.773751	0.767318	0.719061	0.708705	0.714175	0.827275	0.749512	0.74825	0.762838	4.45295	4.24982	4.08073	4.1465	4.4395	4.23897	4.2195	4.21302	4.55479	4.26286	4.31312	4.29122
91.3333	0.778276	0.74762	0.765397	0.801184	0.788688	0.738221	0.709919	0.741345	0.83202	0.732	0.75267	0.748882	4.49348	4.26939	4.10823	4.19793	4.4507	4.23897	4.18074	4.2195	4.58451	4.3285	4.34833	4.30435
92	0.745107	0.75267	0.753303	0.762838	0.789345	0.733243	0.719061	0.746991	0.831339	0.753303	0.74762	0.74072	4.47994	4.28466	4.12733	4.14864	4.4552	4.24765	4.21302	4.20008	4.61207	4.34833	4.34392	4.25633
92.6667	0.784771	0.765397	0.762838	0.795906	0.795906	0.752036	0.703267	0.734484	0.833379	0.767318	0.758377	0.767959	4.49348	4.27157	4.14436	4.17216	4.47544	4.23031	4.21086	4.2195	4.57078	4.35938	4.34613	4.23247
93.3333	0.773106	0.769245	0.763477	0.807817	0.77246	0.702063	0.687721	0.711132	0.820527	0.755202	0.754568	0.750142	4.43725	4.26504	4.09975	4.09552	4.42383	4.25416	4.21734	4.23464	4.62128	4.25851	4.31532	4.26721
94	0.759013	0.753935	0.776982	0.791308	0.738221	0.712955	0.694866	0.716003	0.805159	0.762838	0.75647	0.741345	4.48897	4.27375	4.13158	4.1743	4.47769	4.21302	4.25416	4.2368	4.58221	4.30216	4.35054	4.30435
94.6667	0.767959	0.775041	0.764115	0.787382	0.771816	0.724585	0.690096	0.715394	0.806488	0.738221	0.751404	0.746991	4.47544	4.26939	4.1061	4.20655	4.42383	4.22382	4.2044	4.22814	4.60977	4.34613	4.3373	4.31092
95.3333	0.74825	0.73262	0.746991	0.776333	0.741971	0.708705	0.691882	0.710525	0.789999	0.716614	0.738845	0.722127	4.46418	4.26286	4.11034	4.1636	4.42831	4.2044	4.17859	4.17859	4.57306	4.31532	4.35496	4.27375
96	0.771816	0.753935	0.74762	0.775041	0.778276	0.733243	0.717227	0.723355	0.82457	0.743223	0.753303	0.74072	4.53201	4.26939	4.14864	4.17859	4.4552	4.28466	4.21517	4.19793	4.60057	4.33951	4.3329	4.29778
96.6667	0.755202	0.732	0.753303	0.760286	0.765397	0.700257	0.696061	0.722127	0.827275	0.751404	0.753303	0.74762	4.46418	4.22814	4.12095	4.15291	4.43054	4.24548	4.23031	4.2087	4.61438	4.27593	4.34833	4.25633
97.3333	0.759649	0.753935	0.757742	0.786729	0.744477	0.710525	0.688908	0.710525	0.791964	0.733863	0.750773	0.757742	4.46193	4.24765	4.12308	4.15718	4.44174	4.25633	4.21517	4.22598	4.5868	4.31092	4.3307	4.28029
98	0.746363	0.73262	0.74762	0.775687	0.735728	0.686534	0.68063	0.705075	0.791964	0.733243	0.750142	0.729524	4.45295	4.26069	4.12733	4.19578	4.37266	4.20655	4.21517	4.20008	4.59828	4.3373	4.3329	4.26939
98.6667	0.769245	0.763477	0.764115	0.778276	0.769887	0.722127	0.701459	0.714784	0.815828	0.765397	0.75267	0.75267	4.50027	4.26939	4.17859	4.17859	4.45744	4.2195	4.24765	4.20008	4.64669	4.30216	4.34833	4.28247
99.3333	0.766677	0.745107	0.764757	0.786077	0.764115	0.720285	0.705075	0.725819	0.815828	0.73635	0.753935	0.741345	4.55022	4.31751	4.14864	4.21734	4.44398	4.26069	4.26721	4.22814	4.55479	4.30435	4.38152	4.3219
100	0.771172	0.754568	0.751404	0.774396	0.778276	0.735106	0.716003	0.74072	0.831339	0.762838	0.757107	0.742597	4.52974	4.3241	4.15931	4.20223	4.47544	4.25851	4.26721	4.26286	4.65827	4.35938	4.38819	4.29122
100.667	0.780868	0.750773	0.758377	0.767959	0.774396	0.717838	0.705075	0.707494	0.842254	0.778923	0.764757	0.765397	4.51386	4.29559	4.15931	4.18288	4.46643	4.28029	4.21086	4.20655	4.65595	4.3263	4.37709	4.28685
102	0.766677	0.763477	0.74762	0.779571	0.745735	0.697856	0.667763	0.708099	0.802509	0.74825	0.728286	0.733863	4.47319	4.25633	4.15291	4.17859	4.47769	4.24114	4.24982	4.2044	4.60287	4.3351	4.34833	4.29122
102.667	0.750773	0.734484	0.741345	0.774396	0.784771	0.724585	0.688908	0.717227	0.809148	0.741345	0.755836	0.749512	4.51159	4.28685	4.14223	4.20223	4.46869	4.31971	4.22814	4.23897	4.63051	4.3285	4.36822	4.3373
103.333	0.751404	0.753935	0.738845	0.7686	0.765397	0.735728	0.708099	0.728286	0.817168	0.757107	0.749512	0.732	4.49801	4.30654	4.14223	4.19148	4.45744	4.25199	4.22382	4.24982	4.64207	4.3638	4.37266	4.34613
104	0.75267	0.753935	0.74072	0.771816	0.796564	0.744477	0.725203	0.741971	0.832699	0.758377	0.752036	0.748882	4.54111	4.31092	4.17859	4.21302	4.51386	4.29122	4.28247	4.24548	4.61438	4.35717	4.36822	4.30654
104.667	0.765397	0.757107	0.755202	0.78347	0.769887	0.724585	0.702665	0.733863	0.821873	0.741345	0.732	0.745107	4.50705	4.30654	4.11034	4.15718	4.50027	4.23031	4.23031	4.22814	4.60057	4.31532	4.35274	4.30216
AVERAGE VALUES - GROWTH RATES
Strain	S. eub CBS 12357 1_1		S. eub CBS 12357 1_2		S. eub CBS 12357 1_3		S. eub CBS 12357 2_1		S. eub CBS 12357 2_2		S. eub CBS 12357 2_3		S. past. CBS 1513 1_1		S. past. CBS 1513 1_2		S. past. CBS 1513 1_3		S. past. CBS 1513 2_1		S. past. CBS 1513 2_2		S. past. CBS 1513 2_3
0.666667	0.430562		0.428042		0.461491		0.414386		0.484418		0.4176		0.558692		0.444107		0.5181		0.577818		0.533466		0.599032
1.33333	0.391542		0.423439		0.417915		0.396746		0.440916		0.39568		0.503674		0.416023		0.482536		0.547629		0.495906		0.594278
2	0.39235		0.423603		0.423316		0.409485		0.463325		0.420093		0.498735		0.411616		0.483303		0.534951		0.49939		0.592645
2.66667	0.421086		0.43916		0.422325		0.398519		0.456534		0.412496		0.501094		0.411361		0.489702		0.555847		0.516113		0.605391
3.33333	0.415065		0.449128		0.422371		0.394533		0.448779		0.41454		0.491616		0.407848		0.474175		0.548477		0.503743		0.626623
4.66667	0.404793		0.439364		0.40805		0.391131		0.4411		0.411974		0.479191		0.419968		0.473271		0.564031		0.50711		0.634944
5.33333	0.43591		0.440923		0.426654		0.394727		0.457347		0.41866		0.502812		0.433331		0.491167		0.602343		0.55553		0.664604
7.33333	0.392304		0.424245		0.413075		0.400764		0.4321		0.410545		0.483545		0.415906		0.463389		0.693338		0.590885		0.749587
8	0.421107		0.433397		0.446378		0.407232		0.463133		0.420937		0.521882		0.434428		0.510852		0.783707		0.667609		0.82968
8.66667	0.41321		0.435579		0.434052		0.417959		0.45176		0.427962		0.530565		0.443594		0.514476		0.875451		0.702864		0.905921
9.33333	0.42153		0.445251		0.456352		0.430563		0.472932		0.436873		0.547734		0.459294		0.55435		0.964827		0.760378		0.990921
10.6667	0.411331		0.454627		0.43715		0.417116		0.463463		0.440318		0.54297		0.4552		0.555377		1.15549		0.865511		1.16123
11.3333	0.413206		0.454636		0.418872		0.408056		0.451947		0.429089		0.543305		0.454261		0.56961		1.24538		0.928638		1.28223
12	0.415665		0.461207		0.416882		0.41037		0.446899		0.42514		0.559968		0.46305		0.57636		1.36125		1.03491		1.39713
12.6667	0.395315		0.425049		0.39081		0.376262		0.413928		0.390219		0.528918		0.438886		0.553864		1.42949		1.0594		1.41142
13.3333	0.429329		0.476142		0.429282		0.417851		0.454685		0.43921		0.60847		0.515961		0.6402		1.63068		1.26484		1.66251
14	0.465296		0.502925		0.455791		0.448899		0.485259		0.459544		0.664614		0.554767		0.697047		1.77878		1.42394		1.83365
16	0.493505		0.55366		0.504154		0.488669		0.5215		0.512351		0.820692		0.680458		0.908518		2.19266		1.86284		2.22051
16.6667	0.468013		0.552104		0.493072		0.487021		0.519143		0.499484		0.864591		0.713053		0.967664		2.26045		1.94507		2.28692
17.3333	0.513202		0.58895		0.510799		0.505095		0.55549		0.539503		0.951859		0.777404		1.09227		2.41281		2.08781		2.41575
18	0.505995		0.600118		0.493795		0.5025		0.528593		0.532239		1.00844		0.831325		1.15458		2.50024		2.17842		2.54743
18.6667	0.520755		0.626633		0.505995		0.513449		0.552814		0.557769		1.1275		0.914931		1.26935		2.62672		2.32137		2.66783
19.3333	0.567627		0.661137		0.542798		0.541425		0.572522		0.573178		1.26338		1.02685		1.43371		2.76081		2.47348		2.81715
20	0.578044		0.692537		0.561565		0.568984		0.627668		0.600303		1.41639		1.15424		1.57557		2.86521		2.62111		2.93966
20.6667	0.609831		0.728909		0.572891		0.593645		0.614558		0.613473		1.56054		1.28103		1.67495		2.98077		2.75367		3.07645
22.6667	0.652212		0.729837		0.627016		0.654801		0.677651		0.691463		1.90567		1.63355		2.02163		3.30639		3.079		3.30915
23.3333	0.678001		0.706256		0.65767		0.674216		0.712483		0.713338		1.97898		1.71299		2.13547		3.36946		3.15591		3.40827
24.6667	0.71692		0.758537		0.722435		0.702364		0.772571		0.7471		2.26625		1.9441		2.37662		3.51234		3.47484		3.63613
25.3333	0.702366		0.748645		0.700403		0.684775		0.745048		0.72005		2.36426		2.03576		2.48362		3.5715		3.51938		3.6693
26	0.737651		0.755674		0.736135		0.708404		0.759132		0.731802		2.4916		2.17784		2.59388		3.65364		3.61943		3.74613
26.6667	0.743284		0.761887		0.73024		0.711137		0.727701		0.715549		2.62101		2.29533		2.69345		3.71148		3.6971		3.78697
27.3333	0.720285		0.766546		0.732374		0.711752		0.745292		0.723416		2.7311		2.38971		2.82459		3.75505		3.75414		3.83525
28	0.748256		0.764805		0.753857		0.725833		0.768579		0.74451		2.88857		2.53014		2.97992		3.82106		3.8607		3.91349
28.6667	0.72036		0.743669		0.710878		0.68624		0.734092		0.715099		2.93107		2.56872		3.03477		3.86756		3.80807		3.87063
29.3333	0.714536		0.751454		0.682271		0.691923		0.733042		0.711838		2.97751		2.67094		3.11947		3.90423		3.86777		3.96195
30	0.731381		0.771516		0.71693		0.693373		0.746304		0.718857		3.15795		2.80016		3.2556		3.93808		4.01242		4.04499
30.6667	0.716998		0.745423		0.690664		0.686832		0.725213		0.711744		3.21473		2.87515		3.28575		3.94842		3.99465		4.06714
31.3333	0.737943		0.760222		0.735474		0.710223		0.774027		0.720637		3.36165		2.99606		3.39264		4.00953		4.04462		4.09552
32	0.746841		0.772562		0.759429		0.728914		0.775935		0.749197		3.46584		3.1057		3.50514		4.03979		4.14093		4.136
32.6667	0.726131		0.736509		0.753378		0.714479		0.751092		0.727371		3.52471		3.16871		3.54622		4.01571		4.14359		4.11783
33.3333	0.733289		0.760657		0.746069		0.722741		0.766241		0.732024		3.61346		3.23168		3.67058		4.04293		4.19372		4.13485
34	0.758572		0.768298		0.742705		0.721245		0.774105		0.757116		3.67869		3.35933		3.73891		4.06704		4.19782		4.1296
34.6667	0.745197		0.754896		0.719315		0.697904		0.760205		0.736974		3.70967		3.38605		3.72333		4.03138		4.1811		4.13808
35.3333	0.678374		0.72163		0.65006		0.65565		0.67784		0.67424		3.69682		3.39629		3.70317		3.96798		4.10331		4.07656
36.6667	0.726502		0.752818		0.734653		0.710837		0.735053		0.697614		3.84819		3.55136		3.86054		4.03766		4.18315		4.104
37.3333	0.755246		0.773798		0.742098		0.722746		0.752391		0.734489		3.95022		3.65365		3.93193		4.07336		4.21348		4.168
38	0.759337		0.782239		0.741164		0.72399		0.776499		0.734809		4.0074		3.68204		4.0003		4.08707		4.23491		4.1497
38.6667	0.765755		0.771584		0.729897		0.708707		0.767102		0.735198		4.00234		3.71148		4.03466		4.0839		4.2199		4.12319
39.3333	0.765076		0.779372		0.728403		0.718461		0.775778		0.75463		4.05186		3.78903		4.0353		4.09344		4.27791		4.19795
42	0.762205		0.772537		0.742348		0.73078		0.774818		0.742297		4.19684		3.88998		4.15892		4.08918		4.27735		4.17545
42.6667	0.759023		0.774739		0.752553		0.725828		0.775859		0.74953		4.1717		3.90934		4.18797		4.06918		4.25221		4.16359
43.3333	0.750823		0.781291		0.734277		0.712657		0.767319		0.743224		4.1902		3.95044		4.175		4.11143		4.27006		4.20983
44	0.753303		0.758809		0.731539		0.712958		0.764611		0.742921		4.25496		3.93908		4.18467		4.08179		4.27213		4.18088
44.6667	0.749831		0.773842		0.741111		0.72428		0.748399		0.725103		4.23533		3.97219		4.19217		4.10293		4.2913		4.19266
45.3333	0.756798		0.768936		0.751513		0.713587		0.759761		0.726177		4.26129		3.98766		4.21687		4.10187		4.27857		4.19914
46	0.748881		0.771205		0.744222		0.725204		0.782525		0.746363		4.31285		4.01363		4.24528		4.10292		4.2946		4.19058
46.6667	0.732995		0.75395		0.721587		0.692531		0.757441		0.716998		4.2332		3.98042		4.20417		4.07336		4.24119		4.16258
47.3333	0.74734		0.762939		0.735898		0.694876		0.764141		0.733002		4.29452		4.01368		4.24525		4.0723		4.28158		4.1765
48	0.748688		0.770557		0.732864		0.702985		0.763833		0.724617		4.28665		4.05973		4.21687		4.09975		4.32707		4.21421
48.6667	0.744479		0.755522		0.745578		0.71083		0.76111		0.724589		4.29937		4.05866		4.23665		4.11671		4.30028		4.17219
49.3333	0.746049		0.753752		0.737496		0.717257		0.765817		0.728288		4.26883		4.04825		4.24676		4.13052		4.28421		4.19477
50	0.728647		0.742328		0.707277		0.699088		0.740079		0.727669		4.23985		4.07441		4.2561		4.1401		4.27406		4.18612
50.6667	0.736356		0.753947		0.704199		0.686538		0.7486		0.723367		4.29309		4.02198		4.2331		4.10611		4.33684		4.1754
52	0.750154		0.763223		0.740778		0.718214		0.737017		0.7311		4.28557		4.04396		4.21362		4.10929		4.3071		4.21308
52.6667	0.744945		0.766682		0.733035		0.716977		0.770073		0.732952		4.28762		4.07863		4.25155		4.12628		4.33204		4.22936
53.3333	0.755843		0.775151		0.74339		0.715475		0.770677		0.743561		4.31527		4.09341		4.28296		4.16362		4.35228		4.23258
54	0.752104		0.759208		0.710969		0.682462		0.765108		0.742292		4.26021		4.05238		4.23008		4.1252		4.33834		4.2078
54.6667	0.752701		0.765277		0.712438		0.688956		0.755756		0.713577		4.29949		4.03879		4.24941		4.1252		4.36539		4.23901
55.3333	0.751153		0.765419		0.730953		0.698545		0.754509		0.723066		4.28294		4.04938		4.21584		4.13592		4.33438		4.24232
56	0.734491		0.759476		0.740045		0.708108		0.765972		0.731385		4.29225		4.06707		4.24855		4.14118		4.35842		4.2401
56.6667	0.751094		0.760397		0.735521		0.701846		0.779257		0.736378		4.29185		4.07548		4.27341		4.13057		4.3056		4.2206
57.3333	0.746678		0.759652		0.712265		0.685969		0.774386		0.742284		4.29611		4.03559		4.244		4.13371		4.3188		4.18826
58	0.749553		0.759693		0.710692		0.681606		0.76319		0.729271		4.26595		4.0535		4.22668		4.1401		4.31962		4.22281
58.6667	0.763514		0.757469		0.720387		0.686253		0.773708		0.735115		4.31979		4.066		4.24532		4.11883		4.36204		4.24673
59.3333	0.723666		0.739536		0.736698		0.695302		0.745697		0.699386		4.31268		4.03157		4.24418		4.09975		4.37559		4.18722
62.6667	0.742911		0.757558		0.751947		0.711967		0.772506		0.73336		4.3722		4.10822		4.27708		4.17109		4.40411		4.25866
63.3333	0.745776		0.754074		0.739661		0.699486		0.755831		0.713277		4.32019		4.0702		4.26259		4.16683		4.38627		4.24551
64	0.756298		0.76707		0.747051		0.71706		0.78603		0.7426		4.32764		4.07234		4.28432		4.15397		4.36967		4.26071
64.6667	0.759339		0.765746		0.72233		0.702094		0.766059		0.739827		4.32362		4.0566		4.30175		4.17431		4.38471		4.26183
65.3333	0.738558		0.749899		0.724997		0.684761		0.774062		0.732043		4.29484		4.06915		4.26764		4.16788		4.36839		4.25973
66.6667	0.73823		0.765107		0.738872		0.708724		0.761091		0.720989		4.32599		4.10299		4.28324		4.18835		4.4054		4.27827
67.3333	0.741678		0.753081		0.732965		0.705999		0.766184		0.730776		4.34003		4.10082		4.27145		4.1497		4.40943		4.24659
68	0.74794		0.745817		0.760371		0.712654		0.776227		0.726212		4.36911		4.1009		4.29309		4.16359		4.38292		4.23695
68.6667	0.766362		0.765172		0.744389		0.709313		0.781766		0.749553		4.34104		4.09135		4.31493		4.17008		4.37435		4.27823
69.3333	0.746049		0.762284		0.704164		0.673013		0.755733		0.733945		4.29721		4.07137		4.25242		4.1636		4.37674		4.24667
70	0.727385		0.747826		0.710897		0.675933		0.759816		0.73262		4.31184		4.09875		4.24741		4.15398		4.36736		4.24338
70.6667	0.729231		0.749526		0.735994		0.697582		0.768648		0.730143		4.31271		4.06706		4.26775		4.1327		4.37976		4.26089
71.3333	0.758768		0.76064		0.765436		0.703943		0.770489		0.723355		4.31461		4.08601		4.2994		4.154		4.40339		4.25537
72.6667	0.75504		0.765089		0.736161		0.714487		0.776497		0.744792		4.32359		4.07765		4.31285		4.19151		4.40567		4.2684
73.3333	0.74262		0.759056		0.707662		0.677696		0.760692		0.746698		4.31268		4.07968		4.29317		4.15825		4.37957		4.23478
74	0.747637		0.761279		0.727113		0.68864		0.764495		0.719981		4.31389		4.06184		4.27107		4.17112		4.39294		4.25093
74.6667	0.755608		0.75649		0.744598		0.717252		0.773061		0.741346		4.33233		4.0934		4.28324		4.18077		4.41333		4.26948
75.3333	0.742309		0.758183		0.762348		0.712983		0.764564		0.741971		4.34193		4.08394		4.28969		4.14544		4.4394		4.25423
76	0.759089		0.773922		0.752095		0.708496		0.780876		0.740721		4.36675		4.10722		4.3061		4.18182		4.42519		4.2684
76.6667	0.749544		0.751473		0.746446		0.712173		0.769336		0.744798		4.31812		4.08076		4.29392		4.17323		4.38746		4.23356
77.3333	0.76161		0.759371		0.727243		0.678655		0.770163		0.725855		4.35656		4.09343		4.29639		4.18611		4.40323		4.27054
78	0.741119		0.761961		0.731795		0.703308		0.750385		0.728292		4.32962		4.13162		4.27891		4.19365		4.40516		4.28044
78.6667	0.750154		0.769949		0.718433		0.694906		0.751227		0.726137		4.3195		4.11671		4.25253		4.17645		4.39216		4.28919
79.3333	0.755205		0.761901		0.740338		0.707817		0.753994		0.732049		4.3314		4.09662		4.29751		4.17216		4.4203		4.29016
80	0.75905		0.757774		0.760561		0.715133		0.793441		0.743854		4.36444		4.11461		4.33699		4.17861		4.4507		4.25646
80.6667	0.745492		0.745116		0.739582		0.694572		0.789747		0.739791		4.32178		4.07968		4.29202		4.17865		4.3966		4.263
81.3333	0.748256		0.766714		0.717653		0.677465		0.760195		0.738228		4.32904		4.07548		4.30724		4.17431		4.40447		4.27814
82	0.76029		0.762015		0.739343		0.691891		0.77552		0.74385		4.35995		4.08394		4.30708		4.20224		4.46139		4.30007
82.6667	0.74639		0.757109		0.73531		0.700257		0.763605		0.725205		4.34683		4.11035		4.30088		4.16147		4.40035		4.27716
83.3333	0.746992		0.759114		0.735709		0.708574		0.754872		0.719682		4.37674		4.11361		4.34379		4.1786		4.42939		4.27284
84	0.750497		0.753128		0.753773		0.699093		0.782071		0.745736		4.38104		4.12097		4.32286		4.18074		4.44376		4.29348
84.6667	0.736666		0.754395		0.708099		0.682851		0.764611		0.742288		4.32805		4.11249		4.28758		4.17431		4.35569		4.24551
85.3333	0.741062		0.74964		0.718963		0.685806		0.769834		0.742313		4.32626		4.08397		4.33486		4.21419		4.44428		4.27161
86	0.755252		0.763021		0.717491		0.69045		0.765944		0.724589		4.34574		4.11158		4.29139		4.18933		4.41958		4.28467
86.6667	0.762232		0.761926		0.731348		0.698242		0.761235		0.715099		4.37745		4.09235		4.2934		4.18826		4.4401		4.27704
87.3333	0.756487		0.759233		0.755062		0.712049		0.794585		0.75078		4.36875		4.14778		4.36339		4.2195		4.45016		4.31203
88	0.744244		0.753051		0.723899		0.680058		0.775169		0.726744		4.35342		4.12098		4.32264		4.15612		4.44648		4.28471
88.6667	0.742609		0.754678		0.742893		0.718904		0.778365		0.735148		4.36623		4.11887		4.31217		4.18074		4.44946		4.27386
89.3333	0.759014		0.76519		0.747647		0.716023		0.800222		0.75553		4.40245		4.1476		4.37227		4.22491		4.44787		4.30661
90	0.748263		0.7588		0.743189		0.71144		0.788393		0.755544		4.35138		4.11361		4.33923		4.21626		4.40882		4.30217
91.3333	0.762948		0.78329		0.763455		0.725632		0.78201		0.750776		4.38144		4.15308		4.34484		4.20012		4.45651		4.32634
92	0.748889		0.75807		0.761294		0.733026		0.792321		0.74417		4.3823		4.13798		4.35142		4.20655		4.4802		4.30013
92.6667	0.775084		0.779372		0.773971		0.718875		0.800348		0.763168		4.38253		4.15826		4.35287		4.21518		4.46508		4.2893
93.3333	0.771175		0.785647		0.737261		0.699427		0.787865		0.752355		4.35114		4.09764		4.339		4.22599		4.4399		4.29126
94	0.756474		0.784145		0.725588		0.705435		0.783998		0.748908		4.38136		4.15294		4.34535		4.24548		4.44219		4.32744
94.6667	0.7715		0.775749		0.748201		0.702745		0.772355		0.749198		4.37241		4.15632		4.32382		4.21627		4.47795		4.32411
95.3333	0.740435		0.761662		0.725338		0.701204		0.753306		0.730486		4.36352		4.13697		4.31635		4.17859		4.44419		4.31436
96	0.762876		0.761331		0.755759		0.720291		0.783897		0.747011		4.4007		4.16362		4.36993		4.20655		4.47004		4.31534
96.6667	0.743601		0.756794		0.732827		0.709094		0.789339		0.750461		4.34616		4.13693		4.33801		4.21951		4.44515		4.30233
97.3333	0.756792		0.772236		0.727501		0.699717		0.762913		0.754258		4.35479		4.14013		4.34903		4.22058		4.44886		4.3055
98	0.739491		0.761653		0.711131		0.692852		0.762603		0.739833		4.35682		4.16155		4.2896		4.20763		4.46779		4.30114
98.6667	0.766361		0.771196		0.746007		0.708122		0.790613		0.75267		4.38483		4.17859		4.33847		4.22387		4.47442		4.3154
99.3333	0.755892		0.775417		0.7422		0.715447		0.776089		0.74764		4.43387		4.18299		4.35233		4.24768		4.42957		4.35171
100	0.76287		0.7629		0.756691		0.728362		0.797089		0.749852		4.42692		4.18077		4.36697		4.26504		4.50882		4.3397
100.667	0.765821		0.763168		0.746117		0.706285		0.810589		0.765077		4.40472		4.1711		4.37336		4.2087		4.49113		4.33197
102	0.765077		0.763596		0.721795		0.687931		0.775379		0.731075		4.36476		4.16575		4.35941		4.22711		4.46899		4.31977
102.667	0.742629		0.75787		0.754678		0.703067		0.775247		0.752674		4.39922		4.17223		4.3942		4.23355		4.47951		4.35276
103.333	0.75267		0.753722		0.750562		0.718193		0.787138		0.740756		4.40227		4.16686		4.35472		4.23682		4.50293		4.35939
104	0.753303		0.756268		0.77052		0.733587		0.795538		0.750459		4.42602		4.19581		4.40254		4.26398		4.48577		4.33738
104.667	0.761252		0.769336		0.747236		0.718264		0.781609		0.738553		4.4068		4.13376		4.36529		4.22923		4.45795		4.32745

## Sheet: Plate 2
OD VALUES
strain
S. past OS320 1
S. past OS320 2
S. past OS320 3
S. cer OS473 1
S. cer OS473 2
S. cer OS473 3
S. mik. OS129 1
S. mik. OS129 2
S. mik. OS129 3
RAW DATA
	A1	B1	C1	D1	A2	B2	C2	D2	A3	B3	C3	D3							C5	D5	A6	B6	C6	D6
Strain	S. past OS320 1	S. past OS320 1	S. past OS320 2	S. past OS320 2	S. past OS320 3	S. past OS320 3	S. cer OS473 1	S. cer OS473 1	S. cer OS473 2	S. cer OS473 2	S. cer OS473 3	S. cer OS473 3							S. mik. OS129 1	S. mik. OS129 1	S. mik. OS129 2	S. mik. OS129 2	S. mik. OS129 3	S. mik. OS129 3
0	85.2105	82.5526	76.4211	77.1579	86.9211	84.8158	77.2368	75	86.9474	85.1316	80.3684	76							80.2368	77.7105	82.6316	81.2105	80.7105	77.2632
40	82	81.7105	76.2632	78.6842	82.2105	81.8158	87.6316	85.2895	90.2105	87.5526	83.3947	85.7632							79.0263	78.7105	80.7632	79.6579	79.2368	78.2105
80	78.2632	79.3947	73.9474	74.8158	79.7632	81.1053	81.9737	83.4474	88.2632	85.2105	84.3947	83.1053							77.1053	77.4737	78.4737	77.2895	76.9211	76.4211
120	78.8684	80.6579	74.0263	76.7895	80.9474	79.6842	85.0263	85	89.0526	87.1316	83.7105	84.6316							78.4474	77.5	79.3684	78.7368	77.1579	77.3947
160	81	81.9211	74.3158	76.6842	82.7105	82.1316	87.3684	86.0526	91.8947	89.4211	86.3421	86.7895							79.2895	79	80.8684	79.1579	78.7368	79.5
200	79.4737	80.8158	74.8684	77.1053	81.4737	81.5789	90.6316	89.1842	92.2368	91.3421	87.7895	88.9474							79.7105	80.0263	81.3421	78.6053	79.3158	80.2632
280	79.5263	80.3684	73.9474	75.5263	80.7632	81.3947	94.5	92.4474	99.0789	97.0526	95.1053	92.8947							79.4474	80.4737	82.9474	79.9211	79.0526	80.1053
320	81.4737	82.7895	74.0526	76.0263	82	82.6053	97.4211	97.7368	102.605	100.026	99.9474	95.8421							81.3947	81.8684	86.3684	81.2632	81.1053	80.7368
440	79	79.1053	73.7368	74.3684	80.4474	79.5263	111.632	111.553	114.5	110.868	108.71	107.605							83.6842	83.6316	85.8421	84.1316	83.7632	83.1053
480	81.4737	81.1053	75.8684	76.1316	82.7105	82.6579	118.316	118	120.974	118.132	115.921	115.026							86.2895	85.5789	90.6842	86.7368	86.7632	85.4211
520	80.0789	80.0263	73.8684	76.3158	82.0263	81.2105	125.316	124.763	126.71	124.29	122.921	121.237							86.4474	86.8684	91.5	87.6842	87.2632	87.0263
560	80.5526	80.8158	74.1053	77	82.2105	81.9211	132.368	131.684	133.842	131.947	129.632	128.184							88.4737	88.4474	92.8684	89.8947	89.1842	89.4474
600	78.5789	79.0789	73.2632	75.5263	79.2632	79.7368	138.737	137.868	140.105	138.237	136	134.395							89.5526	89.5526	92.6316	90.3947	89.0526	89.8421
640	80.2105	80.5263	75.4737	77.6579	80.6579	82.2105	146.237	144.737	146.842	145.079	142.868	141.921							92.5789	91.4737	96.5263	93.2895	92.9474	92.0789
680	78.1316	78.9211	74.4211	75.7895	80.1842	80.8684	152.947	151.421	153.21	151.684	149.868	147.974							92.7105	92.7368	98.3947	93.2632	92.8684	93
720	78.7895	78.8947	74.9737	76.4737	80.5263	79.9211	157.737	156.237	157.79	157.526	156	154.342							96.2105	95.0263	98.1579	94.7105	94.4737	94.5
760	75.9211	76.4474	73.6053	74	78.2632	78.4737	158.842	157.71	160.053	159.737	157.868	156.737							93.1842	93.3158	97	94.4737	93.2105	93.9474
800	79.0526	79.2632	76.6316	78.9211	80.8158	80.5789	164.447	164	165.658	164.816	163.263	162.237							97.5263	96.8684	99.8421	97.6316	97.3947	97.5263
840	80.5263	79.6579	78.8684	79.7895	83.5789	83.5789	167.632	166.395	168.342	168.21	166.447	165.579							97.9737	96.5789	101.763	97.9737	97.7105	97.0263
880	83.0526	83.7105	84.1053	85.5263	87.0526	87.5789	169.868	169.158	171.71	170.868	169.763	168.447							100.737	100.29	104.632	101.5	100.921	100.763
920	78.4737	78.0789	78.0526	81.1316	81.6579	82.4474	168.5	168.605	169.474	169.605	168.395	167.71							95.9211	95.0789	100.026	96.4737	95.4211	96
960	80.5	79.7895	82.7368	84.8421	86.1053	84.3684	170.737	170.5	172.29	171.553	170.184	170.368							98.7895	98.5263	101.71	99.3421	98.6579	98.9474
1000	77.6316	78.6053	83.6579	84.8947	86.4211	84.8421	170.658	170.184	171.79	172.158	170.026	169.342							97.8684	96.2368	100.79	98.7105	97.1053	97.3684
1040	79.4474	80.0526	86.1053	87.7105	89.2632	88.3158	171.079	170.553	172.342	172.368	170.895	169.921							97.8684	97.8947	102.184	98.3684	98.4737	98.2895
1080	78.5	79.5263	87.9211	89.9211	90.1053	89.0263	170.921	170.868	172	171.21	170.368	169.842							97.6842	97.0789	101.026	98	97.1053	97.6316
1120	78.3684	78.5263	91.5526	93.1579	92.1842	90.5	171.474	170.974	171.526	171.921	171.026	170.053							98.2895	98.2368	100.79	98.1053	97.3421	97.7105
1160	80.3947	79.7105	96.6579	96.7895	95.7105	94.8947	171.632	171.395	171.763	172.579	171.263	170.737							98.9474	98.6842	101.395	99.1842	98.5526	98.1842
1200	80.3421	80.3947	101.237	101.658	98.0789	97.1316	171.105	171.263	172.132	172.763	171.158	170.21							99.4211	98.5789	103.263	100	98.6842	99.4474
1240	80.0789	80.8684	105.237	104.816	102.237	100.316	171.737	171.184	172.29	172.79	171.895	170.763							100	99.2105	101.684	99.7895	98.7368	98.6579
1280	79.3421	78.2368	107.579	107.79	105.342	103.395	171.184	170.526	172.421	172.237	170.921	170.316							97.8158	97.6316	102.158	98.5263	97.2632	97.9737
1320	78.3684	78.4737	113.763	112.868	109	106.763	171.368	171.553	172.526	172.605	171.053	170.395							98.2368	98.2895	102.316	99.5263	98.5263	97.9737
1360	77.6579	78.3158	118.132	117.29	112.632	110.79	172.079	171.21	172.526	172.842	171.026	170.29							97.8421	97.5526	101.684	98.4211	97.2632	97.6579
1400	76.6579	76.2632	120.71	120.947	117.816	115.447	171.816	171.29	172.026	172.5	171.316	170.5							97.5526	96.8421	99.9211	98.3421	96.7368	97.3684
1440	86.2632	85.5	128.842	128.737	127.395	124.737	174.79	173.868	175	175.316	173.868	173.158							103.474	103.21	107	104.184	103.105	103.579
1480	79.4737	79.1842	129.079	128.5	128.21	125.974	172.868	172.447	173.974	173.868	172.421	171.263							99.7105	98.4737	103.105	100	99.0263	99.2105
1520	77.5526	78.6579	130.842	130.763	130.842	128.868	173.105	172.632	174.184	174.053	172.474	171.763							99.4474	98.8947	101.316	98.6316	97.7368	98.3421
1560	79.0789	79.1579	133.368	133.763	133.632	131.974	174.29	173.605	174.579	175.053	172.974	172.5							99.3684	98.5263	101.816	99.5263	98.5789	97.4737
1600	79.9737	79.7632	136.237	135.921	136.974	134.737	174.947	174.184	175.605	175.5	173.816	173.237							100.053	98.9474	102.474	99.6579	99.2105	98.8421
1640	80.2895	79.8684	137.263	137.368	138.974	136.842	174.684	174.184	175.553	175.553	173.921	173.553							99.5263	98.6579	103.658	99.4211	98.5526	98.8421
1680	78.7895	79.0526	139.947	139.579	140.263	138.79	174.921	174.368	176.132	176.105	174.447	174.105							100.763	98.8158	103.158	100.763	99.6316	99.3947
1720	77.4474	77.3421	140.842	141.079	142.079	140.421	174.237	173.947	175.553	175.553	173.579	173.526							99	97.6053	102.605	99.7895	97.4474	97.7105
1760	77.6053	77.1842	144.526	143.895	143.974	142.237	174.842	174.763	175.526	175.29	174.474	173.947							99.6053	98.2895	102.132	98.5	98.7895	98.1842
1800	79.3158	79.2105	146.921	146.632	147.026	145.053	174.868	174.816	176.079	176.105	174.5	173.921							97.8684	97.1053	101.737	99.7632	98.6316	97.7632
1840	75.8158	77.5263	149.342	148.342	147.447	145.895	174.816	174.316	175.526	175.237	174.316	174.053							98.9211	97.9737	101.342	98.7105	98.7105	98
1880	78.7368	79.8684	151.658	151.395	151.132	149.184	175.079	174.816	175.71	176.079	174.763	174.947							99.9211	99.2895	103.579	100.895	98.7632	99.0263
1920	80.4737	80	154.132	153.921	153.79	151.579	175.29	174.605	175.737	176.579	174.921	174.579							101.105	99.4737	103.632	101.868	100.368	99.6053
1960	80.1316	79.2632	156.237	155.605	155.474	153.605	175.237	174.71	176	175.605	174.132	174.421							100.237	99.7368	104.947	100.842	99.9211	99.3158
2000	79.9474	79.0263	157.368	157.71	157.237	155.684	175.21	175.132	175.974	176.132	175	174.5							100.947	99.9211	103.474	101.184	99.0526	99.8947
2040	80.1842	79.7368	159.632	159.079	159.553	158.29	175.29	175.553	175.947	176.263	175.053	174.632							100.763	99.1842	104.29	100.921	99.8947	99.6316
2080	77.4211	79.1316	160.158	160.237	161.079	159.737	175.132	175.105	175.974	176.21	174.974	174.632							100.105	99.1053	104.395	100.579	100.474	99.4474
2120	74.2895	74.9211	160.868	161.105	161.026	159.342	174.421	173.947	175.026	174.868	174.184	173.895							98.9474	97.6316	101.553	98.5	97.7105	97.0789
2160	76.8158	77.5	162.921	163.079	163.79	162.368	174.947	175.026	176.605	176.158	174.842	174.71							100.421	99.8158	103.842	100.632	99.6053	99.3158
2200	79.2895	78.2368	164.684	164	165.421	163.868	174.816	174.658	176.158	176.158	174.526	174.368							100.474	100.368	103.579	100.763	99	99.4737
2240	78.4737	79.2105	166.158	165.605	166.553	165.053	175.868	175.684	176.368	176.579	175.868	174.632							102.132	100.632	105.158	101.605	100.132	100.263
2280	79.2368	79.4737	166.763	166.237	167.947	166.605	175.947	175.737	176.632	176.658	175.447	175							101.737	101.026	105	101.974	100.71	100.184
2320	78.7895	78.7368	167.553	166.868	168.342	167.342	176.053	175.763	176.658	176.605	175.105	175.079							101.737	100.526	103.79	101.316	99.9211	100
2360	80.1053	78.7105	168.816	167.71	169.447	168.29	176.447	175.684	176.368	177	175.763	175.158							103.5	101.368	105.447	103	100.684	100.5
2520	78.1579	77.8158	170.421	170.395	171.632	170.605	176.132	175.737	177.079	177.053	175.632	175.21							102.737	101.29	106.158	103.21	100.79	100.71
2560	79.1053	80.6316	170.632	170.474	171.737	171.158	175.632	175.684	176.474	177.29	175.579	175.237							103.395	101.737	105.632	104.079	101.79	101.342
2600	78	78.7105	171.026	171.132	172.421	171.5	176.29	176.053	177.026	177	175.868	176							103.79	102.71	106.474	104.105	100.605	101.342
2640	80.7632	79.4737	171.684	171.184	173.079	171.895	175.921	175.579	176.921	177.158	176.105	175.5							104.079	102.684	106.763	103.553	101.237	101.026
2680	79.3421	79.0526	171.895	171.895	173.079	172.395	176.158	175.605	177.079	177.053	176.29	175.316							103.868	103.132	106.237	104.079	101.105	101.5
2720	78.6842	79.0526	172.579	172.605	173.263	172.737	176.342	175.763	177.605	177.5	176.237	175.842							104.5	103	108.158	104.263	101.579	102.026
2760	79.3158	79.4211	172.684	172.921	173.684	173.21	176.158	175.632	177.474	177.474	175.868	175.79							104.395	102.974	107.053	104.816	102.263	102.158
2800	77.5526	76.8158	172.474	172.395	173.71	173.158	176.105	175.605	176.79	176.632	175.421	176							103.947	102.526	107.474	104.158	101.895	101.21
2840	79.3421	78.7632	172.579	172.605	174	173.605	175.947	175.5	176.974	177.842	175.947	175.658							104.737	103.368	108.79	105.342	101.316	101.842
2880	79.7105	78.6053	173.316	173.184	174.842	174.132	176.553	176.263	177.5	177.5	176.526	176.026							105.763	103.553	108.29	105.079	103.263	102.263
2920	80.1316	78.9474	173.71	173.658	174.79	174.184	177.053	176.237	177.395	177.5	176.5	175.921							106.368	104.105	108.553	104.921	103.316	102.658
2960	78.8421	78.5789	174.026	174.026	175.316	174.316	176.79	176.684	177.342	177.316	176.579	176.263							105.79	104.263	109.184	106.316	102.395	103.132
3000	78.5	78.2105	173.79	173.974	175.21	174.395	176.71	176.421	177.579	177.684	176.79	176.079							105.842	104.342	108.921	105.79	103.079	102.895
3040	78.6316	78.7368	174.21	173.737	175.237	175.105	177.132	176.395	178.237	178.263	176.553	176.5							106.316	104.079	109.895	106.526	102.632	102.895
3080	79.6579	79	174.342	174.763	176.132	175.526	177.342	176.816	178.237	178.368	177.421	176.526							107.763	105.421	111.684	108.053	104.579	104.026
3120	78.2895	78.3684	174.763	174.368	176.026	175.237	176.895	176.605	178.184	177.842	176.684	176.368							107	105.342	110.079	106.842	104.421	103.868
3160	77.0526	77.7632	174.816	174.763	175.737	175.447	177.368	176.632	177.816	177.974	177	176.395							107.079	105.737	110.474	107.79	104.5	103.816
3200	79.0789	79.5789	174.684	175.079	176.421	176.053	177.842	177.105	178.447	178.421	177.079	176.658							107.71	105.605	111.053	108.684	105.316	104.816
3240	78.2368	79.9211	174.737	175.105	176.21	175.658	177	176.763	178.21	178.21	176.553	176.605							107.447	105.447	110.947	107.763	104.474	104.71
3280	80.8421	78.7895	175.184	175.237	176.263	176.21	177.526	176.737	178.053	178.5	177.026	177							108.316	105.79	111.21	108.421	105.105	104.342
3320	78.6316	78.2105	175.263	175.421	176.71	176.184	177.105	177.132	178.184	178.421	177.29	176.842							109.237	105.895	112.632	109.526	106	105.526
3360	78.4737	78.8947	175.184	175.474	177	176.132	177.263	177.105	178.526	178.316	176.921	176.5							109.395	106.184	113.632	109.29	106.684	105.658
3400	77.5526	77.3947	175.474	175.474	176.868	176.237	177.579	177.026	178.342	177.921	177.368	176.184							109.079	106.684	112.342	109.526	106.605	105.737
3440	78.2895	77.2368	174.947	175.132	176.421	176.5	177.342	177	178.553	178.079	176.658	176.395							109.29	107	113.395	110.29	106.132	106.29
3480	77.4211	79.1842	175.158	175.868	176.947	176.579	177	176.79	178.158	177.868	176.921	176.421							109.605	107.079	114.184	109.816	106.5	105.658
3520	78	79.5	175.947	175.684	177.079	176.684	177.447	176.658	178.868	178.263	177.368	176.737							110.5	107.21	113.79	110	107.579	106.921
3560	77.6316	77.3947	175.421	175.526	176.684	176.5	177.132	177.026	178.474	178.316	176.658	176.237							110.395	107.5	114.974	109.658	107.368	107.105
3760	78.6842	77.9211	176.026	176.237	177.868	177.237	177.79	177.684	179.21	178.526	177.526	177.026							113.316	109.526	117.842	112.368	109	108.605
3800	77	78.3158	176.079	176.079	177.026	177.184	177.447	177.263	178.79	178.421	177.421	176.947							113.632	109.895	118.21	113.29	108.71	108.737
3840	78.2368	78.4474	176.421	176.21	177.737	177.447	177.632	177.579	178.842	178.658	177.342	176.763							114.974	110.79	118.342	114.132	109.316	109.868
3880	81.1579	79.0263	176.447	176.368	178.29	177.29	177.921	177.184	178.526	178.579	177.026	176.632							114.71	110.579	119.105	113.947	109.421	110.21
3920	78.7105	78.0263	176.132	175.921	177.842	177.5	177.684	177.263	178.79	178.526	176.895	176.974							115.421	110.816	119.079	113.921	109.132	109.105
4000	77.8947	77.3421	176.763	176.526	177.868	177.5	177.71	177.184	178.842	178.921	177.737	176.816							116.21	111.868	120.105	115	110.526	109.816
4040	76.9211	77.8158	176.395	176.342	177.763	177.474	177.368	177.395	178.29	178.237	177.184	176.895							116.974	112.553	120.868	116.737	110.947	109.79
4080	78.6316	77.8158	176.763	176.184	177.974	177.947	177.632	177.237	178.658	178.737	177.079	176.763							117.395	112.605	121.684	117.447	112.237	110.71
4120	79.5789	78.8158	177.105	176.632	178.421	177.5	178.132	177.447	178.763	178.684	177.447	176.71							118.29	113.842	121.895	117.842	112.553	111.658
4160	75.7632	77.4211	176.5	176.79	177.632	177.579	177.553	177.184	178.71	178.526	177.447	176.842							117.79	113.79	122.29	118.184	111.921	111.132
4200	77.5526	78.4211	176.684	176.079	177.868	177.29	177.816	177.684	179.079	178.974	177.263	176.79							119.079	114.29	123	119.579	113.132	111.895
4240	77.5526	78.4737	176.21	176.658	177.605	177.395	177	177.29	178.71	178.237	177.316	176.816							119.71	114.868	123.29	119.974	113.421	112.342
4280	82.2632	79.0789	176.342	176.947	178.132	178.079	177.974	177.026	178.763	178.5	177.684	176.605							120.737	116.29	126.158	121.684	114.395	113.053
4360	77.5263	77.2632	177.29	177.026	178.184	178.079	177.895	177.474	178.737	178.526	177.579	177.079							121.526	117.579	127.29	124.026	115.5	114.158
4400	79.2895	77.4474	176.658	176.5	178.21	177.605	177.632	177.29	178.658	178.579	176.974	177.184							122.71	117.447	128.842	125.421	116.5	114.947
4440	76.2105	77.2632	176.079	176.526	178.184	177.684	177.921	177.237	178.79	178.526	177.447	176.763							123.316	118.895	129.658	126	116.684	116.21
4480	75.5789	78.0789	176.763	176.868	177.842	177.474	177.895	177.368	178.658	178.368	177.658	177							125.263	120.29	131.5	128.605	117.5	116.105
4520	76.8684	77.8684	176.868	176.579	178.395	178	177.947	177.132	179.526	179.184	177.105	177.184							125.579	120.579	133.947	131.105	118.737	116.71
4560	77.1316	77.5263	176.947	177.053	178.053	178.079	178.053	177.763	178.79	178.79	177.605	177.053							126.553	121.474	135.895	132.79	120.184	119.079
4600	79.2895	78.9211	176.368	176.5	178.5	177.79	178.053	177.526	179.21	179.368	177.737	176.974							128.29	122.579	137.342	133.868	121.184	119.474
4640	79.6842	78.8421	176.895	176.763	178.316	177.71	178.053	177.895	178.79	178.895	177.658	177.658							128.974	123.526	138.342	135.237	122.026	120.263
4680	75.8158	76.1053	176.868	176.632	178.447	177.947	177.71	177.632	179.105	178.79	178.079	177							130.395	125.105	138.842	136.368	122.842	120.868
4720	81.0263	78.1842	176.71	176.947	178.263	177.684	177.658	177.316	179.421	178.71	177.71	177.079							131.553	126.895	140.868	137.658	124.79	122.842
4760	77.3158	77.8158	177	176.684	177.868	177.395	178.263	177.632	179.026	179.21	177.763	177.21							133.763	128.5	140.947	138.658	126	123.816
4800	78.4474	78.3158	176.842	176.658	178.684	178.316	178.132	177.447	179.368	179.079	177.974	176.737							134.158	129.237	142.263	139.526	127.658	126.132
4840	76.1842	76.2632	176.105	175.842	178.579	177.526	177.842	176.868	178.684	178.447	177.5	176.553							135.71	130.29	142	139.105	128.632	126.895
4880	77.1316	77.7368	176.842	176.605	178.368	178.105	177.947	177.421	179	178.579	177.579	176.658							136.868	133.21	142.447	140.105	130.684	129.553
4920	77.2632	77.7105	176.947	176.553	177.868	177.816	177.816	177.474	179.553	179.447	177.763	176.816							137.658	134.316	142.132	140.763	132.237	131.158
4960	77.2895	77.2105	177.079	176.5	178.026	177.579	177.763	177.29	179.342	178.553	177.737	176.921							138.29	134.842	143.421	140.184	133.974	131.737
5000	75.6842	80.3421	177.21	177.026	178.105	177.947	177.763	177.895	178.947	179.21	177.395	177.368							138.263	136.237	143.421	141.368	135.605	134.447
5040	80.7632	77.4211	177.079	177.263	178.368	177.921	177.71	177.421	179.316	178.895	177.368	177.237							138.842	136.737	143.842	141.5	137.29	135.447
5080	76.3421	77.1579	176.71	176.816	178.368	178.105	178.079	177.895	178.526	178.579	177.447	176.974							138.895	137.868	143.5	140.526	136.763	135.5
5120	76.4474	79.0263	176.737	177.053	178.026	178.105	177.947	177.5	179.474	179.132	177.684	177.105							139.868	138	144.342	141.895	137.368	136.447
5160	77.1316	77.2895	177.079	177	178.447	177.947	177.921	177.763	179.395	179.237	178.026	177.421							139.632	138.526	144.158	141.816	138.368	136.763
5200	80.9474	77.6842	176.842	176.737	178.105	177.71	177.737	177.316	179.184	179.158	177.737	177.105							140.237	138.474	145.079	142.368	138.395	137.553
5240	76.7632	79.5789	177.474	177.316	178.5	178.526	178.237	178.079	179.158	179.605	177.763	177.605							140.632	139.263	145.895	142.921	139.605	139.132
5280	76.8947	77.3684	177.026	176.816	178.29	177.921	177.921	177.526	179.421	178.974	177.947	177.053							141.158	139.579	144.763	142.553	139.158	137.974
5320	77.9474	79.2368	177.079	176.816	178.263	177.842	177.816	177.816	179.342	179.29	178.132	177.368							141.263	139.605	145.605	142.895	139.737	138.868
5360	77	80.3421	177.21	177.132	179.026	178.71	178.053	178.105	179.684	179.579	178.237	176.816							141.474	139.553	145.947	143.316	140.21	138.974
5400	76.4211	76.7895	176.947	176.842	178.368	178.29	178.053	177.737	179.026	178.842	177.842	177.316							141.184	139.921	145.658	143.053	139.79	139.368
5480	80.8421	79.7105	177.79	177.132	178.579	178.605	178.579	177.842	179.947	179.526	178.026	177.421							142.105	140.553	145.947	143.421	141.237	140.21
5520	80.6053	79.2368	176.974	176.974	178.974	178.026	178.526	178.053	180.368	179.158	178.395	177.526							141.921	140.842	146	143.605	141.29	140.342
5560	81.8684	78.9211	176.947	176.895	178.526	178	178.579	177.868	179.553	179.553	177.816	177.5							141.579	140.79	146.29	144.079	141.421	140.21
5600	76.4474	76.8684	176.342	176.868	178.132	177.947	178.105	178.053	179.184	178.658	177.605	176.974							141.763	141.526	145.474	143.71	140.79	140.526
5640	77.5	77.8158	177.632	177.263	178.71	178.5	178.526	178.237	179.474	179.395	178.132	177.21							142.605	141.553	145.579	143.71	141.605	141.29
5680	77.0789	78.1316	177.447	177.526	178.342	178.184	178.342	177.763	179.263	178.868	178.342	177.526							142.816	141.737	146.816	142.947	141.684	140.763
5720	76.2895	76.7895	176.553	176.658	178.21	177.816	177.579	177.474	179.29	179.158	177.947	177.21							141.868	141.316	146.184	144.29	141.605	141.158
5760	78.4474	77.2632	177.184	177.447	178.447	178.605	178.29	178.158	179.658	179.395	178.237	177.553							142.684	141.895	147.632	144.526	142	141.5
5800	77.4737	77.2632	176.947	177.026	178.474	178.132	178.263	178.079	179.29	179.263	177.79	177.737							142.29	141.21	147.21	143.895	141.684	141.237
5840	75.5789	76.9211	176.947	176.947	178.632	177.895	178.632	177.737	179.21	179.5	178.368	177.553							143	141.816	147	144.263	142.158	141.421
5880	79.4737	78.2368	177.158	177.263	178.368	178	178.342	177.684	179.395	179.105	177.868	177.263							142.737	142.053	146.447	144.105	141.447	141.316
5920	77.4474	78.3158	176.79	177.447	178.632	178.474	178.395	177.816	179.842	179.105	178.026	177.658							143.29	142.395	147.184	144.737	141.71	141.737
5960	76.1053	77.8158	177.868	177.5	178.71	177.947	178.5	177.79	179.316	179.158	178.579	177.421							143.474	142.21	146.947	145	142.605	141.816
6000	77.5526	77.2895	177.684	177.237	178.921	178.474	178.526	178.105	179.71	179.395	178.237	177.763							143.342	142.395	147.526	145.21	143.237	142.579
6040	76.8684	77.7368	177.053	177.105	178.921	177.974	178.368	177.684	179.342	179.053	178.158	177.29							143.316	142.71	147.21	144.737	142.684	142.184
6120	81.2895	77.4211	177.158	177.474	178.763	178.421	178.368	178.237	179.79	179.395	178.316	177.763							143.421	143	147.395	144.658	142.79	142.184
6160	75	75.4737	177.21	177.368	178.553	177.763	178.132	177.974	179.368	179.237	178.237	177.605							143.658	143.079	146.947	144.974	142.974	141.684
6200	78.2632	77.2895	177.474	177.474	178.579	178.026	178.684	177.974	179.842	179.316	178.237	177.71							144.316	143.026	147.5	145.474	143.29	142.868
6240	77.4474	80.0526	177.263	177.316	179.158	178.395	178.684	178.105	179.79	179.921	178.421	177.605							144.368	143.079	147.658	145.605	143.474	142.895
6280	77.1316	77.6316	177.079	177.395	178.5	178.368	177.947	178.053	179.579	179.342	178.026	177.421							143.974	143.237	147.237	145.605	143.632	143.105
6320	79.8947	76.5789	176.842	176.947	178.737	178.474	178.526	178.316	179.395	179.158	177.842	177.447							143.921	143.184	147.895	145.026	143.895	142.71
6360	74.8158	75.6316	176.842	177.026	177.974	178.316	178.5	177.579	179.105	178.921	178.5	177.237							143.763	143.079	147.21	144.842	143.342	141.921
6480	75.2105	75.6842	177.184	177.132	178.342	177.947	178.026	177.579	179.79	179.105	178.29	177.395							144.21	142.947	148.053	145.237	143.29	142.71
6520	77.7368	77.2105	177.526	177.447	178.895	178.026	178.5	177.763	179.947	179.947	178.342	177.842							144.368	143.526	148.132	146.158	144.763	143.132
6600	76.6316	77.2632	177.105	176.947	178.868	178.342	178.5	178.079	179.79	179.684	177.974	177.29							144.21	143.526	148.263	146.158	143.816	143.368
6640	77.4474	78.5263	177.184	176.842	178.921	178.026	178.263	178.263	179.474	179.053	178.263	177.658							144.79	143.605	148.263	145.921	143.553	142.974
6680	80.5	77.2105	177.263	177.421	178.658	178.605	178.921	178.184	179.816	179.71	178.474	178.026							145.237	143.632	147.947	145.842	144.316	143.421
6760	76.4211	77.6579	177.71	177.737	178.658	178.026	178.605	178.21	179.658	179.553	178.184	178.237							145.263	144.816	148.342	146.026	144.342	143.263
6800	77.0526	77.9474	177.316	177.105	179.29	178.368	178.605	177.79	179.526	179.395	178.579	177.421							145.368	144.395	149.026	146.447	144.526	143.421
6840	76.3947	77.3421	177.368	177.342	179.105	178.474	179.158	178.263	179.947	179.921	178.579	177.79							145.5	143.947	148.526	146.184	144.395	143.737
6920	77.3421	77.5526	177.026	177.21	178.816	178.158	178.605	178.132	179.79	179.526	178.368	178.132							145.368	144.105	148.5	146.474	143.71	143.632
OD EQUIVALENT
Strain	S. past OS320 1	S. past OS320 1	S. past OS320 2	S. past OS320 2	S. past OS320 3	S. past OS320 3	S. cer OS473 1	S. cer OS473 1	S. cer OS473 2	S. cer OS473 2	S. cer OS473 3	S. cer OS473 3							S. mik. OS129 1	S. mik. OS129 1	S. mik. OS129 2	S. mik. OS129 2	S. mik. OS129 3	S. mik. OS129 3
0.666667	0.280365	0.276937	0.217851	0.242868	0.282877	0.278181	0.353236	0.321471	0.390733	0.35213	0.297305	0.327724							0.24656	0.24315	0.265929	0.253483	0.248852	0.23782
1.33333	0.238377	0.250582	0.195693	0.203804	0.25465	0.269868	0.280053	0.297959	0.362172	0.320436	0.309891	0.293732							0.226333	0.230117	0.240615	0.228219	0.224458	0.219424
2	0.244851	0.264725	0.19642	0.223125	0.268045	0.253774	0.318033	0.317691	0.373564	0.346275	0.30124	0.312927							0.240335	0.230389	0.250293	0.243433	0.226871	0.229302
2.66667	0.268651	0.279428	0.199105	0.222063	0.288906	0.281934	0.34956	0.331587	0.4167	0.378969	0.335483	0.341569							0.249429	0.246275	0.267136	0.247991	0.243433	0.251739
3.33333	0.25145	0.266532	0.204303	0.226333	0.274156	0.275389	0.397115	0.375488	0.422121	0.408049	0.355455	0.372031							0.254066	0.257584	0.272619	0.242022	0.249716	0.260246
4.66667	0.252029	0.261435	0.195693	0.210616	0.265929	0.273232	0.459258	0.425483	0.541421	0.503872	0.469571	0.432687							0.251161	0.262628	0.291795	0.256408	0.246846	0.25847
5.33333	0.274156	0.289867	0.196663	0.215506	0.280365	0.28763	0.510558	0.516336	0.611459	0.559644	0.55811	0.482347							0.273232	0.278803	0.335839	0.2717	0.269868	0.265627
7.33333	0.246275	0.247419	0.193761	0.199596	0.26233	0.252029	0.819855	0.817839	0.895495	0.800523	0.74762	0.721514							0.300911	0.300253	0.328774	0.306544	0.3019	0.293732
8	0.274156	0.269868	0.213953	0.216546	0.288906	0.288268	1.00366	0.994372	1.08429	0.998234	0.934754	0.909895							0.334773	0.325281	0.397917	0.340848	0.341209	0.323199
8.66667	0.258174	0.257584	0.194967	0.218374	0.280678	0.271087	1.22579	1.2071	1.27391	1.19123	1.14623	1.09252							0.336909	0.34265	0.410508	0.353974	0.348098	0.344822
9.33333	0.263525	0.266532	0.197151	0.22526	0.282877	0.279428	1.48296	1.45647	1.54118	1.46662	1.37901	1.32619							0.365185	0.364807	0.432261	0.385996	0.375488	0.379356
10	0.241739	0.247132	0.189467	0.210616	0.249141	0.254357	1.74628	1.70855	1.80693	1.72449	1.62936	1.56343							0.380911	0.380911	0.428439	0.393516	0.373564	0.385211
10.6667	0.259652	0.263226	0.210106	0.232026	0.264725	0.282877	2.09724	2.02336	2.12759	2.04004	1.93395	1.88971							0.427592	0.410098	0.494431	0.439117	0.433542	0.419613
12.6667	0.21447	0.219686	0.192562	0.196178	0.238377	0.240615	2.7961	2.72742	2.87092	2.85127	2.73693	2.6693							0.437396	0.439548	0.502923	0.458813	0.437825	0.449984
13.3333	0.246846	0.249141	0.221533	0.245421	0.266532	0.263824	3.15459	3.12484	3.2361	3.17924	3.07627	3.00952							0.512478	0.500553	0.556067	0.514405	0.510077	0.512478
14	0.263226	0.253483	0.244851	0.254943	0.299596	0.299596	3.3722	3.28644	3.42218	3.41289	3.29006	3.23073							0.520702	0.495369	0.59418	0.520702	0.515853	0.503397
16	0.262927	0.254943	0.289226	0.315643	0.332294	0.309555	3.59452	3.57721	3.70951	3.65462	3.55422	3.56761							0.53594	0.53099	0.59311	0.546441	0.533461	0.538926
16.6667	0.231752	0.242022	0.300582	0.316324	0.336552	0.315643	3.58875	3.55422	3.6722	3.69967	3.54276	3.49342							0.518758	0.489292	0.574638	0.534451	0.504824	0.509598
17.3333	0.251161	0.257879	0.332294	0.354344	0.376646	0.362923	3.61964	3.58105	3.71345	3.71543	3.6061	3.53514							0.518758	0.519243	0.602774	0.528036	0.530004	0.526564
18	0.240896	0.252029	0.357312	0.386391	0.389151	0.37318	3.60804	3.60417	3.68788	3.62933	3.56761	3.52943							0.51537	0.504347	0.579347	0.521189	0.504824	0.514405
18.6667	0.239494	0.241176	0.411329	0.436966	0.421284	0.395112	3.64877	3.6119	3.65267	3.682	3.61577	3.54466							0.526564	0.525583	0.574638	0.523139	0.509119	0.515853
20	0.261137	0.261732	0.583557	0.592044	0.52265	0.5053	3.62158	3.63322	3.6977	3.74511	3.62545	3.55613							0.547954	0.531977	0.625205	0.559132	0.533956	0.548458
21.3333	0.250005	0.238098	0.720898	0.725819	0.67009	0.627979	3.62739	3.57913	3.71938	3.70557	3.60804	3.56379							0.517789	0.514405	0.602235	0.53099	0.507685	0.520702
22	0.239494	0.240615	0.875611	0.851887	0.754568	0.702063	3.64099	3.65462	3.72728	3.73322	3.6177	3.56953							0.525583	0.526564	0.605479	0.549973	0.53099	0.520702
22.6667	0.232026	0.238935	0.998234	0.9737	0.845686	0.798543	3.69377	3.62933	3.72728	3.75106	3.61577	3.56187							0.518274	0.512959	0.592577	0.52902	0.507685	0.514888
23.3333	0.221798	0.217851	1.07611	1.08347	0.988983	0.921534	3.67416	3.63516	3.68984	3.7253	3.6371	3.57721							0.512959	0.500081	0.557599	0.527545	0.498192	0.509598
24.6667	0.25145	0.248278	1.35867	1.33759	1.32714	1.24833	3.75305	3.72135	3.83718	3.82911	3.71938	3.63322							0.553522	0.530004	0.621886	0.559132	0.540422	0.543927
25.3333	0.230933	0.242585	1.42432	1.42134	1.42432	1.35098	3.77097	3.7352	3.85336	3.84324	3.72333	3.67025							0.548458	0.537928	0.585143	0.532966	0.516336	0.527545
26	0.247132	0.247991	1.52229	1.53803	1.53277	1.46763	3.86147	3.80899	3.88381	3.92059	3.76101	3.7253							0.546944	0.53099	0.595249	0.549973	0.531977	0.511517
26.6667	0.256996	0.25465	1.63925	1.62607	1.67029	1.57732	3.9124	3.85336	3.96382	3.95556	3.82508	3.78094							0.560156	0.538926	0.608735	0.552507	0.543927	0.536933
27.3333	0.260543	0.255821	1.68261	1.6871	1.75667	1.66472	3.89197	3.85336	3.95968	3.95968	3.83315	3.80497							0.549973	0.533461	0.633557	0.547954	0.531483	0.536933
28.6667	0.229845	0.22876	1.8402	1.85099	1.89703	1.82114	3.85741	3.83517	3.95968	3.95968	3.80698	3.80297							0.539923	0.513924	0.611459	0.555049	0.511038	0.515853
29.3333	0.231479	0.22714	2.01314	1.9827	1.98649	1.90437	3.90422	3.89809	3.95762	3.93908	3.87568	3.83517							0.551493	0.526564	0.601696	0.530497	0.53594	0.524604
30	0.249716	0.248565	2.13157	2.117	2.13689	2.03875	3.90626	3.90218	4.00113	4.00322	3.87771	3.83315							0.518758	0.504824	0.593644	0.55454	0.532966	0.516821
30.6667	0.213437	0.230661	2.25626	2.20415	2.15825	2.08022	3.90218	3.86349	3.95762	3.93496	3.86349	3.84324							0.538428	0.520702	0.585671	0.534451	0.534451	0.521189
31.3333	0.243433	0.255821	2.38032	2.36598	2.35171	2.24798	3.92264	3.90218	3.97209	4.00113	3.89809	3.9124							0.557599	0.545435	0.631879	0.576727	0.535444	0.540422
32	0.262628	0.25729	2.51812	2.50618	2.49873	2.37601	3.93908	3.88586	3.97415	4.04079	3.91036	3.88381							0.580925	0.548963	0.632998	0.596319	0.56633	0.551493
32.6667	0.258765	0.249141	2.6398	2.60287	2.59522	2.48834	3.93496	3.89401	3.9949	3.96382	3.84931	3.87162							0.563751	0.55403	0.661397	0.575681	0.557599	0.545938
33.3333	0.256702	0.24656	2.7069	2.72742	2.69903	2.60746	3.93291	3.92675	3.99282	4.0053	3.9165	3.87771							0.577775	0.557599	0.62965	0.582503	0.540921	0.557087
34	0.259356	0.254357	2.84474	2.81063	2.83985	2.76241	3.93908	3.95968	3.99075	4.01572	3.92059	3.88789							0.574116	0.543425	0.647087	0.577252	0.557087	0.552
34.6667	0.229574	0.247705	2.8775	2.88243	2.93547	2.85127	3.92675	3.9247	3.99282	4.01154	3.91445	3.88789							0.561183	0.541923	0.64936	0.570472	0.568399	0.548458
35.3333	0.19886	0.204804	2.92215	2.93714	2.93214	2.82684	3.87162	3.83517	3.91855	3.90626	3.85336	3.83113							0.538926	0.514405	0.589914	0.530497	0.515853	0.504347
36	0.223391	0.230389	3.05391	3.06421	3.11091	3.01802	3.9124	3.91855	4.04289	4.00738	3.90422	3.89401							0.567365	0.555558	0.637482	0.571512	0.551493	0.545938
37.3333	0.240615	0.248565	3.2702	3.23253	3.2973	3.19516	3.98452	3.97002	4.02406	4.04079	3.98452	3.88789							0.601696	0.571512	0.666023	0.590979	0.561696	0.564268
38	0.248852	0.25145	3.31183	3.27561	3.39435	3.30093	3.99075	3.97415	4.04499	4.04708	3.95144	3.9165							0.593644	0.579347	0.662551	0.598466	0.573072	0.562723
38.6667	0.244	0.243433	3.36668	3.3191	3.42218	3.35199	3.99905	3.97623	4.04708	4.04289	3.9247	3.92264							0.593644	0.569435	0.636359	0.585143	0.557599	0.559132
39.3333	0.25847	0.24315	3.4558	3.37773	3.50098	3.41846	4.03033	3.97002	4.02406	4.07441	3.97623	3.9288							0.630206	0.5862	0.672423	0.61968	0.572552	0.568917
42	0.237264	0.233671	3.57146	3.56953	3.66047	3.5849	4.0053	3.97415	4.08073	4.07862	3.96589	3.93291							0.614189	0.584615	0.688314	0.624096	0.574638	0.573072
42.6667	0.247419	0.264425	3.58682	3.57529	3.66828	3.62545	3.96589	3.97002	4.03242	4.09764	3.96175	3.93496							0.627979	0.593644	0.676517	0.642553	0.594714	0.585671
44	0.265929	0.25145	3.66438	3.62739	3.76897	3.68003	3.98867	3.96175	4.06809	4.08707	4.00322	3.95556							0.642553	0.613096	0.702063	0.631321	0.583557	0.579347
44.6667	0.250005	0.246846	3.68003	3.68003	3.76897	3.7174	4.00738	3.96382	4.08073	4.07862	4.0178	3.94114							0.638044	0.622438	0.690096	0.642553	0.580925	0.588852
46.6667	0.230933	0.223391	3.72333	3.7174	3.81703	3.77496	4.00322	3.96382	4.05758	4.04499	3.94938	3.9949							0.639733	0.609823	0.718449	0.644251	0.596855	0.58303
47.3333	0.250005	0.243717	3.73123	3.73322	3.8392	3.80899	3.99075	3.95556	4.0723	4.14223	3.99075	3.96795							0.656792	0.627424	0.749512	0.67009	0.585143	0.595784
48	0.254066	0.242022	3.78694	3.77695	3.90422	3.84931	4.0387	4.01572	4.11458	4.11458	4.0366	3.99697							0.679453	0.631321	0.737598	0.664284	0.625205	0.604397
48.6667	0.258765	0.245705	3.81703	3.81301	3.90014	3.85336	4.07862	4.01362	4.1061	4.11458	4.03451	3.98867							0.693074	0.64312	0.74385	0.660821	0.626314	0.61255
49.3333	0.244567	0.241739	3.84122	3.84122	3.94114	3.86349	4.05758	4.04918	4.10187	4.09975	4.04079	4.01572							0.680041	0.646519	0.759013	0.691882	0.607105	0.622438
50	0.240896	0.23782	3.82307	3.83718	3.93291	3.86958	4.05127	4.02824	4.12095	4.12946	4.05758	4.00113							0.681218	0.648222	0.75267	0.680041	0.621332	0.617479
50.6667	0.242303	0.243433	3.85538	3.81904	3.93496	3.9247	4.08496	4.02615	4.1743	4.17645	4.0387	4.03451							0.691882	0.642553	0.776333	0.696659	0.612004	0.617479
51.3333	0.253483	0.246275	3.86552	3.89809	4.0053	3.95762	4.10187	4.05968	4.1743	4.18503	4.10823	4.0366							0.725203	0.671839	0.8212	0.732	0.653354	0.641424
52	0.238656	0.239494	3.89809	3.86755	3.99697	3.93496	4.06598	4.04289	4.17002	4.14223	4.04918	4.02406							0.707494	0.67009	0.780868	0.703869	0.649931	0.638044
52.6667	0.225795	0.233122	3.90218	3.89809	3.97415	3.95144	4.10398	4.04499	4.1401	4.15291	4.07441	4.02615							0.70931	0.678864	0.790653	0.725819	0.651641	0.63692
53.3333	0.247132	0.25261	3.89197	3.92264	4.02824	3.99905	4.14223	4.08285	4.19148	4.18933	4.08073	4.04708							0.72397	0.675932	0.805159	0.746991	0.669508	0.658517
54	0.238098	0.256408	3.89605	3.9247	4.01154	3.96795	4.07441	4.05548	4.17216	4.17216	4.0387	4.04289							0.717838	0.672423	0.802509	0.725203	0.651071	0.656218
54.6667	0.266834	0.244	3.93086	3.93496	4.01572	4.01154	4.1167	4.05337	4.15931	4.19578	4.07651	4.07441							0.738221	0.680041	0.809148	0.74072	0.664865	0.648222
55.3333	0.242303	0.23782	3.93703	3.94938	4.05127	4.00946	4.08285	4.08496	4.17002	4.18933	4.09764	4.06178							0.760286	0.682397	0.845686	0.767318	0.68476	0.674174
56	0.240615	0.245135	3.93086	3.9535	4.07441	4.0053	4.09552	4.08285	4.19793	4.18074	4.06809	4.03451							0.764115	0.688908	0.872092	0.761563	0.700257	0.677103
56.6667	0.230933	0.229302	3.9535	3.9535	4.06388	4.01362	4.12095	4.07651	4.18288	4.14864	4.10398	4.00946							0.75647	0.700257	0.838149	0.767318	0.698458	0.678864
57.3333	0.238656	0.227679	3.9124	3.92675	4.02824	4.03451	4.10187	4.07441	4.20008	4.16145	4.04708	4.02615							0.761563	0.707494	0.865784	0.786077	0.687721	0.691287
58	0.229574	0.248278	3.9288	3.98452	4.0702	4.04079	4.07441	4.05758	4.16788	4.14436	4.06809	4.02824							0.769245	0.70931	0.886934	0.774396	0.696061	0.677103
58.6667	0.2356	0.251739	3.99075	3.97002	4.08073	4.04918	4.11034	4.04708	4.22598	4.17645	4.10398	4.05337							0.791308	0.712347	0.876315	0.778923	0.720898	0.705681
59.3333	0.231752	0.229302	3.94938	3.95762	4.04918	4.03451	4.08496	4.07651	4.19363	4.18074	4.04708	4.01362							0.788688	0.719061	0.908448	0.770529	0.716003	0.709919
62.6667	0.242868	0.234773	3.99697	4.01362	4.14436	4.0934	4.13797	4.12946	4.25416	4.19793	4.1167	4.07651							0.863691	0.767318	0.989751	0.838832	0.754568	0.745107
63.3333	0.22526	0.238935	4.00113	4.00113	4.07651	4.08918	4.11034	4.09552	4.2195	4.18933	4.10823	4.0702							0.872092	0.776333	1.00056	0.862994	0.74762	0.74825
64	0.238098	0.240335	4.02824	4.01154	4.13371	4.11034	4.1252	4.12095	4.22382	4.2087	4.10187	4.05548							0.908448	0.798543	1.00444	0.885513	0.7622	0.775687
64.6667	0.270477	0.24656	4.03033	4.02406	4.17859	4.09764	4.14864	4.08918	4.19793	4.20223	4.07651	4.04499							0.901235	0.793275	1.02715	0.880552	0.764757	0.78412
65.3333	0.24315	0.235877	4.0053	3.98867	4.14223	4.11458	4.12946	4.09552	4.2195	4.19793	4.06598	4.0723							0.920804	0.799202	1.02636	0.879845	0.757742	0.757107
67.3333	0.224458	0.233671	4.02615	4.02197	4.13584	4.11246	4.10398	4.1061	4.17859	4.1743	4.08918	4.06598							0.964611	0.843625	1.08101	0.957833	0.802509	0.773751
68	0.242303	0.233671	4.05548	4.00946	4.15291	4.15077	4.1252	4.0934	4.2087	4.21517	4.08073	4.05548							0.976741	0.845	1.10661	0.978268	0.83542	0.796564
68.6667	0.25261	0.244283	4.08285	4.04499	4.18933	4.11458	4.16574	4.11034	4.21734	4.21086	4.11034	4.05127							1.00288	0.877725	1.11328	0.989751	0.843625	0.820527
69.3333	0.212923	0.229574	4.03451	4.05758	4.1252	4.12095	4.11883	4.08918	4.21302	4.19793	4.11034	4.06178							0.988215	0.876315	1.12587	0.999781	0.827275	0.807153
70	0.230933	0.240054	4.04918	4.00113	4.14436	4.09764	4.1401	4.12946	4.2433	4.23464	4.09552	4.05758							1.02636	0.889782	1.14879	1.04142	0.858817	0.826596
70.6667	0.230933	0.240615	4.01154	4.04708	4.12308	4.1061	4.07441	4.09764	4.21302	4.1743	4.09975	4.05968							1.04542	0.905557	1.15822	1.05343	0.866486	0.838149
71.3333	0.283508	0.247132	4.02197	4.0702	4.16574	4.16145	4.15291	4.07651	4.21734	4.19578	4.12946	4.04289							1.07692	0.945128	1.25469	1.10661	0.892634	0.856733
72.6667	0.230661	0.227949	4.09764	4.07651	4.17002	4.16145	4.1465	4.11246	4.21517	4.19793	4.12095	4.08073							1.10162	0.982083	1.29427	1.18248	0.922995	0.886223
73.3333	0.249429	0.229845	4.04708	4.03451	4.17216	4.12308	4.1252	4.09764	4.2087	4.20223	4.0723	4.08918							1.13941	0.978268	1.35002	1.22938	0.951092	0.907726
74.6667	0.211127	0.23643	4.05548	4.06388	4.14223	4.11246	4.1465	4.10398	4.2087	4.18503	4.12733	4.07441							1.22401	1.06311	1.44939	1.34141	0.979792	0.93993
75.3333	0.223923	0.234221	4.06388	4.04079	4.18718	4.15504	4.15077	4.08496	4.28029	4.25199	4.08285	4.08918							1.23477	1.07203	1.54541	1.43432	1.01614	0.957083
76	0.226602	0.230661	4.0702	4.07862	4.15931	4.16145	4.15931	4.13584	4.2195	4.2195	4.12308	4.07862							1.26839	1.09996	1.62497	1.49943	1.05988	1.02636
78	0.213437	0.216286	4.06388	4.04499	4.19148	4.15077	4.13158	4.1252	4.24548	4.2195	4.16145	4.07441							1.40745	1.21865	1.75089	1.64476	1.14367	1.08101
78.6667	0.268955	0.237541	4.05127	4.0702	4.17645	4.12946	4.12733	4.09975	4.27157	4.21302	4.13158	4.08073							1.45141	1.28036	1.8414	1.6995	1.20798	1.14367
79.3333	0.22849	0.233671	4.07441	4.04918	4.14436	4.1061	4.17645	4.1252	4.23897	4.25416	4.13584	4.09129							1.53803	1.33759	1.84499	1.74283	1.24923	1.17551
80	0.240335	0.238935	4.06178	4.04708	4.21086	4.18074	4.16574	4.11034	4.26721	4.2433	4.15291	4.05337							1.55387	1.36446	1.9056	1.78109	1.30735	1.25378
80.6667	0.217067	0.217851	4.00322	3.98244	4.20223	4.1167	4.14223	4.06388	4.21086	4.19148	4.11458	4.0387							1.61732	1.40351	1.89336	1.76247	1.34236	1.28036
81.3333	0.226602	0.232847	4.06178	4.04289	4.18503	4.1636	4.15077	4.10823	4.2368	4.20223	4.12095	4.04708							1.66583	1.51603	1.9142	1.80693	1.41835	1.37609
82	0.227949	0.232573	4.0702	4.0387	4.14436	4.1401	4.1401	4.11246	4.28247	4.27375	4.13584	4.05968							1.6995	1.56024	1.89947	1.83662	1.47784	1.43632
82.6667	0.228219	0.227409	4.08073	4.03451	4.15718	4.12095	4.13584	4.09764	4.26504	4.20008	4.13371	4.06809							1.72677	1.58161	1.9601	1.81047	1.54646	1.45849
83.3333	0.212151	0.261137	4.09129	4.07651	4.1636	4.15077	4.13584	4.1465	4.23247	4.25416	4.1061	4.10398							1.72563	1.63925	1.9601	1.86423	1.61297	1.56556
84	0.265929	0.229574	4.08073	4.09552	4.18503	4.14864	4.13158	4.10823	4.26286	4.22814	4.10398	4.0934							1.75089	1.66027	1.98018	1.87028	1.68373	1.60644
84.6667	0.218636	0.226871	4.05127	4.05968	4.18503	4.1636	4.16145	4.1465	4.19793	4.20223	4.11034	4.0723							1.7532	1.70855	1.96385	1.82589	1.66138	1.60861
85.3333	0.219686	0.24656	4.05337	4.07862	4.15718	4.1636	4.15077	4.11458	4.27593	4.24765	4.12946	4.08285							1.79633	1.71423	2.00423	1.88848	1.6871	1.64808
86	0.226602	0.228219	4.08073	4.07441	4.19148	4.15077	4.14864	4.13584	4.26939	4.25633	4.15718	4.10823							1.78577	1.73708	1.99534	1.88483	1.7302	1.66138
86.6667	0.268045	0.232299	4.06178	4.05337	4.1636	4.13158	4.13371	4.09975	4.25199	4.24982	4.13371	4.08285							1.81284	1.73479	2.04004	1.91051	1.73135	1.69498
87.3333	0.222859	0.25261	4.11246	4.09975	4.19578	4.19793	4.1743	4.16145	4.24982	4.28685	4.13584	4.12308							1.83065	1.76944	2.08022	1.93643	1.7846	1.76363
88	0.22419	0.229031	4.07651	4.05968	4.17859	4.14864	4.14864	4.1167	4.27157	4.23464	4.15077	4.07862							1.85459	1.78343	2.02464	1.91912	1.76479	1.7131
88.6667	0.235048	0.248852	4.08073	4.05968	4.17645	4.14223	4.1401	4.1401	4.26504	4.26069	4.16574	4.10398							1.85941	1.7846	2.0659	1.93518	1.79045	1.75205
89.3333	0.22526	0.261137	4.09129	4.08496	4.23897	4.21302	4.15931	4.1636	4.2934	4.28466	4.1743	4.05968							1.86907	1.78226	2.08284	1.95509	1.81166	1.75667
90	0.219424	0.223125	4.0702	4.06178	4.18503	4.17859	4.15931	4.13371	4.23897	4.22382	4.14223	4.09975							1.8558	1.79868	2.0685	1.94263	1.7928	1.77409
91.3333	0.266834	0.254066	4.13797	4.08496	4.20223	4.2044	4.20223	4.14223	4.31532	4.28029	4.15718	4.10823							1.89825	1.82708	2.08284	1.9601	1.8582	1.81166
92	0.264125	0.248852	4.0723	4.0723	4.23464	4.15718	4.19793	4.15931	4.35054	4.24982	4.18718	4.1167							1.88971	1.8402	2.08545	1.96887	1.86062	1.81758
92.6667	0.278803	0.245421	4.0702	4.06598	4.19793	4.15504	4.20223	4.14436	4.28247	4.28247	4.1401	4.11458							1.87391	1.83781	2.09987	1.99154	1.86665	1.81166
93.3333	0.219686	0.223923	4.02197	4.06388	4.16574	4.15077	4.1636	4.15931	4.25199	4.2087	4.12308	4.0723							1.8824	1.87148	2.05941	1.97389	1.83781	1.82589
94	0.230389	0.233671	4.1252	4.09552	4.21302	4.19578	4.19793	4.1743	4.27593	4.26939	4.16574	4.09129							1.92159	1.87269	2.0646	1.97389	1.87512	1.86062
94.6667	0.226064	0.236986	4.11034	4.1167	4.18288	4.17002	4.18288	4.13584	4.25851	4.22598	4.18288	4.1167							1.93147	1.88118	2.12626	1.93767	1.87876	1.83662
95.3333	0.218112	0.223125	4.0387	4.04708	4.17216	4.1401	4.12095	4.11246	4.26069	4.24982	4.15077	4.09129							1.88727	1.86182	2.09461	2.00169	1.87512	1.85459
96	0.240335	0.227949	4.08918	4.11034	4.19148	4.2044	4.17859	4.16788	4.29122	4.26939	4.1743	4.11883							1.92529	1.88848	2.16764	2.01314	1.89336	1.87028
96.6667	0.230117	0.227949	4.0702	4.07651	4.19363	4.16574	4.17645	4.16145	4.26069	4.25851	4.13797	4.13371							1.90682	1.857	2.14621	1.9827	1.87876	1.8582
97.3333	0.211127	0.224458	4.0702	4.0702	4.20655	4.1465	4.20655	4.13371	4.25416	4.27811	4.18503	4.11883							1.94015	1.88483	2.13556	2.00042	1.9007	1.86665
98	0.25145	0.238098	4.08707	4.09552	4.18503	4.15504	4.18288	4.12946	4.26939	4.24548	4.14436	4.09552							1.92776	1.8958	2.10776	1.99281	1.86786	1.86182
98.6667	0.229845	0.238935	4.05758	4.11034	4.20655	4.19363	4.18718	4.1401	4.30654	4.24548	4.15718	4.12733							1.95385	1.91173	2.14488	2.02336	1.87997	1.88118
99.3333	0.216286	0.233671	4.14436	4.11458	4.21302	4.15077	4.19578	4.13797	4.26286	4.24982	4.20223	4.10823							1.9626	1.90314	2.1329	2.03618	1.92159	1.88483
100	0.230933	0.228219	4.12946	4.0934	4.23031	4.19363	4.19793	4.1636	4.29559	4.26939	4.1743	4.13584							1.95634	1.91173	2.16227	2.04648	1.95135	1.92035
100.667	0.223923	0.232847	4.07862	4.08285	4.23031	4.15291	4.18503	4.12946	4.26504	4.24114	4.16788	4.09764							1.95509	1.92652	2.14621	2.02336	1.92529	1.90192
102	0.272006	0.229574	4.08707	4.11246	4.21734	4.18933	4.18503	4.1743	4.30216	4.26939	4.18074	4.13584							1.9601	1.94015	2.15557	2.01952	1.93023	1.90192
102.667	0.205555	0.210106	4.09129	4.10398	4.20008	4.13584	4.16574	4.15291	4.26721	4.25633	4.1743	4.12308							1.97138	1.94388	2.1329	2.0349	1.93891	1.87876
103.333	0.238377	0.228219	4.11246	4.11246	4.20223	4.15718	4.21086	4.15291	4.30654	4.26286	4.1743	4.13158							2.00296	1.94139	2.16093	2.05941	1.95385	1.93395
104	0.229845	0.257879	4.09552	4.09975	4.24982	4.18718	4.21086	4.1636	4.30216	4.31312	4.18933	4.12308							2.0055	1.94388	2.16899	2.0659	1.9626	1.93518
104.667	0.226602	0.231752	4.08073	4.1061	4.19578	4.18503	4.15077	4.15931	4.28466	4.26504	4.15718	4.10823							1.98649	1.95135	2.14755	2.0659	1.97012	1.94512
105.333	0.256114	0.221004	4.06178	4.0702	4.21517	4.19363	4.19793	4.18074	4.26939	4.24982	4.14223	4.11034							1.98397	1.94886	2.18111	2.03747	1.9827	1.92652
106	0.203804	0.211639	4.06178	4.07651	4.15291	4.18074	4.19578	4.12095	4.24548	4.23031	4.19578	4.0934							1.97641	1.94388	2.14621	2.02848	1.95634	1.88971
108	0.207568	0.212151	4.08918	4.08496	4.18288	4.15077	4.15718	4.12095	4.30216	4.24548	4.17859	4.1061							1.99788	1.93767	2.18922	2.04777	1.95385	1.92652
108.667	0.232847	0.227409	4.1167	4.11034	4.22814	4.15718	4.19578	4.13584	4.31532	4.31532	4.18288	4.14223							2.0055	1.9651	2.19329	2.0933	2.02464	1.94637
110	0.221533	0.227949	4.08285	4.0702	4.22598	4.18288	4.19578	4.16145	4.30216	4.2934	4.15291	4.09764							1.99788	1.9651	2.20007	2.0933	1.97892	1.95759
110.667	0.229845	0.241176	4.08918	4.06178	4.23031	4.15718	4.17645	4.17645	4.27593	4.24114	4.17645	4.12733							2.02592	1.96887	2.20007	2.08153	1.96635	1.93891
111.333	0.262927	0.227409	4.09552	4.10823	4.2087	4.2044	4.23031	4.17002	4.30435	4.29559	4.19363	4.15718							2.04777	1.97012	2.18381	2.07761	2.00296	1.9601
112.667	0.219424	0.232026	4.13158	4.13371	4.2087	4.15718	4.2044	4.17216	4.29122	4.28247	4.17002	4.1743							2.04907	2.0272	2.20415	2.08675	2.00423	1.9526
113.333	0.225795	0.235048	4.09975	4.08285	4.26069	4.18503	4.2044	4.13797	4.28029	4.26939	4.20223	4.10823							2.05423	2.00677	2.23971	2.10776	2.01314	1.9601
114	0.21916	0.22876	4.10398	4.10187	4.24548	4.19363	4.24982	4.17645	4.31532	4.31312	4.20223	4.13797							2.06071	1.98523	2.21368	2.09461	2.00677	1.97514
115.333	0.22876	0.230933	4.07651	4.09129	4.22166	4.16788	4.2044	4.16574	4.30216	4.28029	4.18503	4.16574							2.05423	1.99281	2.21232	2.10908	1.97389	1.97012
0	0	0	0	0	0	0	0	0	0	0	0	0							0	0	0	0	0	0
0	0	0	0	0	0	0	0	0	0	0	0	0							0	0	0	0	0	0
0	0	0	0	0	0	0	0	0	0	0	0	0							0	0	0	0	0	0
0	0	0	0	0	0	0	0	0	0	0	0	0							0	0	0	0	0	0
0	0	0	0	0	0	0	0	0	0	0	0	0							0	0	0	0	0	0
0	0	0	0	0	0	0	0	0	0	0	0	0							0	0	0	0	0	0
0	0	0	0	0	0	0	0	0	0	0	0	0							0	0	0	0	0	0
0	0	0	0	0	0	0	0	0	0	0	0	0							0	0	0	0	0	0
0	0	0	0	0	0	0	0	0	0	0	0	0							0	0	0	0	0	0
0	0	0	0	0	0	0	0	0	0	0	0	0							0	0	0	0	0	0
0	0	0	0	0	0	0	0	0	0	0	0	0							0	0	0	0	0	0
0	0	0	0	0	0	0	0	0	0	0	0	0							0	0	0	0	0	0
0	0	0	0	0	0	0	0	0	0	0	0	0							0	0	0	0	0	0
0	0	0	0	0	0	0	0	0	0	0	0	0							0	0	0	0	0	0
0	0	0	0	0	0	0	0	0	0	0	0	0							0	0	0	0	0	0
0	0	0	0	0	0	0	0	0	0	0	0	0							0	0	0	0	0	0
0	0	0	0	0	0	0	0	0	0	0	0	0							0	0	0	0	0	0
0	0	0	0	0	0	0	0	0	0	0	0	0							0	0	0	0	0	0
0	0	0	0	0	0	0	0	0	0	0	0	0							0	0	0	0	0	0
0	0	0	0	0	0	0	0	0	0	0	0	0							0	0	0	0	0	0
0	0	0	0	0	0	0	0	0	0	0	0	0							0	0	0	0	0	0
0	0	0	0	0	0	0	0	0	0	0	0	0							0	0	0	0	0	0
0	0	0	0	0	0	0	0	0	0	0	0	0							0	0	0	0	0	0
AVERAGE VALUES - GROWTH RATES
Strain	S. past OS320 1		S. past OS320 2		S. past OS320 3		S. cer OS473 1		S. cer OS473 2		S. cer OS473 3								S. mik. OS129 1		S. mik. OS129 2		S. mik. OS129 3
0.666667	0.278651		0.230359		0.280529		0.337354		0.371432		0.312515								0.244855		0.259706		0.243336
1.33333	0.244479		0.199749		0.262259		0.289006		0.341304		0.301811								0.228225		0.234417		0.221941
2	0.254788		0.209773		0.260909		0.317862		0.35992		0.307083								0.235362		0.246863		0.228086
2.66667	0.27404		0.210584		0.28542		0.340573		0.397834		0.338526								0.247852		0.257564		0.247586
3.33333	0.258991		0.215318		0.274772		0.386301		0.415085		0.363743								0.255825		0.25732		0.254981
4.66667	0.256732		0.203155		0.269581		0.44237		0.522647		0.451129								0.256894		0.274102		0.252658
5.33333	0.282012		0.206085		0.283998		0.513447		0.585551		0.520228								0.276018		0.303769		0.267747
7.33333	0.246847		0.196679		0.257179		0.818847		0.848009		0.734567								0.300582		0.317659		0.297816
8	0.272012		0.215249		0.288587		0.999015		1.04126		0.922324								0.330027		0.369383		0.332204
8.66667	0.257879		0.20667		0.275883		1.21645		1.23257		1.11937								0.33978		0.382241		0.34646
9.33333	0.265028		0.211205		0.281153		1.46971		1.5039		1.3526								0.364996		0.409129		0.377422
10	0.244435		0.200041		0.251749		1.72742		1.76571		1.59639								0.380911		0.410978		0.379388
10.6667	0.261439		0.221066		0.273801		2.0603		2.08381		1.91183								0.418845		0.466774		0.426577
12.6667	0.217078		0.19437		0.239496		2.76176		2.8611		2.70312								0.438472		0.480868		0.443904
13.3333	0.247993		0.233477		0.265178		3.13971		3.20767		3.0429								0.506516		0.535236		0.511278
14	0.258354		0.249897		0.299596		3.32932		3.41753		3.2604								0.508036		0.557441		0.509625
16	0.258935		0.302435		0.320925		3.58587		3.68207		3.56092								0.533465		0.569775		0.536193
16.6667	0.236887		0.308453		0.326098		3.57148		3.68593		3.51809								0.504025		0.554544		0.507211
17.3333	0.25452		0.343319		0.369784		3.60034		3.71444		3.57062								0.519001		0.565405		0.528284
18	0.246462		0.371851		0.381166		3.6061		3.6586		3.54852								0.509859		0.550268		0.509615
18.6667	0.240335		0.424148		0.408198		3.63034		3.66733		3.58022								0.526073		0.548889		0.512486
20	0.261435		0.587801		0.513975		3.6274		3.72141		3.59079								0.539965		0.592169		0.541207
21.3333	0.244051		0.723358		0.649034		3.60326		3.71247		3.58591								0.516097		0.566612		0.514194
22	0.240054		0.863749		0.728316		3.6478		3.73025		3.59362								0.526073		0.577726		0.525846
22.6667	0.23548		0.985967		0.822115		3.66155		3.73917		3.58882								0.515616		0.560799		0.511286
23.3333	0.219824		1.07979		0.955258		3.65466		3.70757		3.60715								0.50652		0.542572		0.503895
24.6667	0.249864		1.34813		1.28773		3.7372		3.83315		3.6763								0.541763		0.590509		0.542174
25.3333	0.236759		1.42283		1.38765		3.75308		3.8483		3.69679								0.543193		0.559055		0.52194
26	0.247562		1.53016		1.5002		3.83523		3.9022		3.74315								0.538967		0.572611		0.521747
26.6667	0.255823		1.63266		1.62381		3.88288		3.95969		3.80301								0.549541		0.580621		0.54043
27.3333	0.258182		1.68485		1.7107		3.87266		3.95968		3.81906								0.541717		0.590755		0.534208
28.6667	0.229303		1.84559		1.85908		3.84629		3.95968		3.80497								0.526923		0.583254		0.513445
29.3333	0.22931		1.99792		1.94543		3.90116		3.94835		3.85542								0.539028		0.566096		0.530272
30	0.249141		2.12428		2.08782		3.90422		4.00217		3.85543								0.511791		0.574092		0.524894
30.6667	0.222049		2.23021		2.11924		3.88283		3.94629		3.85337								0.529565		0.560061		0.52782
31.3333	0.249627		2.37315		2.29984		3.91241		3.98661		3.90525								0.551517		0.604303		0.537933
32	0.259959		2.51215		2.43737		3.91247		4.00747		3.89709								0.564944		0.614659		0.558911
32.6667	0.253953		2.62133		2.54178		3.91448		3.97936		3.86046								0.55889		0.618539		0.551768
33.3333	0.251631		2.71716		2.65325		3.92983		3.99906		3.8971								0.567687		0.606076		0.549004
34	0.256857		2.82769		2.80113		3.94938		4.00323		3.90424								0.558771		0.612169		0.554543
34.6667	0.238639		2.87997		2.89337		3.92573		4.00218		3.90117								0.551553		0.609916		0.558429
35.3333	0.201832		2.92965		2.87949		3.85339		3.9124		3.84224								0.526666		0.560205		0.5101
36	0.22689		3.05906		3.06447		3.91547		4.02513		3.89911								0.561461		0.604497		0.548715
37.3333	0.24459		3.25136		3.24623		3.97727		4.03242		3.9362								0.586604		0.628501		0.562982
38	0.250151		3.29372		3.34764		3.98245		4.04603		3.93397								0.586496		0.630508		0.567898
38.6667	0.243716		3.34289		3.38709		3.98764		4.04499		3.92367								0.581539		0.610751		0.558365
39.3333	0.25081		3.41676		3.45972		4.00018		4.04923		3.95252								0.608203		0.646051		0.570734
42	0.235467		3.57049		3.62269		3.98973		4.07968		3.9494								0.599402		0.656205		0.573855
42.6667	0.255922		3.58106		3.64687		3.96795		4.06503		3.94836								0.610811		0.659535		0.590193
44	0.258689		3.64588		3.7245		3.97521		4.07758		3.97939								0.627824		0.666692		0.581452
44.6667	0.248425		3.68003		3.74318		3.9856		4.07968		3.97947								0.630241		0.666324		0.584888
46.6667	0.227162		3.72036		3.79599		3.98352		4.05128		3.97214								0.624778		0.68135		0.589943
47.3333	0.246861		3.73223		3.8241		3.97315		4.10727		3.97935								0.642108		0.709801		0.590463
48	0.248044		3.78195		3.87676		4.02721		4.11458		4.01679								0.655387		0.700941		0.614801
48.6667	0.252235		3.81502		3.87675		4.04612		4.11034		4.01159								0.668097		0.702335		0.619432
49.3333	0.243153		3.84122		3.90231		4.05338		4.10081		4.02825								0.66328		0.725448		0.614771
50	0.239358		3.83013		3.90124		4.03976		4.1252		4.02935								0.66472		0.716356		0.619406
50.6667	0.242868		3.83721		3.92983		4.05555		4.17537		4.0366								0.667217		0.736496		0.614742
51.3333	0.249879		3.88181		3.98146		4.08077		4.17966		4.07241								0.698521		0.7766		0.647389
52	0.239075		3.88282		3.96597		4.05444		4.15612		4.03662								0.688792		0.742369		0.643987
52.6667	0.229459		3.90014		3.9628		4.07448		4.1465		4.05028								0.694087		0.758236		0.644281
53.3333	0.249871		3.90731		4.01365		4.11254		4.19041		4.06391								0.699951		0.776075		0.664012
54	0.247253		3.91037		3.98975		4.06494		4.17216		4.04079								0.69513		0.763856		0.653645
54.6667	0.255417		3.93291		4.01363		4.08504		4.17755		4.07546								0.709131		0.774934		0.656544
55.3333	0.240061		3.9432		4.03037		4.0839		4.17967		4.07971								0.721341		0.806502		0.679467
56	0.242875		3.94218		4.03985		4.08918		4.18933		4.0513								0.726512		0.816827		0.68868
56.6667	0.230117		3.9535		4.03875		4.09873		4.16576		4.05672								0.728364		0.802734		0.688661
57.3333	0.233167		3.91958		4.03138		4.08814		4.18077		4.03661								0.734528		0.825931		0.689504
58	0.238926		3.95666		4.05549		4.06599		4.15612		4.04817								0.739277		0.830665		0.686582
58.6667	0.24367		3.98038		4.06495		4.07871		4.20121		4.07868								0.751828		0.827619		0.71329
59.3333	0.230527		3.9535		4.04185		4.08073		4.18718		4.03035								0.753874		0.839489		0.712961
62.6667	0.23882		4.0053		4.11888		4.13371		4.22605		4.09661								0.815504		0.914292		0.749838
63.3333	0.232097		4.00113		4.08285		4.10293		4.20442		4.08921								0.824212		0.931775		0.747935
64	0.239216		4.01989		4.12203		4.12308		4.21626		4.07867								0.853496		0.944974		0.768943
64.6667	0.258519		4.0272		4.13811		4.11891		4.20008		4.06075								0.847255		0.95385		0.774439
65.3333	0.239513		3.99698		4.12841		4.11249		4.20871		4.06914								0.860003		0.953101		0.757425
67.3333	0.229064		4.02406		4.12415		4.10504		4.17645		4.07758								0.904118		1.01942		0.78813
68	0.237987		4.03247		4.15184		4.1093		4.21194		4.0681								0.910871		1.04244		0.815992
68.6667	0.248447		4.06392		4.15196		4.13804		4.2141		4.08081								0.940304		1.05151		0.832076
69.3333	0.221248		4.04605		4.12308		4.104		4.20547		4.08606								0.932265		1.06283		0.817214
70	0.235494		4.02515		4.121		4.13478		4.23897		4.07655								0.958069		1.09511		0.842707
70.6667	0.235774		4.02931		4.11459		4.08602		4.19366		4.07971								0.975487		1.10583		0.852318
71.3333	0.26532		4.04609		4.16359		4.11471		4.20656		4.08617								1.01103		1.18065		0.874683
72.6667	0.229305		4.08707		4.16573		4.12948		4.20655		4.10084								1.04185		1.23837		0.904609
73.3333	0.239637		4.0408		4.14762		4.11142		4.20547		4.08074								1.05884		1.2897		0.929409
74.6667	0.223779		4.05968		4.12735		4.12524		4.19687		4.10087								1.14356		1.3954		0.959861
75.3333	0.229072		4.05234		4.17111		4.11786		4.26614		4.08601								1.1534		1.48986		0.98661
76	0.228631		4.07441		4.16038		4.14758		4.2195		4.10085								1.18418		1.5622		1.04312
78	0.214862		4.05443		4.17113		4.12839		4.23249		4.11793								1.31305		1.69783		1.11234
78.6667	0.253248		4.06074		4.15295		4.11354		4.2423		4.10616								1.36588		1.77045		1.17582
79.3333	0.23108		4.06179		4.12523		4.15083		4.24656		4.11357								1.43781		1.79391		1.21237
80	0.239635		4.05443		4.1958		4.13804		4.25526		4.10314								1.45916		1.84334		1.28056
80.6667	0.217459		3.99283		4.15947		4.10306		4.20117		4.07664								1.51042		1.82792		1.31136
81.3333	0.229724		4.05234		4.17431		4.1295		4.21952		4.08402								1.59093		1.86056		1.39722
82	0.230261		4.05445		4.14223		4.12628		4.27811		4.09776								1.62987		1.86805		1.45708
82.6667	0.227814		4.05762		4.13906		4.11674		4.23256		4.1009								1.65419		1.88528		1.50248
83.3333	0.236644		4.0839		4.15718		4.14117		4.24332		4.10504								1.68244		1.91216		1.58927
84	0.247752		4.08813		4.16683		4.1199		4.2455		4.09869								1.70558		1.92523		1.64509
84.6667	0.222753		4.05548		4.17431		4.15397		4.20008		4.09132								1.73088		1.89487		1.635
85.3333	0.233123		4.066		4.16039		4.13268		4.26179		4.10615								1.75528		1.94636		1.66759
86	0.227411		4.07757		4.17113		4.14224		4.26286		4.1327								1.76143		1.94009		1.69579
86.6667	0.250172		4.05758		4.14759		4.11673		4.2509		4.10828								1.77381		1.97527		1.71316
87.3333	0.237734		4.10611		4.19686		4.16787		4.26833		4.12946								1.80004		2.00832		1.77411
88	0.22661		4.0681		4.16362		4.13267		4.25311		4.1147								1.81901		1.97188		1.73894
88.6667	0.24195		4.0702		4.15934		4.1401		4.26286		4.13486								1.82201		2.00054		1.77125
89.3333	0.243198		4.08812		4.22599		4.16145		4.28903		4.11699								1.82566		2.01896		1.78416
90	0.221274		4.06599		4.18181		4.14651		4.23139		4.12099								1.82724		2.00557		1.78345
91.3333	0.26045		4.11146		4.20332		4.17223		4.2978		4.1327								1.86267		2.02147		1.83493
92	0.256489		4.0723		4.19591		4.17862		4.30018		4.15194								1.86495		2.02716		1.8391
92.6667	0.262112		4.06809		4.17649		4.1733		4.28247		4.12734								1.85586		2.04571		1.83915
93.3333	0.221805		4.04293		4.15825		4.16145		4.23035		4.09769								1.87694		2.01665		1.83185
94	0.23203		4.11036		4.2044		4.18612		4.27266		4.12851								1.89714		2.01924		1.86787
94.6667	0.231525		4.11352		4.17645		4.15936		4.24225		4.14979								1.90633		2.03197		1.85769
95.3333	0.220619		4.04289		4.15613		4.11671		4.25525		4.12103								1.87454		2.04815		1.86486
96	0.234142		4.09976		4.19794		4.17323		4.2803		4.14656								1.90689		2.09039		1.88182
96.6667	0.229033		4.07336		4.17968		4.16895		4.2596		4.13584								1.88191		2.06446		1.86848
97.3333	0.217792		4.0702		4.17652		4.17013		4.26614		4.15193								1.91249		2.06799		1.88367
98	0.244774		4.09129		4.17004		4.15617		4.25743		4.11994								1.91178		2.05029		1.86484
98.6667	0.23439		4.08396		4.20009		4.16364		4.27601		4.14225								1.93279		2.08412		1.88058
99.3333	0.224978		4.12947		4.18189		4.16688		4.25634		4.15523								1.93287		2.08454		1.90321
100	0.229576		4.11143		4.21197		4.18076		4.28249		4.15507								1.93404		2.10438		1.93585
100.667	0.228385		4.08073		4.19161		4.15724		4.25309		4.13276								1.94081		2.08478		1.9136
102	0.25079		4.09976		4.20334		4.17966		4.28577		4.15829								1.95012		2.08754		1.91608
102.667	0.20783		4.09763		4.16796		4.15932		4.26177		4.14869								1.95763		2.0839		1.90883
103.333	0.233298		4.11246		4.17971		4.18188		4.2847		4.15294								1.97217		2.11017		1.9439
104	0.243862		4.09764		4.2185		4.18723		4.30764		4.15621								1.97469		2.11744		1.94889
104.667	0.229177		4.09341		4.1904		4.15504		4.27485		4.1327								1.96892		2.10672		1.95762
105.333	0.238559		4.06599		4.2044		4.18933		4.2596		4.12629								1.96641		2.10929		1.95461
106	0.207722		4.06915		4.16682		4.15836		4.2379		4.14459								1.96014		2.08735		1.92302
108	0.20986		4.08707		4.16683		4.13906		4.27382		4.14235								1.96777		2.1185		1.94018
108.667	0.230128		4.11352		4.19266		4.16581		4.31532		4.16256								1.9853		2.14329		1.9855
110	0.224741		4.07652		4.20443		4.17862		4.29778		4.12527								1.98149		2.14669		1.96826
110.667	0.235511		4.07548		4.19374		4.17645		4.25853		4.15189								1.99739		2.1408		1.95263
111.333	0.245168		4.10187		4.20655		4.20016		4.29997		4.1754								2.00895		2.13071		1.98153
112.667	0.225725		4.13265		4.18294		4.18828		4.28685		4.17216								2.03813		2.14545		1.97841
113.333	0.230422		4.0913		4.22286		4.17118		4.27484		4.15523								2.0305		2.17374		1.98662
114	0.22396		4.10292		4.21955		4.21313		4.31422		4.1701								2.02297		2.15415		1.99096
115.333	0.229847		4.0839		4.19477		4.18507		4.29123		4.17538								2.02352		2.1607		1.972
0	0		0		0		0		0		0								0		0		0
0	0		0		0		0		0		0								0		0		0
0	0		0		0		0		0		0								0		0		0
0	0		0		0		0		0		0								0		0		0
0	0		0		0		0		0		0								0		0		0
0	0		0		0		0		0		0								0		0		0
0	0		0		0		0		0		0								0		0		0

## Sheet: Plate 3
OD VALUES
strain
S. mik. OS134 1
S. mik. OS134 2
S. mik. OS134 3
S. mik. OS571 1
S. mik. OS571 2
S. mik. OS571 3
S. jurei OS700 1
S. jurei OS700 2
S. jurei OS700 3
RAW DATA
	A1	B1	C1	D1	A2	B2	C2	D2	A3	B3	C3	D3	A4	B4	C4	D4	A5	B5	C5	D5	A6	B6	C6	D6
Strain	S. mik. OS134 1	S. mik. OS134 1	S. mik. OS134 2	S. mik. OS134 2	S. mik. OS134 3	S. mik. OS134 3	S. mik. OS571 1	S. mik. OS571 1	S. mik. OS571 2	S. mik. OS571 2	S. mik. OS571 3	S. mik. OS571 3	S. jurei OS700 1	S. jurei OS700 1	S. jurei OS700 2	S. jurei OS700 2	S. jurei OS700 3	S. jurei OS700 3	0	0	0	0	0	0
0	89.6579	82.9211	80.4211	82.3158	84.8947	77.2368	79.7895	82.7105	92.4211	82.5263	63.9737	67.1316	87.3947	78.1842	100.026	97.2632	89.3421	83.2895	52.7632	51.3421	71.6842	64.7895	53.2105	49.2632
40	88.5263	81.8421	80.7368	83.2632	84.5789	76.6579	69.5526	78.7105	83.1579	75	61.3947	65.8684	88.8421	81.1053	100.447	101.553	89.8421	84.5526	50.5	52.2368	74.6053	68.7368	54.1579	51.7105
80	86.0526	78.9211	79.1579	81.3947	83.2895	74.8684	66.8947	74.9474	78.7895	69.7895	59.5526	63.7895	86.2368	78.4474	99.4211	99.4737	88	83.1053	46.7105	48.8158	71.7105	65.9474	53.8158	48.9211
120	86.0263	79.7105	81.0263	81.8158	83.3421	74.9737	65.3158	80.5	79.1579	67.2632	59.2895	64.2368	87.4211	78.1316	101.632	100.447	87.5263	83.3158	47.6316	47.9211	71.5526	66.2632	53.3947	50.6316
160	88.1316	81.5263	82	82.0526	85	75.2368	66	74.9211	79.7368	67.3421	60.3158	64.1579	88.0789	80.5263	102.895	102.553	88.8421	83.5263	45.1316	46.4737	72.6316	66.7105	53.1842	49.9211
200	87.2895	80	81.1316	81.6842	84.3684	75.5789	63.6316	77.3684	78.4737	65.4211	60.2895	64.0526	88.2368	80.4474	103	103.053	88.0263	84.7368	43.7368	43.4737	72.0789	66.5789	53.4211	50.8158
280	87.4211	78.4211	79.0789	81.1842	83.9737	74.6842	64.3947	73.1053	77.9211	65	57.3684	59.8158	90.4474	80.2105	105.553	105.368	89.7105	85.4737	43.6053	43.8947	73.1842	65.3158	53.6579	51.5263
320	89.5263	81.5526	81.8947	82.5789	85.9474	77.5	63.1842	74.2105	79.1316	67.0789	58.6842	61.6316	92.1842	82.3421	108.474	107.342	91.3684	86.9737	46.5789	46.1842	73.6316	66.5	54.7368	51.5789
440	88.1842	79.8947	83.5789	85.3158	85.3947	76.6579	62.2895	72.1842	76.5789	64.3421	58.4474	60.2632	91	82.9737	108.816	107.868	92.9737	87.6842	43.7368	43.9737	71.8421	64.9474	52.8684	49.8158
480	91.0526	82.0263	85.1842	86.1316	87.8684	78.9211	63.0263	74.4737	78.3947	67.2632	60.8421	62.4474	93.6053	85.8421	109.79	108.079	95	90.4474	46.1579	46.7632	74.3158	67.7895	55.8421	52.1842
520	89.4474	81.7895	85.6579	87.3421	87.8684	79.1053	62.9211	74.3684	78.6053	66.8947	59.3421	61.6053	94.3684	85.8158	110.026	109.421	95.9737	90.4211	44.6316	46.2895	73.8158	67.4737	55.6316	52.6053
560	90.6579	82.8947	87.9737	89	89.6842	81.0789	62.3684	74.7632	77	67.6842	60.4737	62.6842	95.5789	87.8684	110.079	109.263	97.3421	93.2105	46.6053	46.6579	73.8158	68.5263	55.9211	53.5
600	90.5526	82.5789	86.9474	89.6316	88.4211	81.2632	59.2105	71.3684	75.3684	64.5263	57.9474	60.3158	94.8158	86.7632	109.079	108.184	96.8421	92.3684	43.1842	44.0263	71.1842	65.9211	54.2632	50.5526
640	89.8684	83.2895	90.9211	91.7632	90.3684	82.4211	60.8158	74.4474	74.9737	63.8158	57.6842	61.3947	97.2632	89.2105	109.026	109	98.8947	93.7368	46.0526	48.1316	72.0263	67.5526	54.5263	51.6842
680	89.8158	82.0526	89.4474	91.6316	89.9474	82.1316	60.3684	71.6842	75.1053	61.0789	58.3947	60.0789	96.6842	89.1579	108.447	107.868	98.5789	94.3684	44.6053	43.6316	72.2105	67.2632	53.7105	51.2632
720	89.7632	82.7632	91.8947	93.9211	90.3947	83.8421	59	70.9211	73.7895	58.6053	57.5263	59.8947	97.8158	90.2895	109.316	108.184	100.21	95.8947	42.3947	40.7895	70.9474	65.2105	54.5263	49.9211
760	88.7632	81.8421	91.1842	93.7895	90.4211	83.9474	55.2105	67.1842	68.5789	54.4737	53.1579	55.2895	97.2105	89.6842	107.079	106.053	99.8158	95.4737	38.5263	38.2368	70.1316	63.4737	49.5526	47.1579
800	90.4737	84.3421	95.7368	97.7105	94.7895	88.5789	60.3947	71.2105	71.7368	60.2895	58.3158	58.7895	100.921	94.2368	109.447	109.132	103.553	99.6842	44.5526	44.5263	72.3158	67.7632	55.1842	52.6842
840	92.3947	86.4474	99.0526	100.053	97.1316	90.9211	61.6053	71.8947	72.3158	60.3947	58.7368	59.7368	102.921	95.3158	109.526	108.71	106.526	102.684	45.2632	46.1316	73.8421	67.9737	56.0789	51.8158
880	97	91.4474	104.553	104.684	103.026	96.4474	67.1842	76.4211	76.9737	66	64.6316	65.3947	107.105	99.6316	112.21	111.316	110.947	107.132	52.2368	51.9474	77.8158	70.7368	61	58.2895
920	92.2632	86.1842	101.658	102.921	96.5	91.9211	53.3684	66.8947	70.1053	58.1579	56.0789	56.1316	102.474	95.7105	107	106.79	107.684	104.658	39.6053	40.3684	70.1316	64.4211	51.7368	48.3421
960	95.1053	89.4211	105.974	106.526	102.605	97.5	59.8421	71.3684	72.8158	61.4737	59.4737	60.6316	106.921	100.079	110.395	109.553	111.658	108.079	44.2895	43.7895	72.4737	67.8421	56.5526	52.1316
1000	95.1579	89.5	105.763	107.132	104.895	99.6053	58.1579	69.7632	70.4211	60.0263	57.1842	57.5789	106.763	99.8684	109.132	108.342	111.447	108.105	40.9474	42.3421	71.1316	66.1316	53.5263	51.5789
1040	99.7368	92.4737	108.316	109.553	109.368	104.026	57.4737	71.2895	73.1316	63.2895	58.8947	60.0526	108.342	101.868	110.105	109.105	112.974	109.579	43.4474	45.1053	74.8947	68.7368	55.2368	53.3684
1080	97.5	91.3947	106.842	108.974	109.684	104.658	56.6316	69.8947	70.5263	57.5526	55.2368	57.2105	107.947	101.71	109.526	108.79	112.158	109.474	39.6316	41.7632	70.6579	66.0526	54.3684	50.2895
1120	99.3684	92.1579	109.368	110.526	112.395	106.684	57.1579	79.7895	70.7895	56.9737	58.1579	58.2368	108.947	102.158	108.947	109.132	112.816	109.105	40.7895	41.5	72.0526	65.4211	53.9737	51.9737
1160	101	95.5789	111.184	111.816	114.316	109.632	59.5	71.2105	73.5263	61.2895	64.0526	59.4474	108.947	102.579	110.29	109.974	113.447	110.579	46.6316	44.7632	73.4211	67.5789	56.4474	53.1316
1200	101.447	96.0789	111.605	113.342	116.079	111.658	58.0789	71.3158	72.5263	59.3158	57.9211	61.7368	109.184	103.105	110.263	109.947	114.184	111.026	43.7368	46.0263	73.5	67.3158	54.5	54.3947
1240	101.895	96.2895	114.158	114.263	117.816	113.553	59.5789	70.6579	71	59.5526	59.9211	60.1316	109.105	103.21	110.474	109.553	113.921	111.5	45.2105	45.3421	73.6316	68.2895	56.7632	53.7895
1280	102.5	96.0789	114.026	115.447	119.21	114.579	57.1316	73.0526	69.7632	62.6842	55.3684	57.2632	108.684	101.79	108.553	108.395	114.763	110.868	40.7105	42.9737	72	66.1316	52.8947	51.4211
1320	103.053	97.3684	116.553	117.684	121.737	115.947	54.6842	68.5789	70.3684	57.5263	56.8684	58.4474	109.132	102.895	109.132	109.21	114.921	111.132	42.0263	42.3684	71.8158	66.4211	54.7895	50.3684
1360	102.237	97.4737	118.658	119.447	123.658	119.526	54.3947	67.9737	77.4474	60.5789	55.7368	58.1316	108.526	101.763	108.868	109.079	114.368	110.921	40.1842	43.3684	71.0526	66.5526	52.3421	51.8158
1400	102.158	96.7895	119.763	121.237	126.316	122.763	52.5	66.2895	66.7632	56.0526	53.7895	56.7368	107.5	101.053	108.053	107.763	112.842	110.395	37.5263	40.5263	69.7368	64.2632	52.1579	49.3684
1440	109.158	103.263	125.237	126.421	135.079	131.105	66.4211	85	78.2105	66.8421	66.7105	67.0526	113.21	106.79	113.79	112.842	118.5	115.184	56.8684	56.6053	80.4737	75.6579	65.2368	62.5263
1480	104.132	99.6053	124.105	124.974	135.026	131.553	57.2632	66.8158	71.1579	67.1842	58.0789	57.3158	109.921	102.763	110.395	109.395	115.368	111.132	45.8947	43.6316	75.4737	68.2368	55.5263	52.4737
1520	103.368	97.8158	125.947	126.605	138.237	135.605	53.1842	66.1053	68.6579	55.8158	55.5	58.4737	108.632	102.21	109.553	108.816	113.921	110.526	44.2632	44.2105	72.7368	66.1842	54.9474	53.5526
1560	104.132	103.684	127.737	128.053	142.421	139.263	57.3947	68.9737	68.2368	57.9211	56.5789	59.4474	108.316	102.21	109.342	108.526	114.816	111.184	43.6053	43.0526	74.0789	67.1579	55.0263	50.3158
1600	104.737	98.7368	129.632	130.263	145.026	141.026	57.4211	64.5	68.4737	53.7368	55.8421	56.6842	108.79	101.684	109.526	108.974	115.29	111.526	45.6053	44.7632	74.4737	67.1053	54.4211	51.4737
1640	105.263	99.8421	132.316	132.447	146.684	144	74.1579	65.9474	68.2895	56.8947	56.1842	57.3421	108.026	101.816	109.237	108.053	114.763	111.526	42.7105	42.5789	72.4211	67.2368	55.5	52.8947
1680	105.921	101.132	134.868	135.105	148.684	145.79	54.6842	66.5	67.8421	55.3684	56.3421	57.9211	108.474	102.816	109.842	108.5	115.421	112.368	46.5263	45.4737	71.8421	66.9474	56.3684	52.5
1720	104.053	98.6053	135.605	136.237	149.79	146.237	51.0789	61.4474	67.9474	51.3947	50.6842	59.1579	107.605	101.737	108.237	107.974	114.553	110.921	40.2632	41.6053	72.3158	66.3421	51.8947	50.3421
1760	104.605	98.6842	137.737	137.921	150.79	147.553	51.7368	81.6053	67.4737	50.5263	55.1579	56.3684	108.553	101.526	109.105	107.921	114.763	110.132	42.2632	42.5263	72	66.2895	53.9211	52.1316
1800	104.763	98.4737	139.21	139.5	150.974	148.132	50.9211	61.3421	65.7632	53.1053	52.2105	87.6053	108.316	101.447	109.316	107.632	113.447	110.763	41.8947	40.9737	72.3947	65	54.4737	48.5526
1840	103.5	98.6053	141.237	141.553	152.395	149.474	64.9737	67.0263	64.1579	55.5263	53.6053	61.1842	108.237	101.553	108.632	108.105	114.553	111.184	39.3421	42.8947	70.3947	65.1316	53.0526	49.9211
1880	104.921	99.6579	142.395	143.184	153.132	150.737	58.3421	62.7105	66.7632	55.3158	55.0263	72.1842	109.526	102.842	109.447	108.368	116.026	112.474	42.1316	44.8158	73.9737	68.7368	55.4737	53.3421
1920	106.842	100.421	144.526	144.553	155.237	151.553	59.2632	63.3947	69.2105	54.9211	56.0526	83.2895	110.868	102.921	109.921	108.71	117.5	113.263	45.6579	44.7368	74.6579	68.8421	56.3947	53.0526
1960	106.658	101.132	145.158	145.658	154.921	152.342	51.0526	64.1842	68.6316	55.5526	57.7105	55.8158	109.421	103.605	109.316	107.658	117.447	113.342	44.0263	43.5789	74.3684	67.9211	56.0526	52.6316
2000	107.053	100.605	145.816	146.658	155.579	152.658	68.5526	62.5526	68.5789	55.2632	56	57.1316	109.026	102.79	108.868	108.526	117.316	112.842	42.8947	46.2895	73.3684	68.0263	56.0526	54.5
2040	105.947	100.947	146.71	147.447	156.5	154	56.3684	64	92.2368	54.0789	56.8684	55.9737	110.368	103.605	109.342	108.605	118.079	114.184	47.6579	45.7895	74.3684	69.1842	56.3684	53.9737
2080	105.184	101.447	146.526	147.316	156.71	153.974	55.0526	63.9474	74.7105	52.7105	55.5526	53.9737	109.71	103.132	109.079	107.71	117.263	112.921	44.1579	43.6842	73.6579	66.5526	55.5526	52.1579
2120	102.447	96.5789	146.105	147.237	156.316	153.158	46.5	61.2632	68.8947	51.9211	66	54.3947	106.947	100.158	106.737	106.684	114.21	110.895	35.7368	37.1053	69	61.6842	51.3158	47.6579
2160	104.053	98.7632	147.868	148.342	158.053	155.342	51.8421	65.7895	75.4737	63.6579	50.9737	86.0789	109.658	102.447	108.947	108.026	116.763	112.316	39.0789	43.3684	73.3421	65.2895	53.0789	51.5789
2200	106.71	99.4737	148	149.079	158.421	155.579	53.7368	68.7632	80.0263	67.3158	50.1842	57.1579	109.368	102.684	107.895	107.868	118.684	113.579	39.4737	42.6316	73.2105	66.6316	54.2105	51.5263
2240	105.947	100.605	149.737	149.921	159.71	156.474	52.4474	80.3947	78.1316	67.8421	52.2105	105.868	110.158	103.763	108.526	107.605	118.868	114.132	46.0263	45.9474	73.8158	68.4211	55.2895	52.8421
2280	105.816	101.21	150.053	150.553	160.105	157.5	76.0263	81.2368	77.6842	71	50.4211	56.5789	110.447	103.842	109.395	108.71	118.921	114.474	43.4474	43.1053	73.6316	66.7105	53.5	50.9211
2320	105.579	100.895	150.605	151.132	161	158.342	106.342	81.8947	85.8158	73.1842	51.2105	60.2368	110.132	104	109.158	108.763	118.342	113.974	44	42.3684	73.5	67.4474	55	52.7895
2360	105.947	100.368	151.316	151.605	161.158	158.316	82.1842	100.395	79.5263	75.2368	51.1053	59.1316	110.079	104.184	109.079	108.842	118.526	114.763	45.3947	45.3421	74.2105	68.2105	56.5	53.1579
2520	107.29	101.895	152.658	153.921	162.026	159.105	103.579	98.4211	105.526	105.132	54.1316	74.3421	109.395	103.29	108.237	107.684	119.21	114.684	41.4211	42.1842	73.3684	67.7105	54.6579	50.3158
2560	107.105	104.316	153.395	153.632	161.868	159.816	107.342	108.237	120.368	137.816	56.8421	99.2368	110.395	103.526	108.816	107.71	119.263	115.553	42.6579	45.3421	74.6579	68.8947	55.3947	52.9737
2600	108.658	101.474	153.526	154.079	162.684	160	99.0526	115.737	101.526	102.368	61.1316	64.6316	110.105	104.079	109.079	108.368	118.842	115.053	45.8684	44.6053	74.1316	68.5	55.1842	52.7895
2640	106.579	100.974	152.737	154.368	163.684	160.5	116.316	121	118.105	113.658	60.3158	132.368	110.237	103.947	108.29	107.79	119.447	115.395	44.5789	44.3158	74.1316	68.2632	54.9474	52.5789
2680	105.974	101.21	153.632	154.474	163.368	161.184	118.132	128.026	117.921	119.026	62.1053	94.8947	109.947	103.895	109.395	108.079	119.816	114.842	42.2368	42.7368	73.3947	67.5526	55.0263	52.1053
2720	107.737	104.474	153.816	155.632	163.895	161.132	125.158	131.632	125.5	123.21	67.7895	91.9211	110.263	103.974	108.184	107.921	120.842	116.29	42.8421	42.4211	74.3421	68.3947	54.1316	52.2105
2760	108	102.605	154.868	155.71	164.053	161.29	127.974	135.316	133.71	129.342	81.5526	111.053	109.763	104.053	108.763	108.447	121.026	115.816	42.4737	42.1842	73.4737	67.8158	53.6053	52.3684
2800	106.868	101.447	154.237	155.763	163.868	160.842	131.947	139.263	137.368	133.158	101.921	132.763	109.553	103.079	107.553	108.368	119.921	115.447	39.4737	41.6842	73.9737	67.0263	53.1053	51.6053
2840	106.684	101.21	154.29	156.368	164.29	161.71	135.342	142.237	141.684	138.263	85	115.5	110.526	105.21	108.237	108.368	120.447	116.132	41.3947	42.2368	72.7895	67.5526	54.7368	52.0263
2880	106.921	102.21	154.921	156.947	165.237	162.053	139.816	144.553	144.816	140.79	99.2895	119.342	110.421	104.105	108.237	107.263	120.684	116.026	40.8421	40.5789	73.5789	67.1842	54.8421	50.8421
2920	107.105	102.026	155.579	157.684	165.132	162.158	142.263	147.447	147.816	143.79	96.3947	126.316	110.605	104.447	108.395	107	121.132	116.184	42.8947	39.2632	72.9474	66.1579	54.8947	52.7632
2960	108.526	102.816	155.474	159.132	165.579	161.974	144.79	148.947	149.868	146.579	111.842	129.763	110.684	103.658	108.526	107.974	121.026	116.947	42.1842	41.2895	73.0789	65.8421	55.0263	52.1842
3000	106.5	102.21	155.605	159.29	165.105	162	147.368	148.763	151.658	148.605	105.421	132.5	109.658	102.737	108.79	107.921	121.447	115.816	40.8684	39.2895	71.6579	67.0789	55.0263	51.6053
3040	106.71	102.605	155.79	160.158	166.105	163.737	149.342	149.71	152.579	151.132	114.342	135.342	110.658	104.368	109.895	108.079	121.763	116.684	42.4474	41.4737	72.2895	67.0789	55.4474	52.7105
3080	108.158	104.026	156.132	160.947	166.658	163.974	149.763	150.132	153.632	151.737	120.368	138.132	111.5	105.105	110.368	108.816	123.395	117.632	41.2105	43.7368	75.3684	68.0263	56.1053	52.2895
3120	108.737	103.947	156.974	161.684	166.684	163.605	149.29	150.053	152.71	151.921	127.421	141.29	110.632	104.026	109.474	108.105	123.342	118.184	44.7632	43.3684	73.3421	67.9211	54.9737	52.5789
3160	108.921	104.421	157.105	162.605	166.737	163.842	150.079	150.105	153.921	152.158	132.974	144.79	110.71	103.842	110	108.079	123.079	118.974	42.6316	42.0526	72.9737	67	56.2105	51.0263
3200	110.079	104.579	157.579	163.553	166.947	164.316	149.658	149.921	154	152.684	137.316	146.158	111.474	105.132	110.947	108.658	124.526	119.263	44.5	42.8421	73.4737	67.4211	55.0526	53.0789
3240	109.79	104.421	157.29	163.974	167.316	164.105	149.553	150.158	154.105	152.316	138.421	145.816	111.263	104.526	110.842	108.316	124.21	119.526	42.8421	42.3684	74.8947	68.1579	56.1842	51.5
3280	110.737	104.263	157.474	165.053	167.79	164.658	150.605	150.526	153.395	152.053	142.316	145.921	111.5	104.895	111.132	108.816	124.447	120.184	40.8421	43.1579	73.6842	67.6053	55.1579	51.5
3320	109.237	105.026	157.553	166.132	167.526	164.947	150.71	150.947	153.658	152.158	144.895	146.5	111.553	105.263	112.053	108.684	126.026	120.21	44.1053	43.4737	74.2895	67.3421	56.3158	54.4474
3360	110.421	105.816	158.079	166.842	168	165.132	150.816	150.368	154.921	153.158	145.237	146.921	111.895	105.579	112.579	108.921	127	121.474	42.6316	41.5	72.7632	68.1053	56.4474	53.7105
3400	110.71	105.737	158.184	167.605	167.921	165.368	150.684	150.447	154.316	152.763	145.21	146.947	111.816	105.921	113.895	108.842	127.316	122.079	43.6579	41.9737	72.3158	66.2632	56.0263	52.0263
3440	110.816	105.684	157.947	168.526	168.553	165.184	150.421	150.605	154.237	153.026	145.237	146.579	112.368	105.737	115.368	109	127.763	122.263	43.3158	43.0526	73.9737	66.9737	55.1842	54.1053
3480	110.947	104.974	157.763	169.263	168.737	166.079	150.526	150.632	154.71	153	145.632	147.553	112.632	105.947	116.184	109.447	128.184	122.974	42.0526	41.5526	74.7105	66.8158	55.4737	53.3947
3520	112.263	107.763	158.184	169.474	169.29	166.632	151.421	151.158	154.71	153.605	145.447	146.895	113.026	106.605	118.895	109.579	130	124.29	42.1579	41.4737	73.8684	66.8684	54.9211	51.3158
3560	111.158	106.895	158.132	169.263	169.526	166.237	151.263	151.237	155.21	154.105	145.763	147.184	112.263	106.526	120.316	109.579	131	125.868	41.2105	40.3421	73.1579	68.2368	55.0526	51.3158
3760	113.658	108.947	159.658	172.158	171.632	168.816	152.71	152.29	156.053	154.79	147.21	148.895	115.368	108.605	138.132	111.263	139.053	132.816	43.2368	41.6316	74.7632	68.3158	55.1842	53.6053
3800	114.5	109.342	159.474	172.158	171.737	168.447	152.737	152.237	155.868	155.368	147.79	148.816	114.947	108.842	142.474	111.526	140.816	135.21	41.8947	43.4474	72.8684	68.2368	54.5789	53.8421
3840	115.263	110.158	159.947	173.026	171.79	169.29	152.5	152.079	156.71	155.684	148.237	149.026	115.5	109.474	147	111.71	142.763	136.974	41.3421	44.0263	74.1316	67.7105	55.7368	54.7895
3880	114.868	109.947	159.895	172.895	172.395	169.395	152.737	152.263	156.29	155.316	147.868	149.105	115.684	109.763	152.316	111.816	143.868	138.763	43.3947	45.9211	74.1316	68.1579	56.6579	52.3421
3920	117.263	110.184	159.553	173	172.29	169.658	153.053	152.237	155.895	154.395	147.605	148.553	116.184	110.237	156.105	112.316	144.474	139.553	43.2632	44	74.4474	67.7368	55.5	52.7632
4000	114.316	110.158	159.71	173.263	172.763	170.579	153.105	153.21	156.658	155.474	149	149.447	118.474	112.658	164.105	114.132	147.526	142.737	41.1316	43.2105	74.2632	67.4474	55.7632	52.0263
4040	115.816	111.605	160.053	174.053	172.974	170.71	153.079	152.158	156.947	155.5	148.553	149.658	118.368	112.474	166.579	114.079	148.605	144.474	40.6842	42.4474	73.1316	68	55.3421	51.7895
4080	116.342	111.526	160.263	174.026	173.395	170.947	153.158	152.474	157	156.026	149.316	149.605	120.053	113.974	168.895	114.632	150.184	145.842	42.8158	41	74.2632	67.8947	55.6579	53.2632
4120	116.79	111.763	160.105	174.447	173.316	171.684	153.342	152.921	156.868	155.658	149.237	150.316	120.71	116.184	170.974	117.079	150.053	146.474	43.6579	45.6842	73.0526	68.5526	56.1053	53.5
4160	115.5	112.026	159.737	174.447	173.71	171.184	153.447	152.868	157.447	155.474	148.395	149.895	121.026	116.421	171.868	117.132	150.237	146.921	40.2105	43.2105	73.7632	67.6053	54.2368	52.6842
4200	116.658	112.605	159.29	174.474	174.158	172.132	153.553	152.816	157.132	155.921	148.842	150.079	122.658	117.105	172.658	117.921	151.105	147.921	43.6842	42.2895	72.7895	66.6842	55.5526	50.9474
4240	117	112.263	159.526	174.579	174.053	172.184	153.947	152.816	157.368	155.947	149.21	149.921	123.605	118.553	172.868	120.158	151.842	148.132	41.6316	45.1053	71.6579	65.7105	55.1053	51.6842
4280	117.816	116.605	159.842	174.658	174.447	172.29	153.605	153	157.737	156.632	149.316	150.237	125.21	120.553	173.079	125.474	153.026	149.684	43.9737	43.6053	73.9474	68.2632	56.6316	52.6842
4360	118.921	114	160.553	175.737	174.526	172.895	153.947	153.263	157.316	156.71	149.947	150.684	129.184	124.105	173.447	125.184	153.526	150.526	41.9211	42.8947	72.7368	67.9211	55.7105	53.8421
4400	120.132	114.053	160.816	175.605	174.816	172.658	154.526	153.237	157.553	156.395	149.921	150.29	129.921	125.71	173.842	126.29	153.447	150.526	41.9474	41.6842	73.8158	67.2632	55.4737	49.5
4440	118.921	113.421	160.105	175.158	174.842	172.947	154.105	153.895	157.684	156.447	150.079	150.605	131.763	127.684	173.605	128.737	153.316	150.553	41.6579	41.7368	73.8421	66.4211	54.3158	52.4211
4480	120.447	113.974	160.447	175.316	175.079	173.184	154.632	154.079	157.71	156.421	150.368	150.79	134.053	129.553	173.605	130.79	153.816	151.158	42.6316	42.6842	74.1579	67.8421	55.2895	53.6842
4520	119.842	114.526	160.605	176.026	175.526	173.763	154.605	154.105	158.368	156.632	150.658	151.105	136.079	132.5	174.21	133.263	155.237	152.026	39.1053	42.1842	73.5263	67.3947	55.1579	53.5263
4560	120.368	119.895	161.29	176.737	175.237	174.053	154.842	154.368	158.237	157.526	151.053	151.132	138.368	134.763	173.79	139.816	154.526	152.447	42.3158	40.4737	72.7105	68.0789	54.2632	51.6842
4600	121.158	116.684	160.974	176.237	175.737	173.474	155	153.868	158.921	157.237	150.684	151.447	140.684	136.5	174.263	140.842	154.974	152.368	41.7895	42.5263	72.9474	68.5263	54.8684	53.7105
4640	120.474	116.053	160.737	176.921	175.895	173.895	154.947	154.184	158.158	157.447	150.5	150.921	142.316	138.053	174.447	140.868	154.842	152.158	40.3684	43.1053	73.3684	67.6053	53.9737	52.3421
4680	120.553	116.158	161.447	176.553	175.684	174.053	155.158	154.395	158.868	157.658	150.842	151.605	143.079	139.579	174.763	143.21	155.447	152.421	42.0526	43.3421	73.6579	67.4737	55.3421	52.6579
4720	120.947	116.5	160.974	176.447	175.474	173.895	155	154.237	158.842	157.237	151.342	151.21	144.395	141.237	175.105	144.553	155.184	152.763	41.9474	42.5263	73.1842	67.6316	54.2632	52.3947
4760	121.842	117.395	161.553	177.026	176.132	173.974	155.868	154.553	159.132	157.71	151.474	152.158	145.947	142.29	175	145.395	155.684	153.368	42.2105	42.4474	74.4211	68.2105	55.1053	54.7368
4800	122.421	118.605	161.842	176.421	176.237	174.158	155.579	154.842	159.395	158.553	152	152.395	147.526	144.132	175.342	146.158	156.316	154.316	43.3421	39.5	73.6842	68.5789	53.9737	51.3684
4840	122.842	117.868	161.605	176.895	175.79	173.763	155.579	154.158	159.316	157.474	151.816	152	148.184	144.553	175.526	147.158	155.605	153.21	42.1053	41.5263	74.6579	67.7368	55.0263	52.0526
4880	122.579	118.421	161.237	177.079	176.184	174.684	155.842	154.71	159.053	158.026	151.553	152.079	149.526	145.553	176.316	148.816	155.368	153.5	40.9474	41.4737	73.3421	68.0263	54.5789	53.3947
4920	123.21	122.974	161.5	177.263	176.29	175	156.026	155.184	159.237	158.263	151.342	152	150.105	146.947	176.421	149.29	155.158	153.816	41.7632	43.5	73.5263	67.7895	54.2895	51.8421
4960	123.553	118.974	161.263	176.71	175.947	174.29	155.921	154.868	159.368	158	151.947	151.974	150.29	146.737	176.026	149.105	156.132	153.868	42.3421	40.2895	73.4737	66.5789	54.6579	52.7368
5000	123.974	120.474	161.816	177.421	175.895	174.605	156.29	155.079	160.026	158.579	152.263	153.079	150.605	147.632	176.105	149.421	156.474	154.5	41.3158	42.4737	72.1053	67.1316	55.2105	53.5
5040	125.29	121.421	162.21	177.447	176.368	174.132	156.29	155.263	159.71	158.658	152.605	153.158	151.921	148	176.29	150.132	156.079	154.132	42	42.7368	73.5263	66.7368	55.1053	51.4737
5080	123.947	120.5	162.053	177.395	176.237	174.158	156.105	154.842	159.21	157.816	152.079	152.763	151.447	148.29	176.21	150.21	155.605	154.21	39.3421	38.4474	71.5	66.1579	55.6842	51.0789
5120	125.263	121.5	162	177.947	175.921	175.079	156.316	155.553	159.79	159.053	152.632	153.184	153.132	149.605	176.737	150.947	155.868	154.737	43.3947	42.2105	74.2895	69.5263	56.1316	53.9474
5160	125.553	121.579	162.158	177.474	176.605	175.342	156.895	155.79	159.763	158.526	152.184	153.342	152.816	149	176.474	151.29	156	155	43.2368	42.5	73.4737	67.3158	55.6053	51.7632
5200	125.553	121.974	161.895	177.658	176.395	174.579	156.868	155.395	160.553	158.5	152.842	152.974	153.21	149.684	176.579	151.158	156.368	154.974	41.7895	42.0789	74.9737	67.1579	54.8684	51.3158
5240	127.947	123.421	162.947	178.29	177	175.71	156.632	156.263	160.868	160.079	153.447	154.158	153.763	150.079	176.974	152.29	156.263	155.474	41.1579	44.5	74.6842	68.5	54.7368	53.9737
5280	125.921	123.21	162.421	177.526	176.868	174.947	156.974	155.421	160.79	159	152.526	152.895	153.868	149.947	176.895	151.816	155.684	154.737	38.5263	40.2632	72.5	67.2895	52.5789	53.1316
5320	128.053	123.842	162.158	178.105	176.237	174.263	157.053	155.868	161	159.579	153.658	153.842	153.763	150.053	177.158	152.132	156.316	155.658	42.7368	43.0789	74.8684	66.8947	55.7632	52.4211
5360	130.105	124.316	163.026	178.368	177.447	175.053	157.553	156	161.868	159.842	153.71	154.421	154.158	150.947	177.342	152.079	156.658	155.632	41.7105	42.0789	73.8684	67.6842	55.5263	52.6842
5400	128.132	124.29	162.842	178.263	177.237	175.421	157.026	155.79	160.737	159.421	153.421	153.947	154.447	150.737	177.342	152.842	155.974	155.237	42.4737	43.7895	74.9211	67.6053	56.6842	53.8684
5480	129.026	125.237	163	178.474	176.737	175.605	157.816	156.079	161.579	160.132	154.184	154.132	155.053	151.21	178.079	153.21	156.868	156.079	42.6579	41.6579	73.3421	67.4737	55.3684	53.5789
5520	131.474	125.921	163.605	178.526	176.816	175.263	157.579	156.263	162	160.342	154.658	154.368	155.21	151.237	177.237	152.816	156.816	156.237	41.8947	42.7895	75.3421	67.9737	55.4211	51.7105
5560	131.184	126.632	163.079	178.71	176.763	175.368	158.079	156.316	161.474	160.605	154.684	154.842	155.079	151.816	177.447	153.105	156.974	156.342	42.7895	40.6316	75.0789	69.0789	56.7105	53.2895
5600	130.737	126.395	162.895	178.71	176.421	174.974	157.842	156.263	161.526	159.763	154.079	154.763	154.842	151.132	177.421	153.132	156.184	155.868	41.8421	43.0526	73.2105	67.4474	54.7632	55.4474
5640	132	127.132	163.368	179	177.053	175.553	158.447	156.79	161.368	160.684	154.553	155.105	155.263	152.053	178.132	153.342	156.763	156.079	43.7895	44.3947	74.3421	68.1842	55.3421	52.1579
5680	131.237	127.447	163.29	178.342	176.895	175.263	157.868	157.21	161.263	160	154.421	155.053	155.053	151.632	178.105	153.105	156.447	156.053	42.3947	42.9474	74.4211	67.3947	54.7632	54.0526
5720	130.921	128.132	162.526	178.526	176.605	175.053	157.526	156.132	161.737	160.447	154.053	154.737	155	151.184	177.71	152.947	155.868	155.868	39.6316	41.6579	72.1316	66.6316	52.5	52.3158
5760	132.974	129.079	163.421	178.921	177.132	175.684	158.158	156.868	161.921	160.921	154.263	155.158	155.605	152.421	178.079	153.079	156.79	156.237	42.3947	43.3421	74.6842	68.4737	55.6053	52.8158
5800	134.474	131.053	163.79	179.105	176.553	175.237	158.132	156.579	161.579	160.5	154.684	155.526	155.395	151.684	177.868	153.579	156.132	155.921	43.1579	44.0263	73.8684	66.8947	55.4737	52.8421
5840	132.921	129.632	163.474	179.026	176.632	175.579	158.053	157.158	161.842	160.79	154.763	155.316	155.737	152.447	178.5	153.053	156.658	156.605	43.4211	43.1842	72.9737	68.2105	55.6842	53.6579
5880	132.868	130	163.553	178.737	176.842	175.632	158.079	156.79	161.342	160.184	154.342	154.658	155.342	152.158	178.237	153.842	155.79	156.342	42.6842	40.9211	72.5263	67.3684	54.1842	52.9474
5920	134	130.184	163.421	178.868	177.263	175.658	158.763	157.132	162.605	161.237	155.21	155.105	156.079	152.632	178.105	153.474	156.447	156.263	41.5	44.0526	73.6053	68.6842	55.5526	52.4737
5960	134.447	131.447	163.921	179.184	177.29	175.579	158.842	157.605	162.947	161.421	155.421	155.816	155.737	152.816	178.868	153.895	157.158	157.21	43.6579	44.5789	73.7105	68.0789	54.9737	52.8158
6000	134.947	132.579	164.132	178.71	177.29	175.658	159.263	157.79	162.342	161.447	155.684	155.842	155.342	152.447	178.579	153.421	156.29	158.053	42.7632	42.5526	74.2105	68.8421	56.2895	51.6053
6040	135.816	132.158	164.053	179.237	177.447	175.29	158.421	157.395	163.132	161.632	155.842	156.158	155.895	152.29	179	153.684	156.421	157.158	40.5789	41.3158	73.1579	66.7632	54.7368	53
6120	136.395	133.447	163.816	179.342	177.053	175.553	159	157.895	162.895	161.474	155.895	156.158	156	152.895	178.79	153.895	156.474	157.184	42.2368	42.7632	74.1842	67.9474	55.4737	52.7368
6160	136.5	132.421	163.71	179.184	177.553	175.5	159.368	157.395	162.079	160.974	155.605	155.737	156.105	152.079	178.684	153.895	156.632	157.105	40.5526	44.8158	73.4474	67.7895	55.8158	51.6316
6200	137.158	134.237	163.974	179.79	177.579	175.579	158.895	158.184	163.053	161.29	155.947	155.947	156.105	152.21	178.684	154.026	156.737	157.474	42.3947	44.4737	72.3947	66.8947	55.7632	52.8421
6240	138.263	135.895	165.053	179.895	176.974	175.974	159.605	157.921	163.526	162.342	156.316	156.079	155.921	153.026	178.921	154.368	156.79	157.895	43.9211	43.3158	74.5526	69.1579	56.5526	51.7895
6280	139.026	135.316	164.579	180.132	177	175.368	159.5	158.158	163.342	161.842	156.053	156.921	155.368	152.132	178.79	153.71	156.105	157.474	37.5263	42.4474	73.1316	67.1579	55.1053	54.1579
6320	139.053	136.21	164.684	179.868	177.079	175.29	159.21	157.921	163.658	161.71	156.447	156.842	155.974	152.263	178.842	153.842	156.79	157.605	40.8158	44.7632	73.1053	66.6579	56.4211	52.8947
6360	138.71	135.342	164.29	179.316	176.632	175.395	159.158	157.342	163.053	161.5	155.79	155.921	155.474	152.184	178.684	153.474	155.921	156.921	39.5263	41.3158	72.1053	67.3158	53.7895	52.1316
6480	140.316	137.579	164.21	179.474	177.5	175.658	159.474	158.421	163.579	161.763	155.921	156.421	155.79	152.447	178.921	153.395	156.579	158.158	38.4737	41.8158	74.1842	66.5526	53.7368	51.2895
6520	143.184	138.026	165.21	179.763	177.342	175.474	160.21	158.974	163.816	162.447	157.105	157.368	155.553	152.79	179.079	153.895	156.737	158.105	42.6579	42.9474	72.7105	67.1053	55.6579	54.0263
6600	142.237	138.79	165.026	180.368	176.921	175.605	159.816	158.29	164.263	162.29	156.632	157.105	156.237	152.29	179.474	153.5	156.553	158.526	41.3421	44.7632	73.5526	66.6579	54.6842	53.7895
6640	143.816	140.579	164.763	179.816	177.474	175.447	159.684	158.263	163.763	162.684	156.368	157.263	156.316	152.579	179	153.158	156.816	158.553	41.2895	43.5526	74.8947	67.7368	55.9474	52.4737
6680	143.132	139.763	165.184	180.105	177.237	176.184	159.658	158.395	163.658	162.447	156.632	156.553	156.026	152.579	179.29	153.421	156.263	158.684	43.1316	42.1579	73.3684	67.8947	55.5	51.8158
6760	145	140.29	165.053	180.263	177.316	175.526	160.184	159.5	164.684	162.895	157.553	157.132	156.105	152.342	179.526	153.71	156.447	158.895	43.0263	42.9211	72.7632	66.9211	55.4737	51.2895
6800	144.868	141.605	165.316	180.5	177.237	175.684	159.684	159.368	164.474	162.947	157.368	157.579	155.842	151.71	179.026	153.763	156.684	159.895	40.2105	42.7105	73.7105	67.6842	54.1579	52.0263
6840	145.368	142.579	165.395	180.184	176.868	175.579	160.816	159.342	164.158	162.895	157.5	157.632	155.474	152.579	179.29	153.684	156.816	159.605	43.1579	43.2895	73.3421	67.5526	55.7368	52.8947
6920	146.237	141.79	165	180.763	176.947	175.553	159.947	159.316	163.868	162.71	156.974	157.526	155.842	152.474	178.974	153.763	155.921	158.816	40.3421	41.8421	72.9474	67.2895	54.3421	52.1053
OD EQUIVALENT
Strain	S. mik. OS134 1	S. mik. OS134 1	S. mik. OS134 2	S. mik. OS134 2	S. mik. OS134 3	S. mik. OS134 3	S. mik. OS571 1	S. mik. OS571 1	S. mik. OS571 2	S. mik. OS571 2	S. mik. OS571 3	S. mik. OS571 3	S. jurei OS700 1	S. jurei OS700 1	S. jurei OS700 2	S. jurei OS700 2	S. jurei OS700 3	S. jurei OS700 3	0	0	0	0	0	0
0.666667	0.365941	0.278492	0.265627	0.295678	0.31225	0.221798	0.158131	0.24315	0.294379	0.205555	0.102459	0.130858	0.370502	0.269868	0.567882	0.589914	0.385211	0.311912	0.051933	0.0584149	0.201816	0.151773	0.0662344	0.0563932
1.33333	0.331587	0.245421	0.247991	0.273232	0.296003	0.204303	0.138088	0.205054	0.244	0.160012	0.0921571	0.117045	0.334062	0.240335	0.547954	0.548963	0.358429	0.293732	0.0395918	0.0461533	0.175863	0.131405	0.0647904	0.0465005
2	0.331235	0.254066	0.268955	0.278181	0.296653	0.205304	0.127079	0.262927	0.247991	0.140752	0.0907487	0.119925	0.350294	0.236986	0.591511	0.567882	0.351762	0.296328	0.0423745	0.0432772	0.174519	0.133607	0.063044	0.0524052
2.66667	0.360297	0.274772	0.280365	0.280991	0.317691	0.207821	0.13177	0.204804	0.254357	0.141327	0.0963309	0.119413	0.359548	0.263226	0.617479	0.610367	0.370502	0.29894	0.0351285	0.0388981	0.183846	0.13677	0.0621837	0.0498914
3.33333	0.348463	0.25729	0.270172	0.276627	0.309555	0.211127	0.116041	0.229031	0.240615	0.127793	0.0961849	0.118733	0.361795	0.26233	0.61968	0.620781	0.358802	0.314282	0.0314946	0.0308405	0.179025	0.135834	0.0631525	0.0530714
4.66667	0.350294	0.240054	0.247132	0.270782	0.304547	0.20256	0.120954	0.18805	0.234773	0.124955	0.0809248	0.0935817	0.394314	0.259652	0.674759	0.670672	0.383252	0.323892	0.0311665	0.0318919	0.188757	0.127079	0.0641316	0.0556975
5.33333	0.380522	0.27508	0.279115	0.287311	0.330179	0.230389	0.113227	0.198126	0.247705	0.139415	0.0875666	0.10384	0.421284	0.284455	0.741971	0.715394	0.408458	0.344097	0.0392052	0.0380617	0.192802	0.135275	0.0687299	0.0558955
7.33333	0.361045	0.256114	0.299596	0.321816	0.322852	0.221798	0.107747	0.179937	0.221004	0.12061	0.0863436	0.096039	0.402758	0.292117	0.750142	0.727669	0.433968	0.353974	0.0314946	0.032092	0.176988	0.124603	0.0609088	0.0495263
8	0.403568	0.280678	0.320092	0.332647	0.356568	0.245421	0.112246	0.200581	0.239774	0.140752	0.0992865	0.1087	0.44431	0.328774	0.773751	0.73262	0.467765	0.394314	0.0379864	0.0397474	0.199105	0.14462	0.0736794	0.0582106
8.66667	0.379356	0.27787	0.326327	0.349194	0.356568	0.247419	0.111596	0.199596	0.242022	0.138088	0.091029	0.103686	0.457037	0.328424	0.779571	0.764757	0.484655	0.393916	0.0337933	0.0383644	0.194484	0.14229	0.0727178	0.0598609
9.33333	0.397516	0.291151	0.358056	0.372797	0.382861	0.269562	0.108223	0.203306	0.22526	0.143841	0.097211	0.110141	0.477755	0.356568	0.780868	0.760925	0.509119	0.437825	0.0392826	0.039437	0.194484	0.150162	0.0740426	0.0634775
10	0.395912	0.287311	0.343736	0.382081	0.36443	0.2717	0.0903288	0.172962	0.209088	0.121816	0.0838015	0.0963309	0.464618	0.341209	0.75647	0.735106	0.500081	0.42422	0.030132	0.0322257	0.171414	0.131223	0.0666834	0.0521214
10.6667	0.385603	0.296003	0.401544	0.41463	0.393118	0.285405	0.0991373	0.200334	0.205304	0.117213	0.0824849	0.102459	0.507685	0.375873	0.755202	0.754568	0.537928	0.446485	0.0376858	0.043942	0.178571	0.14287	0.0678148	0.0562935
12.6667	0.369358	0.278492	0.405601	0.447358	0.393916	0.304215	0.0708211	0.140178	0.150563	0.0675876	0.0620768	0.0711742	0.506729	0.382861	0.70931	0.685942	0.555558	0.475929	0.0202587	0.0197341	0.162757	0.115042	0.0486221	0.0409266
13.3333	0.394713	0.30922	0.480506	0.515853	0.46417	0.366698	0.09677	0.171634	0.176087	0.0961849	0.0856693	0.0881143	0.577252	0.454824	0.765397	0.757742	0.631321	0.553014	0.0335857	0.0335168	0.18108	0.144425	0.0707038	0.0601738
14	0.42464	0.336909	0.540921	0.560156	0.5053	0.401544	0.103686	0.177439	0.18108	0.09677	0.0878399	0.0931525	0.61803	0.473196	0.767318	0.74762	0.696659	0.613096	0.0354861	0.0379111	0.194726	0.145992	0.0747719	0.0567936
16	0.469571	0.378969	0.684169	0.696659	0.611459	0.511998	0.0937249	0.172962	0.185473	0.102918	0.0917331	0.0980968	0.705681	0.560668	0.788688	0.767959	0.820527	0.73262	0.0329008	0.0316268	0.182459	0.145011	0.076992	0.0580068
16.6667	0.470475	0.380133	0.679453	0.710525	0.660242	0.551493	0.0848651	0.159803	0.165106	0.0947322	0.0800246	0.0819624	0.702063	0.556577	0.757742	0.738845	0.815159	0.733243	0.0250428	0.0281371	0.170973	0.132686	0.0635862	0.0558955
17.3333	0.55403	0.425904	0.738221	0.767959	0.763477	0.641424	0.0814426	0.172297	0.188286	0.113885	0.088664	0.0948767	0.738845	0.596319	0.78152	0.757107	0.854655	0.7686	0.0307757	0.0350574	0.204553	0.151773	0.0709385	0.0629361
18	0.511998	0.408867	0.703869	0.753935	0.771172	0.655072	0.0773667	0.160853	0.165966	0.0818322	0.0709385	0.0801527	0.729524	0.59311	0.767318	0.749512	0.833379	0.766037	0.0223533	0.0268215	0.167046	0.132135	0.0671342	0.0511839
18.6667	0.546944	0.420867	0.763477	0.791964	0.839515	0.700257	0.0798966	0.254943	0.16813	0.0790046	0.0848651	0.0852663	0.753303	0.602235	0.753303	0.757742	0.850507	0.757107	0.0247085	0.0262381	0.178798	0.127793	0.0654541	0.0573979
20	0.587791	0.486505	0.819183	0.864388	0.939187	0.820527	0.0844648	0.172518	0.18292	0.0908888	0.0836692	0.104458	0.759013	0.621886	0.785425	0.777628	0.886934	0.804496	0.0314946	0.037611	0.191606	0.141136	0.0677011	0.0672472
21.3333	0.609279	0.486505	0.882675	0.921534	1.03031	0.897644	0.0797688	0.187579	0.159803	0.110141	0.0715281	0.0804098	0.746991	0.594714	0.74385	0.740093	0.902676	0.800523	0.0245424	0.0296242	0.178344	0.132686	0.0610142	0.055303
22	0.620781	0.509598	0.952586	0.985145	1.10827	0.935491	0.0685004	0.150563	0.164677	0.0817022	0.0784978	0.0863436	0.757742	0.617479	0.757742	0.759649	0.907003	0.807153	0.0274139	0.0281979	0.176762	0.134717	0.0689603	0.0514637
22.6667	0.603854	0.511517	1.01379	1.03745	1.1703	1.03983	0.0672472	0.145992	0.229845	0.0978005	0.0731972	0.0847317	0.743223	0.59418	0.751404	0.75647	0.89192	0.801847	0.0234563	0.0305815	0.170314	0.135647	0.0588256	0.0567936
23.3333	0.602235	0.499136	1.04702	1.09252	1.26016	1.14111	0.0594452	0.133791	0.137146	0.07465	0.0646804	0.0778678	0.719061	0.579872	0.732	0.725203	0.851197	0.788688	0.0184877	0.0241583	0.159593	0.120097	0.0581086	0.0479963
24	0.758377	0.625205	1.22311	1.26381	1.59129	1.43432	0.134717	0.317691	0.23782	0.137711	0.13677	0.139225	0.860902	0.702665	0.876315	0.851197	1.0091	0.914247	0.0784978	0.0772418	0.262628	0.211895	0.126545	0.109179
24.6667	0.643685	0.551493	1.1851	1.21419	1.58914	1.45141	0.0804098	0.137523	0.171193	0.140178	0.0844648	0.080667	0.776982	0.614738	0.788688	0.764115	0.919342	0.807153	0.0372382	0.0312319	0.210106	0.147967	0.0722402	0.0593416
25.3333	0.627424	0.517789	1.24742	1.27023	1.72449	1.61297	0.0621837	0.132503	0.151168	0.0735588	0.0721212	0.0864789	0.745735	0.603314	0.767959	0.750142	0.879845	0.791964	0.0328329	0.0326972	0.184774	0.133053	0.0696541	0.0636949
26	0.643685	0.634116	1.31016	1.32146	1.91297	1.76944	0.0810539	0.1536	0.147967	0.0836692	0.0771166	0.0915921	0.738221	0.603314	0.762838	0.743223	0.904116	0.808482	0.0311665	0.0298138	0.196906	0.139987	0.0700026	0.051277
26.6667	0.656792	0.534946	1.37901	1.40252	2.03747	1.84859	0.0811837	0.121643	0.149762	0.0644602	0.0736794	0.077617	0.749512	0.592577	0.767318	0.753935	0.917157	0.817168	0.0364278	0.0341412	0.200581	0.139606	0.0673608	0.0555
27.3333	0.668346	0.556067	1.48091	1.48604	2.11964	1.98775	0.197638	0.131405	0.148365	0.0786242	0.0752614	0.0807958	0.73138	0.595249	0.760286	0.732	0.902676	0.817168	0.0289979	0.0286883	0.181999	0.14056	0.0721212	0.0610142
28.6667	0.641988	0.532472	1.61297	1.63925	2.27986	2.09724	0.0540333	0.102765	0.145796	0.0552043	0.0525948	0.0900499	0.721514	0.593644	0.73635	0.730142	0.896927	0.801847	0.0236171	0.0264704	0.18108	0.134161	0.057095	0.0513703
29.3333	0.653928	0.533956	1.70289	1.71083	2.33325	2.16361	0.056493	0.275699	0.14229	0.0520271	0.0705867	0.0761232	0.74385	0.589382	0.757107	0.728906	0.902676	0.782169	0.0279552	0.0285652	0.178344	0.133791	0.0652325	0.0580068
30	0.657368	0.530004	1.76711	1.77992	2.34317	2.19329	0.0534549	0.102154	0.130133	0.0618634	0.0583127	0.352868	0.738221	0.587791	0.7622	0.722127	0.867185	0.797884	0.0271164	0.0250988	0.181768	0.124955	0.0675876	0.0452935
30.6667	0.630206	0.532472	1.8582	1.87269	2.42079	2.26319	0.124779	0.139036	0.119413	0.0722402	0.0639132	0.101242	0.73635	0.589914	0.745735	0.733243	0.896927	0.808482	0.0217905	0.0294352	0.164891	0.125837	0.0616501	0.0498914
31.3333	0.660821	0.552507	1.91173	1.94886	2.46175	2.33041	0.0858038	0.110302	0.137146	0.071292	0.0700026	0.179937	0.767318	0.616382	0.765397	0.739469	0.937708	0.84157	0.0276535	0.0342809	0.195935	0.151773	0.0720024	0.0628283
32	0.703869	0.567365	2.01314	2.01441	2.58149	2.37458	0.0906087	0.114545	0.155442	0.0695382	0.07465	0.296003	0.800523	0.61803	0.776982	0.74762	0.979792	0.862297	0.0365742	0.0340712	0.202312	0.152583	0.0762468	0.0616501
32.6667	0.699657	0.581451	2.04391	2.0685	2.56327	2.41788	0.0539366	0.119584	0.150966	0.0723593	0.0826158	0.0735588	0.764757	0.632439	0.7622	0.722741	0.978268	0.864388	0.0322257	0.0311009	0.199596	0.145599	0.07465	0.0599651
33.3333	0.708705	0.570993	2.07631	2.11832	2.60133	2.43536	0.150363	0.109339	0.150563	0.0710565	0.0744066	0.0797688	0.755202	0.615286	0.751404	0.743223	0.97446	0.851197	0.0294352	0.0383644	0.190415	0.146385	0.07465	0.0677011
34	0.683579	0.577775	2.12096	2.15825	2.6553	2.51065	0.0761232	0.118394	0.422121	0.0658989	0.0784978	0.0742851	0.788035	0.632439	0.762838	0.745107	0.996686	0.886934	0.042456	0.0369422	0.199596	0.155237	0.0761232	0.0654541
34.6667	0.666603	0.587791	2.11171	2.15156	2.66774	2.50916	0.070119	0.118056	0.202808	0.0602783	0.0723593	0.0654541	0.771816	0.622438	0.75647	0.72397	0.972941	0.853271	0.032562	0.0313631	0.193041	0.135647	0.0723593	0.0581086
35.3333	0.608192	0.495369	2.09068	2.14755	2.64444	2.46322	0.0389747	0.101697	0.152989	0.0571961	0.13177	0.0672472	0.706285	0.562209	0.701459	0.700257	0.887644	0.801184	0.0155981	0.0177763	0.153804	0.104149	0.05491	0.042456
36	0.641988	0.535444	2.17976	2.20415	2.74806	2.58758	0.056894	0.130314	0.210106	0.116208	0.0536472	0.33194	0.770529	0.608192	0.753303	0.73138	0.958587	0.837467	0.0212876	0.0305815	0.190178	0.126901	0.0617565	0.0558955
37.3333	0.683579	0.570993	2.27707	2.28684	2.84964	2.65374	0.0592382	0.261732	0.236986	0.145011	0.0583127	0.681807	0.782819	0.635799	0.743223	0.721514	1.02006	0.885513	0.037611	0.0373872	0.194484	0.149362	0.0711742	0.0608034
38	0.68063	0.58303	2.29382	2.32052	2.87421	2.71478	0.215506	0.271393	0.232299	0.169876	0.0516513	0.0771166	0.789999	0.637482	0.764115	0.74762	1.02163	0.89478	0.0307757	0.029941	0.192802	0.13677	0.0634775	0.0534549
38.6667	0.675344	0.576727	2.32335	2.35171	2.93047	2.76561	0.692478	0.279115	0.328424	0.188757	0.0545191	0.0958928	0.782169	0.64086	0.758377	0.748882	1.00444	0.881259	0.0321588	0.0281979	0.191606	0.142098	0.0698863	0.0605932
39.3333	0.683579	0.56633	2.36169	2.37745	2.94048	2.76401	0.282562	0.566846	0.252029	0.207821	0.0541305	0.0899108	0.780868	0.644817	0.75647	0.750773	1.00988	0.902676	0.035846	0.0357018	0.198126	0.147769	0.0767432	0.0620768
42	0.714175	0.596855	2.43536	2.50618	2.99596	2.81225	0.631879	0.52902	0.674174	0.665444	0.0661226	0.199351	0.764115	0.625759	0.73635	0.723355	1.03031	0.900516	0.026065	0.0277738	0.190415	0.144035	0.0683859	0.051277
42.6667	0.709919	0.647654	2.47649	2.48982	2.98582	2.85618	0.715394	0.73635	1.06554	1.70629	0.0783716	0.544428	0.788688	0.630764	0.750142	0.72397	1.03189	0.924458	0.0288738	0.0357018	0.202312	0.152989	0.0716464	0.0613318
44	0.697856	0.578299	2.43974	2.5316	3.10396	2.89894	0.945871	1.08511	0.997462	0.872795	0.0963309	1.48296	0.784771	0.639733	0.737598	0.725819	1.03745	0.920072	0.0336547	0.0329688	0.197394	0.148166	0.0696541	0.0597565
44.6667	0.684169	0.58303	2.48982	2.53762	3.08317	2.94215	0.998234	1.32052	0.992061	1.02478	0.106643	0.465964	0.777628	0.638606	0.764115	0.73262	1.04862	0.904836	0.0278945	0.02906	0.190652	0.14287	0.0700026	0.057905
46.6667	0.704472	0.587791	2.52411	2.61207	3.11612	2.92049	1.46662	1.76944	1.6871	1.51395	0.597393	1.4984	0.767959	0.621332	0.720285	0.739469	1.05183	0.921534	0.0220451	0.0266455	0.195935	0.139036	0.0618634	0.0559951
47.3333	0.700257	0.58303	2.52711	2.64754	3.14406	2.9757	1.6021	1.90437	1.87876	1.72563	0.317691	0.922995	0.791964	0.667182	0.73635	0.739469	1.06797	0.940671	0.0260073	0.0278945	0.18524	0.14287	0.0687299	0.0576002
48	0.705681	0.603314	2.56327	2.68179	3.20758	2.99766	1.79398	2.01441	2.0272	1.83781	0.545435	1.03427	0.789345	0.64312	0.73635	0.713566	1.07529	0.937708	0.0248195	0.0242676	0.192322	0.140178	0.0691909	0.053167
48.6667	0.709919	0.599541	2.60133	2.72584	3.20048	3.00444	1.9056	2.15825	2.17706	1.97766	0.49209	1.26016	0.793934	0.650501	0.740093	0.707494	1.08922	0.942154	0.0294352	0.0216388	0.186641	0.13287	0.069422	0.0604882
49.3333	0.743223	0.615834	2.59522	2.81387	3.23073	2.99258	2.02592	2.23559	2.28404	2.11435	0.825245	1.38389	0.795906	0.633557	0.743223	0.730142	1.08593	0.963857	0.0277738	0.0257781	0.187814	0.130677	0.0700026	0.0582106
50	0.696061	0.603314	2.60287	2.82359	3.19871	2.99427	2.15423	2.22599	2.38032	2.21778	0.671839	1.48809	0.770529	0.614189	0.749512	0.728906	1.09913	0.931803	0.0248751	0.0216893	0.175414	0.139415	0.0700026	0.0559951
50.6667	0.700858	0.611459	2.6136	2.8775	3.2666	3.10743	2.25626	2.27568	2.43098	2.35171	0.891207	1.6021	0.795248	0.648791	0.776333	0.73262	1.10911	0.956333	0.0283813	0.0261803	0.180851	0.139415	0.0718837	0.0602783
51.3333	0.734484	0.641424	2.63362	2.92714	3.30456	3.12309	2.27847	2.29803	2.48982	2.38463	1.06554	1.71993	0.816498	0.664865	0.788035	0.750142	1.16166	0.983615	0.0256069	0.0314946	0.209088	0.146385	0.0748944	0.0586202
52	0.74825	0.639733	2.68336	2.97402	3.30637	3.09875	2.2535	2.29382	2.43828	2.39472	1.29893	1.86062	0.794591	0.641424	0.766037	0.733243	1.15994	0.999781	0.0341412	0.0305815	0.190178	0.145599	0.0697701	0.0597565
52.6667	0.75267	0.649931	2.69119	3.03337	3.31	3.11438	2.29522	2.29663	2.50618	2.40773	1.50668	2.02592	0.796564	0.637482	0.778923	0.73262	1.15135	1.02321	0.028812	0.0274736	0.186875	0.138846	0.075384	0.05384
53.3333	0.780868	0.653354	2.71952	3.09528	3.32457	3.14582	2.2729	2.28684	2.51065	2.43682	1.68485	2.0933	0.815828	0.665444	0.802509	0.746363	1.19914	1.03189	0.033448	0.0293098	0.191367	0.141905	0.070119	0.0617565
54	0.773751	0.649931	2.70218	3.12309	3.35016	3.13182	2.26735	2.29943	2.51663	2.41643	1.7325	2.07631	0.810482	0.652212	0.799862	0.738221	1.1886	1.03983	0.0293098	0.0281979	0.204553	0.147373	0.0752614	0.0555987
54.6667	0.797222	0.646519	2.71321	3.19516	3.38327	3.16866	2.32335	2.31911	2.47649	2.40194	1.90805	2.08153	0.816498	0.660242	0.807153	0.750142	1.1965	1.05988	0.0248195	0.0300682	0.193281	0.143258	0.0705867	0.0555987
55.3333	0.760286	0.663128	2.71794	3.2684	3.36484	3.18808	2.329	2.34175	2.4913	2.40773	2.03104	2.1104	0.817839	0.668346	0.830661	0.746991	1.25014	1.06068	0.0324273	0.0308405	0.19886	0.141327	0.0758764	0.0674741
56	0.789345	0.68063	2.74965	3.31728	3.39805	3.20048	2.33466	2.31066	2.56327	2.46322	2.04777	2.13157	0.826596	0.675344	0.844311	0.75267	1.28406	1.09996	0.028812	0.0262381	0.185007	0.146977	0.0764949	0.0643505
56.6667	0.796564	0.678864	2.75603	3.37036	3.3925	3.21647	2.32758	2.31488	2.52861	2.44121	2.04648	2.1329	0.82457	0.682988	0.879136	0.750773	1.2952	1.11914	0.0312974	0.0272947	0.18108	0.133607	0.0745282	0.0576002
57.3333	0.799202	0.67769	2.7417	3.43523	3.43709	3.20403	2.31348	2.32335	2.52411	2.45587	2.04777	2.11435	0.838832	0.678864	0.919342	0.754568	1.3111	1.12503	0.0304526	0.0298138	0.195935	0.138656	0.0707038	0.0660109
58	0.802509	0.661974	2.7306	3.48776	3.45017	3.2648	2.31911	2.32476	2.55117	2.4544	2.0672	2.16361	0.845686	0.683579	0.942154	0.765397	1.32619	1.14793	0.0274736	0.026354	0.202808	0.137523	0.0720024	0.063044
58.6667	0.836104	0.725203	2.75603	3.50287	3.48964	3.30275	2.36742	2.35313	2.55117	2.48834	2.05812	2.13024	0.85604	0.698458	1.02084	0.7686	1.39269	1.19123	0.0277136	0.0261803	0.194967	0.1379	0.0695382	0.05491
59.3333	0.807817	0.705075	2.75284	3.48776	3.50665	3.27561	2.35884	2.35741	2.57997	2.51663	2.07371	2.14488	0.836104	0.696659	1.06392	0.7686	1.43031	1.2447	0.0256069	0.0237785	0.188521	0.147967	0.070119	0.05491
62.6667	0.872795	0.753303	2.84637	3.69967	3.66047	3.4558	2.43828	2.41498	2.62899	2.55571	2.14621	2.23284	0.919342	0.745107	1.71993	0.810482	1.76015	1.50047	0.0302599	0.0265287	0.203306	0.148564	0.0707038	0.0639132
63.3333	0.895495	0.762838	2.83497	3.69967	3.66828	3.42963	2.43974	2.41207	2.61821	2.58911	2.17572	2.22873	0.907726	0.750773	1.91542	0.817168	1.83901	1.59669	0.0271164	0.0307757	0.185939	0.147967	0.0680427	0.0649007
64	0.91643	0.782819	2.86437	3.76499	3.6722	3.48964	2.42661	2.40338	2.66774	2.60746	2.19871	2.23971	0.922995	0.766037	2.13556	0.821873	1.929	1.67029	0.0258925	0.0322257	0.197394	0.144035	0.0731972	0.0689603
64.6667	0.905557	0.777628	2.86108	3.75504	3.7174	3.49719	2.43974	2.41353	2.64289	2.58606	2.17976	2.24384	0.928126	0.773106	2.41643	0.82457	1.98144	1.74744	0.030646	0.0373128	0.197394	0.147373	0.0774918	0.0588256
65.3333	0.972941	0.78347	2.83985	3.763	3.70951	3.51613	2.45733	2.41207	2.61974	2.53311	2.1663	2.21505	0.942154	0.784771	2.63208	0.837467	2.01059	1.78226	0.0303242	0.0321588	0.200334	0.14423	0.0721212	0.0604882
67.3333	0.931803	0.819183	2.87092	3.84324	3.76101	3.5926	2.4588	2.40773	2.68179	2.59675	2.21505	2.2729	1.00521	0.84157	3.29911	0.884092	2.21778	2.01059	0.0244873	0.0283813	0.188286	0.146189	0.07141	0.0566934
68	0.946615	0.817168	2.88409	3.84122	3.79294	3.60997	2.46322	2.42516	2.68492	2.62744	2.25488	2.27013	1.05585	0.881259	3.46142	0.899081	2.30083	2.07761	0.0292473	0.0251548	0.198616	0.145403	0.0728375	0.0625056
68.6667	0.959338	0.823222	2.87421	3.87365	3.78694	3.66438	2.47354	2.45	2.6771	2.60593	2.25073	2.30785	1.07611	0.942154	3.6119	0.967632	2.29382	2.10908	0.0312974	0.0366475	0.187579	0.150363	0.0748944	0.0634775
69.3333	0.922995	0.829983	2.85127	3.87365	3.81703	3.62739	2.47945	2.44706	2.71163	2.59522	2.20687	2.28544	1.08593	0.948853	3.67807	0.969148	2.30363	2.13157	0.0235098	0.0301959	0.194003	0.143258	0.0665706	0.0601738
70	0.955583	0.845	2.82359	3.87568	3.85133	3.6977	2.48537	2.44414	2.69276	2.62129	2.2301	2.29522	1.13771	0.968392	3.73718	0.992061	2.35029	2.18246	0.0313631	0.0280157	0.18524	0.136583	0.0723593	0.053551
70.6667	0.965366	0.836104	2.83822	3.88381	3.84324	3.70163	2.50767	2.44414	2.7069	2.62283	2.24936	2.28684	1.16857	1.01066	3.75305	1.05907	2.39039	2.19329	0.0265287	0.0350574	0.175414	0.12977	0.0703528	0.0562935
71.3333	0.988983	0.954085	2.85781	3.88993	3.87365	3.70951	2.48834	2.4544	2.72901	2.66307	2.25488	2.30363	1.22222	1.07122	3.76897	1.23118	2.45587	2.27429	0.032092	0.0311665	0.195693	0.148166	0.0773667	0.0601738
72.6667	1.02163	0.881967	2.90224	3.97415	3.87975	3.75504	2.50767	2.46912	2.70375	2.66774	2.28823	2.32758	1.36253	1.1851	3.79696	1.22132	2.48389	2.31911	0.0271759	0.0294352	0.184774	0.145599	0.0730772	0.0649007
73.3333	1.05826	0.883383	2.91883	3.96382	3.90218	3.73718	2.54062	2.46764	2.71794	2.64909	2.28684	2.30644	1.38975	1.23928	3.8271	1.25924	2.47945	2.31911	0.0272353	0.0266455	0.194484	0.140752	0.0720024	0.0484428
74.6667	1.06797	0.881259	2.89563	3.94114	3.92264	3.77695	2.54665	2.51513	2.72742	2.65064	2.31066	2.33325	1.54963	1.37609	3.80899	1.42233	2.50022	2.35313	0.028812	0.0289358	0.197638	0.145011	0.0711742	0.064241
75.3333	1.04942	0.896211	2.90556	3.99697	3.95762	3.82106	2.54514	2.51663	2.7672	2.66307	2.32617	2.35029	1.63265	1.48809	3.85538	1.51812	2.58149	2.40049	0.0213377	0.0277738	0.191844	0.141712	0.0705867	0.0635862
76	1.06554	1.05102	2.94884	4.05337	3.93496	3.84324	2.55873	2.5316	2.75921	2.71636	2.34744	2.35171	1.7302	1.57839	3.82307	1.79398	2.54062	2.4237	0.0280764	0.0240494	0.184541	0.146779	0.0666834	0.0562935
78	1.07122	0.941412	2.95889	4.0387	3.97002	3.84324	2.57693	2.53311	2.79771	2.72426	2.33608	2.37745	1.94388	1.78343	3.89809	1.9501	2.59369	2.42225	0.0274736	0.030517	0.193041	0.14229	0.07141	0.0600694
78.6667	1.08347	0.951092	2.92881	4.03033	3.9535	3.83113	2.56782	2.52411	2.7961	2.69903	2.36312	2.35598	2.00677	1.8582	3.9247	2.01441	2.57845	2.44121	0.0272353	0.0285652	0.188757	0.143452	0.0666834	0.0590315
79.3333	1.11161	0.976741	2.96561	4.07651	4.0053	3.83718	2.61821	2.54213	2.81387	2.72742	2.37028	2.40773	2.08284	1.90682	3.9165	2.05553	2.60746	2.47502	0.0278341	0.0283813	0.200088	0.147769	0.0703528	0.0687299
80	1.13009	1.01223	2.98413	4.02824	4.01362	3.85133	2.60133	2.55873	2.83008	2.77842	2.39905	2.42079	2.16227	1.99408	3.94319	2.0933	2.64444	2.52861	0.030517	0.0220962	0.193281	0.150563	0.0654541	0.0551061
80.6667	1.14367	0.990519	2.96897	4.06598	3.9783	3.82106	2.60133	2.51962	2.82521	2.71321	2.38895	2.39905	2.196	2.01441	3.95762	2.14355	2.60287	2.46616	0.0275935	0.026296	0.202312	0.14423	0.0700026	0.0577016
81.3333	1.13517	1.00677	2.94549	4.08073	4.00946	3.89197	2.61667	2.55117	2.80901	2.74647	2.37458	2.40338	2.26596	2.0633	4.01989	2.22873	2.58911	2.48241	0.0250428	0.0261803	0.190178	0.146385	0.0680427	0.063044
82	1.15564	1.14793	2.96225	4.09552	4.0178	3.9165	2.62744	2.57845	2.82034	2.76082	2.36312	2.39905	2.29663	2.1329	4.02824	2.2535	2.57693	2.50022	0.0268215	0.0309055	0.191844	0.14462	0.0667959	0.056894
82.6667	1.16684	1.02321	2.94717	4.05127	3.99075	3.86147	2.62129	2.56024	2.82846	2.74488	2.39616	2.39761	2.30644	2.12229	3.99697	2.24384	2.63362	2.5032	0.0281371	0.0236708	0.191367	0.135834	0.0683859	0.060383
83.3333	1.18073	1.06878	2.98245	4.10823	3.98659	3.88586	2.64289	2.57237	2.86928	2.78002	2.41353	2.4588	2.32335	2.16764	4.00322	2.26042	2.65374	2.53912	0.0258353	0.0284425	0.179253	0.139797	0.0708211	0.0634775
84	1.2249	1.09831	3.00783	4.11034	4.02406	3.84931	2.64289	2.58302	2.84964	2.78484	2.43244	2.46322	2.39472	2.18652	4.0178	2.29803	2.63053	2.51812	0.0273542	0.02906	0.191844	0.136958	0.0703528	0.0555
84.6667	1.17986	1.0696	2.99766	4.1061	4.01362	3.85133	2.63208	2.55873	2.81872	2.73376	2.40338	2.44121	2.36885	2.20143	4.01154	2.30223	2.60287	2.52261	0.0217905	0.0201148	0.174073	0.13287	0.0729572	0.0540333
85.3333	1.22401	1.10079	2.99427	4.15077	3.98867	3.92264	2.64444	2.5998	2.85454	2.80901	2.4339	2.46469	2.46175	2.27013	4.05337	2.34175	2.61821	2.55268	0.030646	0.0278341	0.19886	0.157923	0.0750166	0.0653432
86	1.23387	1.10328	3.00444	4.11246	4.04289	3.94319	2.67866	2.6136	2.85291	2.77681	2.40918	2.47354	2.44414	2.23834	4.03242	2.36027	2.6259	2.56782	0.0302599	0.0285038	0.191367	0.141136	0.0725983	0.0565933
86.6667	1.23387	1.11579	2.98751	4.12733	4.02615	3.88381	2.6771	2.59063	2.90224	2.77521	2.4456	2.45293	2.46616	2.27429	4.04079	2.35313	2.64754	2.5663	0.0268803	0.0275334	0.205304	0.139987	0.0693063	0.05491
87.3333	1.31769	1.16253	3.05563	4.17859	4.07441	3.97209	2.66307	2.64135	2.92215	2.87257	2.47945	2.51962	2.49725	2.29522	4.0723	2.41498	2.64135	2.59522	0.0254934	0.033448	0.20256	0.149962	0.0687299	0.0654541
88	1.24651	1.15564	3.02143	4.1167	4.06388	3.9124	2.68336	2.59216	2.91717	2.80578	2.42807	2.44853	2.5032	2.28823	4.06598	2.38895	2.60746	2.55268	0.0202587	0.0236171	0.18269	0.140944	0.0597565	0.06197
88.6667	1.32146	1.17638	3.00444	4.1636	4.01362	3.85944	2.68805	2.61821	2.93047	2.84148	2.4913	2.50171	2.49725	2.29382	4.08707	2.40628	2.64444	2.60593	0.02906	0.0298772	0.204303	0.138088	0.0733179	0.059135
89.3333	1.39662	1.19211	3.06078	4.18503	4.11034	3.92059	2.71794	2.6259	2.98582	2.85781	2.49427	2.53461	2.51962	2.34175	4.10187	2.40338	2.66463	2.6044	0.026704	0.0275334	0.194967	0.143841	0.0722402	0.0601738
90	1.3243	1.19123	3.04876	4.17645	4.0934	3.94938	2.68649	2.6136	2.91384	2.83172	2.47798	2.50767	2.53611	2.33041	4.10187	2.4456	2.62436	2.58149	0.0284425	0.0316268	0.204804	0.143258	0.077617	0.065011
91.3333	1.35674	1.22311	3.05906	4.19363	4.05337	3.96382	2.73376	2.63053	2.96729	2.87586	2.52111	2.51812	2.57085	2.35598	4.16145	2.46616	2.6771	2.63053	0.0288738	0.026587	0.190178	0.14229	0.0715281	0.0638038
92	1.44838	1.24651	3.09875	4.19793	4.05968	3.93703	2.71952	2.64135	2.99427	2.88903	2.54816	2.5316	2.57997	2.35741	4.0934	2.44414	2.67398	2.6398	0.0271164	0.0291849	0.208835	0.145992	0.0717652	0.0563932
92.6667	1.43732	1.27115	3.06421	4.21302	4.05548	3.94525	2.74965	2.64444	2.96057	2.90556	2.54967	2.55873	2.57237	2.38895	4.11034	2.46028	2.68336	2.64599	0.0291849	0.0243774	0.206308	0.154416	0.0777423	0.062613
93.3333	1.42034	1.2629	3.05219	4.21302	4.02824	3.91445	2.73535	2.64135	2.96393	2.85291	2.51513	2.5542	2.55873	2.35171	4.10823	2.46175	2.63671	2.61821	0.0269982	0.0298138	0.188993	0.142098	0.0688452	0.0718837
94	1.46865	1.28869	3.08317	4.2368	4.07862	3.95968	2.77201	2.67242	2.95386	2.91053	2.54213	2.57389	2.58302	2.40194	4.16574	2.47354	2.67086	2.63053	0.0316268	0.0331735	0.199351	0.147571	0.07141	0.0581086
94.6667	1.43933	1.29986	3.078	4.18288	4.06598	3.93703	2.73693	2.69746	2.94717	2.86764	2.53461	2.57085	2.57085	2.37888	4.1636	2.46028	2.65219	2.62899	0.0282589	0.0295612	0.200088	0.141712	0.0688452	0.0657875
95.3333	1.42732	1.3243	3.02825	4.19793	4.04289	3.92059	2.71636	2.63362	2.97739	2.89563	2.51364	2.55268	2.56782	2.35456	4.13158	2.45146	2.61821	2.61821	0.0223533	0.026587	0.179481	0.136208	0.0594452	0.0587228
96	1.50668	1.35867	3.08664	4.23031	4.08496	3.97002	2.75443	2.6771	2.9892	2.92548	2.52561	2.57693	2.60287	2.42225	4.16145	2.4588	2.67242	2.6398	0.0282589	0.030517	0.20256	0.149762	0.0725983	0.0606982
96.6667	1.56663	1.43231	3.11091	4.24548	4.0387	3.93496	2.75284	2.65996	2.96729	2.89894	2.54967	2.59827	2.59063	2.38176	4.14436	2.48685	2.63362	2.62129	0.0300682	0.0322257	0.194967	0.138088	0.0720024	0.0608034
97.3333	1.50461	1.37901	3.09009	4.23897	4.04499	3.96175	2.74806	2.69433	2.98413	2.91717	2.5542	2.58606	2.61053	2.4237	4.19578	2.45733	2.66463	2.66152	0.0307109	0.030132	0.186875	0.147769	0.0729572	0.0641316
98	1.50253	1.39269	3.09528	4.21517	4.06178	3.96589	2.74965	2.67242	2.95219	2.87914	2.5301	2.54816	2.58758	2.40773	4.1743	2.50171	2.6136	2.64599	0.0289358	0.0249869	0.18292	0.14152	0.0663463	0.0612259
98.6667	1.54752	1.39957	3.08664	4.22598	4.09552	3.96795	2.79127	2.69276	3.03337	2.94549	2.57997	2.57389	2.63053	2.4339	4.1636	2.48093	2.65219	2.64135	0.0262381	0.0322927	0.192562	0.151369	0.0723593	0.0593416
99.3333	1.56556	1.44738	3.11961	4.25199	4.09764	3.96175	2.7961	2.7211	3.05563	2.95722	2.59216	2.61514	2.61053	2.44414	4.22598	2.50468	2.69433	2.69746	0.0312974	0.0336547	0.193521	0.146779	0.0697701	0.0606982
100	1.58591	1.49118	3.13357	4.21302	4.09764	3.96795	2.82197	2.73218	3.01632	2.95889	2.60746	2.61667	2.58758	2.4237	4.20223	2.47798	2.64289	2.74806	0.0291225	0.0286267	0.198126	0.152583	0.0757532	0.0559951
100.667	1.62169	1.47477	3.12832	4.25633	4.11034	3.93908	2.77041	2.70847	3.06766	2.97065	2.61667	2.63516	2.61974	2.41498	4.2368	2.49279	2.65064	2.69433	0.0242676	0.0258353	0.188521	0.137146	0.0687299	0.0614378
102	1.64586	1.52543	3.11264	4.26504	4.07862	3.95968	2.80578	2.73852	3.05219	2.96057	2.61974	2.63516	2.6259	2.44853	4.2195	2.50468	2.65374	2.6959	0.0278945	0.0291225	0.197882	0.145796	0.0720024	0.060383
102.667	1.65029	1.48501	3.10569	4.25199	4.11883	3.95556	2.82846	2.70847	2.99935	2.92881	2.60287	2.61053	2.63208	2.40338	4.21086	2.50468	2.66307	2.69119	0.0242129	0.0342809	0.191129	0.14462	0.0735588	0.0560944
103.333	1.67812	1.55705	3.12309	4.30216	4.12095	3.96175	2.79932	2.75603	3.06249	2.94884	2.62283	2.62283	2.63208	2.41063	4.21086	2.51214	2.6693	2.71321	0.0282589	0.0333793	0.181768	0.138088	0.0733179	0.0608034
104	1.72563	1.62497	3.19516	4.31092	4.0723	3.99282	2.84311	2.74011	3.09355	3.01632	2.64444	2.63053	2.62129	2.45587	4.23031	2.5316	2.67242	2.73852	0.0319587	0.0304526	0.201321	0.155032	0.076992	0.0566934
104.667	1.75899	1.60102	3.16337	4.3307	4.07441	3.94525	2.83659	2.75443	3.08145	2.98413	2.62899	2.68023	2.58911	2.40628	4.2195	2.49427	2.63208	2.71321	0.0184877	0.0283813	0.188286	0.139987	0.0703528	0.0662344
105.333	1.76015	1.63815	3.17042	4.30873	4.08073	3.93908	2.81872	2.74011	3.10222	2.9757	2.65219	2.67554	2.62436	2.41353	4.22382	2.50171	2.67242	2.7211	0.0247639	0.0341412	0.18805	0.136395	0.076371	0.0610142
106	1.74513	1.6021	3.14406	4.26286	4.04499	3.94731	2.81549	2.70533	3.06249	2.96225	2.6136	2.62129	2.59522	2.40918	4.21086	2.48093	2.62129	2.68023	0.0221474	0.0258353	0.179253	0.141136	0.0646804	0.0580068
108	1.81639	1.69611	3.13881	4.27593	4.11458	3.96795	2.83497	2.77041	3.09701	2.97908	2.62129	2.65064	2.6136	2.4237	4.23031	2.47649	2.65996	2.75443	0.0201627	0.0269392	0.197882	0.135647	0.0644602	0.0548122
108.667	1.94886	1.71537	3.2058	4.29997	4.10187	3.9535	2.88079	2.80417	3.11264	3.02314	2.69119	2.7069	2.5998	2.44267	4.2433	2.50468	2.6693	2.75125	0.0288738	0.0295612	0.184541	0.139606	0.0728375	0.0656762
110	1.90437	1.74859	3.19338	4.35054	4.06809	3.96382	2.85618	2.76241	3.14231	3.01293	2.66307	2.69119	2.6398	2.41498	4.27593	2.48241	2.6584	2.77681	0.0258925	0.0341412	0.192083	0.136395	0.0685004	0.0646804
110.667	1.97892	1.82827	3.17571	4.30435	4.11246	3.95144	2.848	2.76082	3.10917	3.03849	2.64754	2.70061	2.64444	2.43098	4.2368	2.46322	2.67398	2.77842	0.0257781	0.0310357	0.204553	0.14423	0.0741638	0.0593416
111.333	1.94637	1.79163	3.20403	4.3285	4.0934	4.00946	2.84637	2.7688	3.10222	3.02314	2.66307	2.6584	2.62744	2.43098	4.26069	2.47798	2.64135	2.78645	0.0300046	0.0277136	0.190415	0.145403	0.0721212	0.0567936
112.667	2.03618	1.81521	3.19516	4.34172	4.09975	3.95762	2.87914	2.83659	3.17042	3.05219	2.71794	2.69276	2.63208	2.41788	4.28029	2.49427	2.65219	2.79932	0.0297505	0.0294983	0.185007	0.138278	0.0720024	0.0548122
113.333	2.02976	1.87512	3.21291	4.36159	4.0934	3.97002	2.848	2.82846	3.15634	3.05563	2.7069	2.71952	2.61667	2.38319	4.23897	2.49725	2.66618	2.86108	0.0235098	0.0289979	0.193521	0.143841	0.0662344	0.0576002
114	2.05423	1.92035	3.21825	4.3351	4.06388	3.96175	2.91883	2.82684	3.13531	3.05219	2.71478	2.72268	2.59522	2.43098	4.26069	2.49279	2.67398	2.84311	0.0300682	0.0303884	0.190178	0.14287	0.0731972	0.0610142
115.333	2.09724	1.88362	3.19161	4.38375	4.0702	3.95968	2.86437	2.82521	3.11612	3.0402	2.68336	2.71636	2.61667	2.42516	4.23464	2.49725	2.62129	2.79449	0.0237785	0.0269982	0.186641	0.140944	0.0670213	0.057905
AVERAGE VALUES - GROWTH RATES
Strain	S. mik. OS134 1		S. mik. OS134 2		S. mik. OS134 3		S. mik. OS571 1		S. mik. OS571 2		S. mik. OS571 3		S. jurei OS700 1		S. jurei OS700 2		S. jurei OS700 3		0		0		0
0.666667	0.322216		0.280652		0.267024		0.200641		0.249967		0.116658		0.320185		0.578898		0.348562		0.055174		0.176795		0.0613138
1.33333	0.288504		0.260612		0.250153		0.171571		0.202006		0.104601		0.287199		0.548458		0.32608		0.0428726		0.153634		0.0556455
2	0.29265		0.273568		0.250979		0.195003		0.194372		0.105337		0.29364		0.579697		0.324045		0.0428258		0.154063		0.0577246
2.66667	0.317534		0.280678		0.262756		0.168287		0.197842		0.107872		0.311387		0.613923		0.334721		0.0370133		0.160308		0.0560376
3.33333	0.302876		0.2734		0.260341		0.172536		0.184204		0.107459		0.312062		0.620231		0.336542		0.0311676		0.15743		0.0581119
4.66667	0.295174		0.258957		0.253553		0.154502		0.179864		0.0872532		0.326983		0.672715		0.353572		0.0315292		0.157918		0.0599146
5.33333	0.327801		0.283213		0.280284		0.155677		0.19356		0.0957035		0.35287		0.728682		0.376278		0.0386335		0.164038		0.0623127
7.33333	0.308579		0.310706		0.272325		0.143842		0.170807		0.0911913		0.347437		0.738905		0.393971		0.0317933		0.150795		0.0552175
8	0.342123		0.32637		0.300994		0.156413		0.190263		0.103993		0.386542		0.753185		0.43104		0.0388669		0.171863		0.065945
8.66667	0.328613		0.33776		0.301993		0.155596		0.190055		0.0973577		0.39273		0.772164		0.439285		0.0360789		0.168387		0.0662894
9.33333	0.344333		0.365427		0.326212		0.155764		0.18455		0.103676		0.417162		0.770897		0.473472		0.0393598		0.172323		0.0687601
10	0.341611		0.362908		0.318065		0.131645		0.165452		0.0900662		0.402914		0.745788		0.46215		0.0311789		0.151318		0.0594024
10.6667	0.340803		0.408087		0.339262		0.149736		0.161259		0.0924718		0.441779		0.754885		0.492206		0.0408139		0.160721		0.0620542
12.6667	0.323925		0.426479		0.349065		0.1055		0.109075		0.0666255		0.444795		0.697626		0.515743		0.0199964		0.1389		0.0447744
13.3333	0.351966		0.49818		0.415434		0.134202		0.136136		0.0868918		0.516038		0.761569		0.592168		0.0335512		0.162753		0.0654388
14	0.380774		0.550539		0.453422		0.140563		0.138925		0.0904962		0.545613		0.757469		0.654877		0.0366986		0.170359		0.0657828
16	0.42427		0.690414		0.561728		0.133343		0.144195		0.0949149		0.633175		0.778324		0.776574		0.0322638		0.163735		0.0674994
16.6667	0.425304		0.694989		0.605868		0.122334		0.129919		0.0809935		0.62932		0.748293		0.774201		0.0265899		0.15183		0.0597408
17.3333	0.489967		0.75309		0.70245		0.12687		0.151085		0.0917703		0.667582		0.769314		0.811628		0.0329165		0.178163		0.0669373
18	0.460432		0.728902		0.713122		0.11911		0.123899		0.0755456		0.661317		0.758415		0.799708		0.0245874		0.149591		0.059159
18.6667	0.483905		0.77772		0.769886		0.16742		0.123567		0.0850657		0.677769		0.755522		0.803807		0.0254733		0.153296		0.061426
20	0.537148		0.841786		0.879857		0.128492		0.136905		0.0940638		0.69045		0.781527		0.845715		0.0345528		0.166371		0.0674742
21.3333	0.547892		0.902104		0.963975		0.133674		0.134972		0.0759689		0.670853		0.741971		0.851599		0.0270833		0.155515		0.0581586
22	0.56519		0.968866		1.02188		0.109532		0.12319		0.0824207		0.687611		0.758696		0.857078		0.0278059		0.15574		0.060212
22.6667	0.557686		1.02562		1.10507		0.10662		0.163823		0.0789645		0.668702		0.753937		0.846884		0.0270189		0.152981		0.0578096
23.3333	0.550686		1.06977		1.20064		0.0966182		0.105898		0.0712741		0.649466		0.728602		0.819943		0.021323		0.139845		0.0530524
25.3333	0.572606		1.25883		1.66873		0.0973431		0.112363		0.0793		0.674524		0.75905		0.835904		0.032765		0.158914		0.0666745
26	0.638901		1.31581		1.8412		0.117327		0.115818		0.0843543		0.670768		0.753031		0.856299		0.0304902		0.168447		0.0606398
26.6667	0.595869		1.39077		1.94303		0.101413		0.107111		0.0756482		0.671044		0.760626		0.867163		0.0352845		0.170094		0.0614304
27.3333	0.612206		1.48347		2.0537		0.164521		0.113495		0.0780286		0.663315		0.746143		0.859922		0.0288431		0.16128		0.0665677
28.6667	0.58723		1.62611		2.18855		0.0783991		0.1005		0.0713224		0.657579		0.733246		0.849387		0.0250438		0.157621		0.0542327
29.3333	0.593942		1.70686		2.24843		0.166096		0.0971588		0.0733549		0.666616		0.743007		0.842423		0.0282602		0.156068		0.0616196
30	0.593686		1.77352		2.26823		0.0778043		0.095998		0.20559		0.663006		0.742164		0.832534		0.0261076		0.153361		0.0564405
30.6667	0.581339		1.86545		2.34199		0.131907		0.0958268		0.0825776		0.663132		0.739489		0.852705		0.0256128		0.145364		0.0557708
31.3333	0.606664		1.93029		2.39608		0.0980528		0.104219		0.12497		0.69185		0.752433		0.889639		0.0309672		0.173854		0.0674153
32	0.635617		2.01378		2.47803		0.102577		0.11249		0.185326		0.709276		0.762301		0.921045		0.0353227		0.177447		0.0689485
32.6667	0.640554		2.0562		2.49058		0.0867602		0.111663		0.0780873		0.698598		0.742471		0.921328		0.0316633		0.172598		0.0673075
33.3333	0.639849		2.09731		2.51835		0.129851		0.11081		0.0770877		0.685244		0.747314		0.912828		0.0338998		0.1684		0.0711756
34	0.630677		2.13961		2.58297		0.0972587		0.24401		0.0763915		0.710237		0.753972		0.94181		0.0396991		0.177416		0.0707886
34.6667	0.627197		2.13164		2.58845		0.0940876		0.131543		0.0689067		0.697127		0.74022		0.913106		0.0319626		0.164344		0.0652339
35.3333	0.551781		2.11912		2.55383		0.070336		0.105092		0.0995085		0.634247		0.700858		0.844414		0.0166872		0.128976		0.048683
36	0.588716		2.19195		2.66782		0.0936039		0.163157		0.192793		0.689361		0.742342		0.898027		0.0259345		0.158539		0.058826
37.3333	0.627286		2.28196		2.75169		0.160485		0.190999		0.37006		0.709309		0.732368		0.952786		0.0374991		0.171923		0.0659888
38	0.63183		2.30717		2.7945		0.243449		0.201087		0.0643839		0.71374		0.755868		0.958207		0.0303583		0.164786		0.0584662
38.6667	0.626035		2.33753		2.84804		0.485796		0.258591		0.0752059		0.711515		0.75363		0.942847		0.0301784		0.166852		0.0652397
39.3333	0.624954		2.36957		2.85224		0.424704		0.229925		0.0720206		0.712843		0.753622		0.95628		0.0357739		0.172947		0.06941
42	0.655515		2.47077		2.90411		0.58045		0.669809		0.132737		0.694937		0.729853		0.965412		0.0269194		0.167225		0.0598314
42.6667	0.678787		2.48316		2.921		0.725872		1.38591		0.3114		0.709726		0.737056		0.978175		0.0322878		0.17765		0.0664891
44	0.638078		2.48567		3.00145		1.01549		0.935128		0.789645		0.712252		0.731708		0.978759		0.0333118		0.17278		0.0647053
44.6667	0.6336		2.51372		3.01266		1.15938		1.00842		0.286304		0.708117		0.748368		0.976728		0.0284772		0.166761		0.0639538
46.6667	0.646131		2.56809		3.0183		1.61803		1.60052		1.0479		0.694646		0.729877		0.986681		0.0243453		0.167485		0.0589293
47.3333	0.641644		2.58732		3.05988		1.75324		1.80219		0.620343		0.729573		0.737909		1.00432		0.0269509		0.164055		0.063165
48	0.654498		2.62253		3.10262		1.9042		1.93251		0.789852		0.716232		0.724958		1.0065		0.0245435		0.16625		0.0611789
48.6667	0.65473		2.66359		3.10246		2.03192		2.07736		0.876124		0.722218		0.723794		1.01569		0.025537		0.159755		0.0649551
49.3333	0.679528		2.70454		3.11166		2.13075		2.1992		1.10457		0.714732		0.736683		1.0249		0.026776		0.159245		0.0641066
50	0.649687		2.71323		3.09649		2.19011		2.29905		1.07997		0.692359		0.739209		1.01547		0.0232822		0.157415		0.0629989
50.6667	0.656159		2.74555		3.18701		2.26597		2.39135		1.24666		0.72202		0.754476		1.03272		0.0272808		0.160133		0.066081
51.3333	0.687954		2.78038		3.21383		2.28825		2.43723		1.39273		0.740682		0.769089		1.07264		0.0285508		0.177737		0.0667573
52	0.693991		2.82869		3.20256		2.27366		2.4165		1.57977		0.718007		0.74964		1.07986		0.0323613		0.167888		0.0647633
52.6667	0.701301		2.86228		3.21219		2.29592		2.45695		1.7663		0.717023		0.755772		1.08728		0.0281428		0.162861		0.064612
53.3333	0.717111		2.9074		3.23519		2.27987		2.47374		1.88908		0.740636		0.774436		1.11552		0.0313789		0.166636		0.0659378
54	0.711841		2.91264		3.24099		2.28339		2.46653		1.9044		0.731347		0.769042		1.11421		0.0287539		0.175963		0.0654301
54.6667	0.721871		2.95418		3.27596		2.32123		2.43922		1.99479		0.73837		0.778647		1.12819		0.0274439		0.16827		0.0630927
55.3333	0.711707		2.99317		3.27646		2.33538		2.44952		2.07072		0.743092		0.788826		1.15541		0.0316339		0.170094		0.0716753
56	0.734987		3.03347		3.29927		2.32266		2.51325		2.08967		0.75097		0.798491		1.19201		0.027525		0.165992		0.0704227
56.6667	0.737714		3.06319		3.30449		2.32123		2.48491		2.08969		0.753779		0.814955		1.20717		0.0292961		0.157343		0.0660642
57.3333	0.738446		3.08846		3.32056		2.31841		2.48999		2.08106		0.758848		0.836955		1.21807		0.0301332		0.167296		0.0683574
58	0.732241		3.10918		3.35749		2.32193		2.50279		2.11541		0.764632		0.853775		1.23706		0.0269138		0.170165		0.0675232
58.6667	0.780653		3.12945		3.39619		2.36028		2.51976		2.09418		0.777249		0.894722		1.29196		0.026947		0.166433		0.0622241
59.3333	0.756446		3.1203		3.39113		2.35812		2.5483		2.10929		0.766381		0.91626		1.33751		0.0246927		0.168244		0.0625145
62.6667	0.813049		3.27302		3.55813		2.42663		2.59235		2.18953		0.832225		1.2652		1.63031		0.0283943		0.175935		0.0673085
63.3333	0.829167		3.26732		3.54896		2.42591		2.60366		2.20222		0.829249		1.3663		1.71785		0.0289461		0.166953		0.0664717
64	0.849625		3.31468		3.58092		2.415		2.6376		2.21921		0.844516		1.47871		1.79965		0.0290591		0.170715		0.0710788
64.6667	0.841593		3.30806		3.60729		2.42664		2.61448		2.2118		0.850616		1.6205		1.86444		0.0339794		0.172383		0.0681587
65.3333	0.878205		3.30142		3.61282		2.4347		2.57642		2.19067		0.863463		1.73477		1.89642		0.0312415		0.172282		0.0663047
67.3333	0.875493		3.35708		3.6768		2.43327		2.63927		2.24397		0.923391		2.0916		2.11419		0.0264343		0.167237		0.0640517
68	0.881892		3.36265		3.70146		2.44419		2.65618		2.2625		0.968552		2.18025		2.18922		0.0272011		0.172009		0.0676715
68.6667	0.89128		3.37393		3.72566		2.46177		2.64152		2.27929		1.00913		2.28977		2.20145		0.0339725		0.168971		0.069186
69.3333	0.876489		3.36246		3.72221		2.46326		2.65342		2.24615		1.01739		2.32361		2.2176		0.0268528		0.16863		0.0633722
70	0.900291		3.34964		3.77452		2.46475		2.65702		2.26266		1.05305		2.36462		2.26638		0.0296894		0.160911		0.0629551
70.6667	0.900735		3.36102		3.77244		2.4759		2.66486		2.2681		1.08962		2.40606		2.29184		0.030793		0.152592		0.0633231
71.3333	0.971534		3.37387		3.79158		2.47137		2.69604		2.27926		1.14672		2.50007		2.36508		0.0316292		0.17193		0.0687703
72.6667	0.9518		3.4382		3.81739		2.48839		2.68575		2.30791		1.27381		2.50914		2.4015		0.0283056		0.165187		0.0689889
73.3333	0.970824		3.44132		3.81968		2.50413		2.68351		2.29664		1.31452		2.54317		2.39928		0.0269404		0.167618		0.0602226
74.6667	0.974616		3.41838		3.8498		2.53089		2.68903		2.32195		1.46286		2.61566		2.42668		0.0288739		0.171324		0.0677076
75.3333	0.972815		3.45127		3.88934		2.53089		2.71514		2.33823		1.56037		2.68675		2.49099		0.0245557		0.166778		0.0670864
76	1.05828		3.50111		3.8891		2.54517		2.73779		2.34957		1.6543		2.80852		2.48216		0.0260629		0.16566		0.0614885
78	1.00632		3.4988		3.90663		2.55502		2.76099		2.35676		1.86365		2.9241		2.50797		0.0289953		0.167666		0.0657397
78.6667	1.01728		3.47957		3.89231		2.54596		2.74757		2.35955		1.93249		2.96956		2.50983		0.0279002		0.166105		0.0628574
79.3333	1.04418		3.52106		3.92124		2.58017		2.77065		2.389		1.99483		2.98601		2.54124		0.0281077		0.173929		0.0695413
80	1.07116		3.50619		3.93248		2.58003		2.80425		2.40992		2.07817		3.01825		2.58652		0.0263066		0.171922		0.0602801
80.6667	1.06709		3.51748		3.89968		2.56047		2.76921		2.394		2.1052		3.05058		2.53452		0.0269448		0.173271		0.0638521
81.3333	1.07097		3.51311		3.95071		2.58392		2.77774		2.38898		2.16463		3.12431		2.53576		0.0256116		0.168281		0.0655433
82	1.15179		3.52889		3.96715		2.60295		2.79058		2.38109		2.21476		3.14087		2.53857		0.0288635		0.168232		0.0618449
82.6667	1.09502		3.49922		3.92611		2.59076		2.78667		2.39688		2.21436		3.12041		2.56841		0.025904		0.163601		0.0643844
83.3333	1.12476		3.54534		3.93622		2.60763		2.82465		2.43617		2.24549		3.13182		2.59643		0.0271389		0.159525		0.0671493
84	1.1616		3.55909		3.93668		2.61296		2.81724		2.44783		2.29062		3.15791		2.57432		0.0282071		0.164401		0.0629264
84.6667	1.12473		3.55188		3.93248		2.5954		2.77624		2.4223		2.28514		3.15689		2.56274		0.0209526		0.153472		0.0634953
85.3333	1.1624		3.57252		3.95566		2.62212		2.83178		2.4493		2.36594		3.19756		2.58544		0.0292401		0.178392		0.0701799
86	1.16857		3.55845		3.99304		2.64613		2.81486		2.44136		2.34124		3.19634		2.59686		0.0293818		0.166251		0.0645958
86.6667	1.17483		3.55742		3.95498		2.63387		2.83873		2.44926		2.37023		3.19696		2.60692		0.0272069		0.172646		0.0621082
87.3333	1.24011		3.61711		4.02325		2.65221		2.89736		2.49954		2.39623		3.24364		2.61828		0.0294707		0.176261		0.067092
88	1.20108		3.56907		3.98814		2.63776		2.86147		2.4383		2.39571		3.22747		2.58007		0.0219379		0.161817		0.0608633
88.6667	1.24892		3.58402		3.93653		2.65313		2.88597		2.49651		2.39554		3.24667		2.62518		0.0294686		0.171196		0.0662264
89.3333	1.29436		3.6229		4.01547		2.67192		2.92182		2.51444		2.43069		3.25262		2.63451		0.0271187		0.169404		0.066207
90	1.25776		3.61261		4.02139		2.65004		2.87278		2.49282		2.43326		3.27373		2.60293		0.0300346		0.174031		0.071314
91.3333	1.28993		3.62634		4.0086		2.68215		2.92157		2.51962		2.46342		3.31381		2.65381		0.0277304		0.166234		0.0676659
92	1.34745		3.64834		3.99835		2.68043		2.94165		2.53988		2.46869		3.26877		2.65689		0.0281506		0.177413		0.0640792
92.6667	1.35423		3.63861		4.00037		2.69705		2.93306		2.5542		2.48066		3.28531		2.66467		0.0267811		0.180362		0.0701777
93.3333	1.34162		3.6326		3.97135		2.68835		2.90842		2.53466		2.45522		3.28499		2.62746		0.028406		0.165545		0.0703645
94	1.37867		3.65999		4.01915		2.72222		2.93219		2.55801		2.49248		3.31964		2.65069		0.0324002		0.173461		0.0647593
94.6667	1.36959		3.63044		4.0015		2.7172		2.90741		2.55273		2.47487		3.31194		2.64059		0.02891		0.1709		0.0673164
95.3333	1.37581		3.61309		3.98174		2.67499		2.93651		2.53316		2.46119		3.29152		2.61821		0.0244702		0.157845		0.059084
96	1.43267		3.65847		4.02749		2.71577		2.95734		2.55127		2.51256		3.31013		2.65611		0.0293879		0.176161		0.0666483
96.6667	1.49947		3.67819		3.98683		2.7064		2.93311		2.57397		2.48619		3.31561		2.62745		0.031147		0.166528		0.0664029
97.3333	1.44181		3.66453		4.00337		2.72119		2.95065		2.57013		2.51711		3.32656		2.66307		0.0304215		0.167322		0.0685444
98	1.44761		3.65523		4.01383		2.71104		2.91567		2.53913		2.49766		3.338		2.62979		0.0269613		0.16222		0.0637861
98.6667	1.47354		3.65631		4.03174		2.74202		2.98943		2.57693		2.53221		3.32226		2.64677		0.0292654		0.171966		0.0658504
99.3333	1.50647		3.6858		4.02969		2.7586		3.00642		2.60365		2.52733		3.36533		2.6959		0.0324761		0.17015		0.0652342
100	1.53854		3.67329		4.03279		2.77708		2.98761		2.61207		2.50564		3.34011		2.69548		0.0288746		0.175354		0.0658742
100.667	1.54823		3.69233		4.02471		2.73944		3.01916		2.62592		2.51736		3.3648		2.67248		0.0250514		0.162834		0.0650838
102	1.58565		3.68884		4.01915		2.77215		3.00638		2.62745		2.53722		3.36209		2.67482		0.0285085		0.171839		0.0661927
102.667	1.56765		3.67884		4.03719		2.76847		2.96408		2.6067		2.51773		3.35777		2.67713		0.0292469		0.167875		0.0648266
103.333	1.61759		3.71263		4.04135		2.77768		3.00567		2.62283		2.52135		3.3615		2.69125		0.0308191		0.159928		0.0670607
104	1.6753		3.75304		4.03256		2.79161		3.05494		2.63748		2.53858		3.38096		2.70547		0.0312057		0.178176		0.0668427
104.667	1.68		3.74704		4.00983		2.79551		3.03279		2.65461		2.4977		3.35689		2.67264		0.0234345		0.164137		0.0682936
105.333	1.69915		3.73957		4.0099		2.77942		3.03896		2.66387		2.51895		3.36276		2.69676		0.0294525		0.162223		0.0686926
106	1.67362		3.70346		3.99615		2.76041		3.01237		2.61744		2.5022		3.3459		2.65076		0.0239913		0.160194		0.0613436
108	1.75625		3.70737		4.04127		2.80269		3.03805		2.63597		2.51865		3.3534		2.70719		0.023551		0.166765		0.0596362
108.667	1.83211		3.75289		4.02768		2.84248		3.06789		2.69905		2.52124		3.37399		2.71027		0.0292175		0.162074		0.0692569
110	1.82648		3.77196		4.01596		2.80929		3.07762		2.67713		2.52739		3.37917		2.71761		0.0300168		0.164239		0.0665904
110.667	1.9036		3.74003		4.03195		2.80441		3.07383		2.67407		2.53771		3.35001		2.7262		0.0284069		0.174391		0.0667527
111.333	1.869		3.76626		4.05143		2.80759		3.06268		2.66074		2.52921		3.36933		2.7139		0.0288591		0.167909		0.0644574
112.667	1.9257		3.76844		4.02869		2.85787		3.1113		2.70535		2.52498		3.38728		2.72576		0.0296244		0.161642		0.0634073
113.333	1.95244		3.78725		4.03171		2.83823		3.10598		2.71321		2.49993		3.36811		2.76363		0.0262538		0.168681		0.0619173
114	1.98729		3.77668		4.01281		2.87283		3.09375		2.71873		2.5131		3.37674		2.75855		0.0302283		0.166524		0.0671057
115.333	1.99043		3.78768		4.01494		2.84479		3.07816		2.69986		2.52091		3.36594		2.70789		0.0253884		0.163793		0.0624632
0	#DIV/0!		#DIV/0!		#DIV/0!		#DIV/0!		#DIV/0!		#DIV/0!		#DIV/0!		#DIV/0!		#DIV/0!		#DIV/0!		#DIV/0!		#DIV/0!
0	#DIV/0!		#DIV/0!		#DIV/0!		#DIV/0!		#DIV/0!		#DIV/0!		#DIV/0!		#DIV/0!		#DIV/0!		#DIV/0!		#DIV/0!		#DIV/0!
0	#DIV/0!		#DIV/0!		#DIV/0!		#DIV/0!		#DIV/0!		#DIV/0!		#DIV/0!		#DIV/0!		#DIV/0!		#DIV/0!		#DIV/0!		#DIV/0!
0	#DIV/0!		#DIV/0!		#DIV/0!		#DIV/0!		#DIV/0!		#DIV/0!		#DIV/0!		#DIV/0!		#DIV/0!		#DIV/0!		#DIV/0!		#DIV/0!
0	#DIV/0!		#DIV/0!		#DIV/0!		#DIV/0!		#DIV/0!		#DIV/0!		#DIV/0!		#DIV/0!		#DIV/0!		#DIV/0!		#DIV/0!		#DIV/0!
0	#DIV/0!		#DIV/0!		#DIV/0!		#DIV/0!		#DIV/0!		#DIV/0!		#DIV/0!		#DIV/0!		#DIV/0!		#DIV/0!		#DIV/0!		#DIV/0!
0	#DIV/0!		#DIV/0!		#DIV/0!		#DIV/0!		#DIV/0!		#DIV/0!		#DIV/0!		#DIV/0!		#DIV/0!		#DIV/0!		#DIV/0!		#DIV/0!
