# Supplementary material for: Beyond Saccharomyces pastorianus for modern lager brews: Exploring non-cerevisiae Saccharomyces hybrids with heterotic maltotriose consumption and novel aroma profile
Source: Front Microbiol. 2022 Nov 10;13:1025132. doi: 10.3389/fmicb.2022.1025132 (PMC9687090; doi:10.3389/fmicb.2022.1025132)
Supplement: Supplementary file 4 [file Table_4.XLSX]

## Sheet: Table S4_YP (2% Mtt) 30 degrees
Column1	Column2	Column3	Column4	Column5	Column6	Column7	Column8	Column9	Column10	Column11	Column12	Column13	Column14	Column15	Column16	Column17	Column18	Column19	Column20	Column21	Column22	Column23	Column24	Column25	Column26	Column27	Column28	Column29	Column30	Column31	Column32	Column33	Column34	Column35	Column36	Column37	Column38	Column39	Column40	Column41	Column42	Column43	Column44	Column45	Column46	Column47	Column48	Column49	Column50
strain	ignore	isblank	isborder	readinggroup	treatment	agar absorbance	minimumwithoutagar	maximumwithoutagar	maximumchange	maximumslope	lag		0	0.3333	0.6667	1	1.3333	1.6667	2	2.3333	2.6667	3	3.3333	3.6667	4	4.3333	4.6667	5	5.3333	5.6667	6	6.3333	6.6667	7	7.3333	7.6667	8	8.3333	8.6667	9	9.3333	9.6667	10	10.3333	10.6667	11	11.3333	11.6667	12
elOS578	None	FALSE	FALSE	S. eubayanus	YPD	0.2373	0.0722	1.890400007	1.818199992	0.125287484	6.19325464		0.0737	0.0722	0.0751	0.0764	0.0778	0.078	0.0775	0.0782	0.0768	0.0768	0.0794	0.0853	0.0967	0.1068	0.1193	0.1301	0.1409	0.1537	0.1707	0.1877	0.2027	0.2251	0.2495	0.2754	0.306	0.3406	0.3767	0.4113	0.4566	0.5071	0.5488	0.5909	0.6367	0.6736	0.7127	0.7454	0.7832
elOS578	None	FALSE	TRUE	S. eubayanus	YPD	0.2152	0.1051	1.916400045	1.811300039	0.115049992	3.665796835		0.1061	0.1071	0.106	0.1051	0.1094	0.1147	0.1245	0.137	0.1494	0.1648	0.1801	0.1981	0.2154	0.2348	0.2566	0.2819	0.3055	0.3324	0.3629	0.3991	0.4357	0.474	0.5189	0.5606	0.6003	0.6421	0.681	0.7184	0.7496	0.7808	0.8129	0.8465	0.8739	0.9059	0.9306	0.9592	0.9857
elOS578	None	FALSE	FALSE	S. eubayanus	YPD	0.2416	0.0694	1.844999939	1.775599957	0.117337477	5.281026586		0.0733	0.0698	0.0709	0.0715	0.0736	0.0717	0.0694	0.0694	0.0719	0.0799	0.0913	0.1035	0.1153	0.1267	0.1403	0.1547	0.1695	0.1875	0.2046	0.2267	0.2496	0.2733	0.3032	0.3347	0.3729	0.4126	0.4548	0.4963	0.541	0.584	0.6202	0.6605	0.6931	0.7255	0.7573	0.7906	0.8203
elOS578	None	FALSE	TRUE	S. eubayanus	YPD	0.2279	0.0881	1.894300044	1.806200027	0.117149989	3.977378883		0.0893	0.0881	0.0903	0.0909	0.0907	0.0916	0.0962	0.1058	0.1182	0.1315	0.145	0.1608	0.1758	0.1925	0.2135	0.2398	0.266	0.2939	0.3249	0.3569	0.3961	0.4364	0.4822	0.5172	0.5596	0.5984	0.6385	0.6761	0.7144	0.7488	0.7794	0.8115	0.8426	0.8705	0.8997	0.9299	0.9551
elOS626	None	FALSE	TRUE	S. eubayanus	YPD	0.2334	0.0788	1.609499976	1.530699968	0.036600002	9.259562912		0.0801	0.0788	0.085	0.0895	0.0943	0.0959	0.0988	0.0992	0.0997	0.1022	0.1043	0.1085	0.1108	0.1142	0.118	0.1212	0.1246	0.1293	0.1355	0.1439	0.1509	0.1588	0.1652	0.1737	0.182	0.1898	0.1992	0.2071	0.2172	0.2275	0.2385	0.2453	0.2543	0.2647	0.2732	0.2837	0.2938
elOS626	None	FALSE	FALSE	S. eubayanus	YPD	0.2635	0.0492	1.582799971	1.533599973	0.041512511	12.11352484		0.0541	0.0492	0.0565	0.0609	0.0647	0.0675	0.0698	0.0719	0.0742	0.076	0.0797	0.0821	0.0858	0.0891	0.092	0.0969	0.1017	0.1073	0.112	0.1163	0.1223	0.1301	0.1367	0.1425	0.1486	0.1551	0.1595	0.1652	0.1738	0.179	0.1877	0.1963	0.2029	0.2117	0.2223	0.2312	0.2401
elOS626	None	FALSE	TRUE	S. eubayanus	YPD	0.2316	0.0819	1.603899941	1.521999955	0.036412522	10.06661358		0.0857	0.0819	0.0888	0.0934	0.0976	0.1004	0.1037	0.1052	0.1071	0.1106	0.1131	0.1166	0.1191	0.1225	0.1269	0.1334	0.1378	0.143	0.1489	0.1547	0.1595	0.1655	0.17	0.1736	0.179	0.1854	0.1931	0.199	0.2064	0.2126	0.2206	0.2302	0.237	0.2446	0.2547	0.264	0.2743
elOS626	None	FALSE	FALSE	S. eubayanus	YPD	0.2554	0.0288	1.274700046	1.245900035	0.035137517	25.19246892		0.0374	0.0288	0.0305	0.0332	0.0361	0.0387	0.0407	0.0425	0.0436	0.0454	0.0479	0.0494	0.0511	0.0525	0.0539	0.0566	0.0584	0.0602	0.0623	0.0653	0.0686	0.0706	0.0734	0.0774	0.0797	0.0854	0.0878	0.0915	0.0945	0.0959	0.1005	0.1032	0.1077	0.1107	0.1148	0.1196	0.1231
elOS627	None	FALSE	FALSE	S. eubayanus	YPD	0.2565	0.0527	1.859999955	1.807299972	0.093374992	7.309503968		0.0574	0.0531	0.0527	0.0542	0.0551	0.0568	0.0594	0.0632	0.0671	0.0741	0.0813	0.0896	0.0988	0.1053	0.1154	0.1251	0.1318	0.1392	0.1472	0.1532	0.1622	0.1728	0.1826	0.1949	0.208	0.2228	0.2389	0.257	0.2734	0.2964	0.3186	0.3432	0.3665	0.3979	0.4326	0.4608	0.4905
elOS627	None	FALSE	FALSE	S. eubayanus	YPD	0.2536	0.0675	1.876299977	1.808799982	0.092325011	4.899540272		0.0828	0.0847	0.0812	0.0761	0.0686	0.0675	0.0732	0.0852	0.0986	0.1152	0.1277	0.1379	0.1493	0.1628	0.1774	0.1936	0.2069	0.2189	0.2343	0.2501	0.2687	0.2858	0.3086	0.3326	0.3575	0.3826	0.4156	0.442	0.4761	0.5054	0.5384	0.5703	0.601	0.6303	0.6618	0.6866	0.7095
elOS627	None	FALSE	FALSE	S. eubayanus	YPD	0.2723	0.0493	1.779799968	1.730499983	0.089849992	7.368947952		0.0538	0.0493	0.0503	0.0518	0.0526	0.0531	0.0552	0.0582	0.0619	0.0662	0.0716	0.0776	0.0855	0.091	0.1001	0.1086	0.1164	0.1255	0.1341	0.1422	0.1527	0.163	0.1731	0.1845	0.1974	0.2114	0.2273	0.2414	0.263	0.2804	0.301	0.3259	0.3525	0.3792	0.4045	0.435	0.4687
elOS627	None	FALSE	FALSE	S. eubayanus	YPD	0.3091	0.0367	1.761800051	1.72510004	0.088687476	5.916136969		0.0404	0.0373	0.0367	0.0388	0.0387	0.04	0.0421	0.0452	0.0486	0.0568	0.0656	0.0765	0.0874	0.0981	0.1091	0.1207	0.1298	0.1422	0.1514	0.1689	0.1815	0.198	0.2124	0.2287	0.2463	0.2651	0.2877	0.3095	0.337	0.3655	0.3964	0.4283	0.4541	0.4861	0.5153	0.5467	0.5765
elOS642	None	FALSE	FALSE	S. eubayanus	YPD	0.2698	0.0487	1.902599961	1.853899956	0.124387529	6.481058282		0.0532	0.0487	0.0531	0.0541	0.0546	0.0535	0.0519	0.0529	0.054	0.0574	0.0614	0.0678	0.0761	0.0835	0.0925	0.1041	0.1135	0.1265	0.1394	0.1526	0.1673	0.1861	0.208	0.2297	0.2565	0.2883	0.3191	0.3543	0.3928	0.4369	0.479	0.5253	0.5682	0.6108	0.6586	0.6984	0.729
elOS642	None	FALSE	FALSE	S. eubayanus	YPD	0.255	0.0698	1.926699996	1.856899977	0.13057503	5.726594663		0.0717	0.0731	0.0789	0.08	0.08	0.0745	0.0712	0.0698	0.0717	0.0791	0.0894	0.0987	0.1074	0.1176	0.131	0.146	0.1616	0.1765	0.1943	0.2152	0.2381	0.2636	0.292	0.3248	0.362	0.4066	0.4457	0.4918	0.5385	0.5863	0.6278	0.6756	0.714	0.7542	0.7939	0.8284	0.8563
elOS642	None	FALSE	FALSE	S. eubayanus	YPD	0.3164	0.0331	1.820000052	1.786900043	0.120637521	6.540359379		0.0353	0.0343	0.036	0.0371	0.037	0.0364	0.0331	0.0346	0.0358	0.0401	0.0456	0.0526	0.06	0.0702	0.0811	0.0931	0.1027	0.1131	0.1261	0.1417	0.1565	0.1723	0.1896	0.2131	0.2358	0.2655	0.2957	0.3272	0.3624	0.402	0.4464	0.4849	0.5279	0.5711	0.6133	0.6502	0.6895
elOS642	None	FALSE	FALSE	S. eubayanus	YPD	0.2432	0.0667	1.874799967	1.808099985	0.128774992	6.911666957		0.0675	0.0667	0.0694	0.0688	0.0686	0.0687	0.0692	0.071	0.0733	0.0787	0.0853	0.0943	0.1019	0.1113	0.1227	0.1325	0.1411	0.1514	0.1628	0.1746	0.1843	0.1965	0.2101	0.227	0.249	0.2707	0.3007	0.3326	0.3717	0.4111	0.4521	0.5002	0.5447	0.5909	0.6361	0.6777	0.7195
elOS643	None	FALSE	FALSE	S. eubayanus	YPD	0.2466	0.0771	1.925199956	1.848099947	0.128024986	5.139620526		0.0875	0.0912	0.0968	0.0958	0.0899	0.0823	0.0771	0.0796	0.0872	0.1006	0.1155	0.1257	0.1357	0.1516	0.1685	0.1808	0.1989	0.2164	0.2367	0.2632	0.2855	0.3197	0.3568	0.3902	0.4343	0.4804	0.5215	0.5672	0.614	0.6598	0.6976	0.7369	0.7757	0.8089	0.8472	0.8765	0.9106
elOS643	None	FALSE	FALSE	S. eubayanus	YPD	0.236	0.1015	1.927399963	1.825899959	0.13083752	5.048533926		0.1212	0.1243	0.1263	0.1206	0.1131	0.1032	0.1015	0.1067	0.117	0.1328	0.1445	0.1547	0.1679	0.1828	0.199	0.2151	0.2316	0.2512	0.2757	0.3012	0.3301	0.3648	0.4038	0.4409	0.4856	0.5353	0.5736	0.6185	0.6673	0.7118	0.7484	0.7898	0.8277	0.8586	0.8948	0.9211	0.9527
elOS643	None	FALSE	FALSE	S. eubayanus	YPD	0.2503	0.063	1.853500068	1.790500045	0.128812522	6.661912585		0.0735	0.0687	0.0708	0.0699	0.0687	0.0665	0.0635	0.063	0.0661	0.0699	0.0745	0.0805	0.0896	0.1004	0.1121	0.1237	0.1351	0.1483	0.1616	0.1762	0.1932	0.2096	0.2242	0.2444	0.2687	0.2937	0.3242	0.359	0.397	0.4382	0.4829	0.5283	0.5782	0.6218	0.6671	0.7068	0.743
elOS643	None	FALSE	FALSE	S. eubayanus	YPD	0.2469	0.0767	1.848699942	1.771999955	0.124162487	6.1717507		0.089	0.0898	0.0942	0.0939	0.0912	0.0883	0.0832	0.0783	0.0767	0.0811	0.0877	0.0995	0.1094	0.1173	0.1319	0.1452	0.1577	0.1713	0.1871	0.205	0.2227	0.245	0.2675	0.2933	0.3195	0.3506	0.3827	0.4234	0.4608	0.5062	0.547	0.5902	0.6348	0.6765	0.7163	0.7546	0.7919
elOS644	None	FALSE	FALSE	S. eubayanus	YPD	0.2261	0.1105	1.894500047	1.784000039	0.124125007	4.667271042		0.1232	0.1241	0.1231	0.1173	0.1128	0.1105	0.1148	0.1237	0.135	0.147	0.1576	0.1711	0.1881	0.2022	0.2188	0.2358	0.2552	0.2763	0.2995	0.3259	0.3566	0.3936	0.4298	0.4667	0.5129	0.5616	0.6042	0.6483	0.6882	0.726	0.764	0.7977	0.8355	0.8679	0.8992	0.9308	0.9602
elOS644	None	FALSE	FALSE	S. eubayanus	YPD	0.239	0.1033	1.854399949	1.751099944	0.122999972	4.934957956		0.1283	0.1269	0.1254	0.1163	0.109	0.1033	0.1036	0.1099	0.1183	0.1325	0.1427	0.1546	0.168	0.1816	0.1966	0.2114	0.2278	0.2485	0.2699	0.295	0.3204	0.3527	0.3882	0.4266	0.4699	0.5125	0.5601	0.6019	0.6443	0.6873	0.7276	0.7602	0.7979	0.8348	0.866	0.8944	0.9241
elOS644	None	FALSE	FALSE	S. eubayanus	YPD	0.2314	0.0958	1.828600004	1.732800007	0.118912489	5.85724777		0.1107	0.1075	0.1093	0.1063	0.1036	0.0995	0.0958	0.0968	0.0979	0.1029	0.1081	0.1175	0.1277	0.1393	0.1501	0.1648	0.1793	0.1924	0.2095	0.2273	0.2476	0.2695	0.294	0.3189	0.3465	0.3774	0.4126	0.4525	0.4958	0.5398	0.5808	0.6254	0.6677	0.7038	0.7421	0.778	0.8129
elOS644	None	FALSE	FALSE	S. eubayanus	YPD	0.2315	0.0934	1.820600033	1.727200031	0.124012532	5.637537585		0.1145	0.1101	0.1117	0.1063	0.0987	0.0947	0.0934	0.0953	0.1009	0.1113	0.1218	0.1324	0.1439	0.1548	0.1665	0.1784	0.1906	0.2057	0.2242	0.2419	0.2636	0.2873	0.3122	0.3428	0.379	0.4173	0.4593	0.5025	0.548	0.5936	0.6344	0.6803	0.7189	0.7552	0.79	0.8235	0.8543
elOS645	None	FALSE	FALSE	S. eubayanus	YPD	0.2369	0.0982	1.87319997	1.774999976	0.123262528	5.386270062		0.1179	0.1195	0.1217	0.1167	0.11	0.1027	0.0982	0.1024	0.1078	0.1189	0.1297	0.1389	0.153	0.1661	0.1789	0.1924	0.2074	0.2252	0.2423	0.2635	0.2866	0.316	0.3452	0.3748	0.4139	0.452	0.4933	0.536	0.58	0.6259	0.6669	0.7085	0.7482	0.7856	0.822	0.8531	0.8828
elOS645	None	FALSE	FALSE	S. eubayanus	YPD	0.2521	0.0619	1.850499988	1.788599968	0.130500042	6.85900494		0.0648	0.0619	0.0661	0.0657	0.0658	0.065	0.0636	0.0629	0.0643	0.0699	0.0756	0.0834	0.0912	0.0998	0.1094	0.1213	0.1303	0.1403	0.1482	0.1599	0.1703	0.1842	0.201	0.2208	0.2433	0.2707	0.3009	0.3372	0.3772	0.4151	0.4652	0.5071	0.5511	0.6023	0.6467	0.6867	0.7301
elOS645	None	FALSE	FALSE	S. eubayanus	YPD	0.2596	0.0748	1.813999981	1.739199996	0.123262532	5.339216108		0.095	0.0965	0.1	0.0968	0.0906	0.0804	0.0748	0.076	0.0805	0.0925	0.1028	0.1148	0.1253	0.1387	0.1532	0.1673	0.1822	0.2021	0.2196	0.2408	0.2635	0.2933	0.3218	0.353	0.3911	0.4303	0.4746	0.5195	0.5642	0.6062	0.6493	0.6894	0.7291	0.7665	0.8033	0.8374	0.8679
elOS645	None	FALSE	FALSE	S. eubayanus	YPD	0.2269	0.1018	1.853799984	1.751999974	0.123824992	6.027255417		0.1164	0.1158	0.12	0.1198	0.1186	0.116	0.1095	0.1044	0.1018	0.1035	0.1113	0.1226	0.1348	0.1453	0.1567	0.1721	0.1861	0.2023	0.2171	0.2343	0.2548	0.2756	0.3007	0.3249	0.3544	0.3886	0.4263	0.4628	0.5086	0.5507	0.594	0.635	0.6771	0.719	0.7542	0.793	0.8292
elOS646	None	FALSE	FALSE	S. eubayanus	YPD	0.2336	0.113	1.86120005	1.748200059	0.124537488	5.888085068		0.1235	0.1222	0.1262	0.1257	0.1267	0.125	0.1195	0.1149	0.113	0.1183	0.1283	0.1418	0.1536	0.1616	0.1735	0.1869	0.1996	0.2163	0.232	0.2493	0.2688	0.2895	0.3135	0.3392	0.3721	0.4074	0.4478	0.4874	0.5309	0.5765	0.6221	0.6666	0.7078	0.7472	0.7831	0.8195	0.8553
elOS646	None	FALSE	FALSE	S. eubayanus	YPD	0.2296	0.1129	1.865900025	1.753000021	0.118912487	5.491957646		0.1389	0.1378	0.1413	0.1361	0.1268	0.1177	0.1129	0.1135	0.1196	0.1299	0.1422	0.1523	0.1606	0.1721	0.1854	0.1994	0.2122	0.2271	0.2452	0.2664	0.2842	0.3104	0.3351	0.3639	0.3946	0.4319	0.4721	0.5155	0.5604	0.6029	0.6491	0.6886	0.729	0.7636	0.8016	0.8326	0.8721
elOS646	None	FALSE	FALSE	S. eubayanus	YPD	0.2323	0.1206	1.850299969	1.729699969	0.118687463	5.040230726		0.1489	0.1459	0.1438	0.1347	0.127	0.1206	0.1208	0.126	0.1385	0.1509	0.1619	0.172	0.1856	0.2007	0.215	0.2319	0.249	0.2652	0.2857	0.31	0.3344	0.3645	0.3932	0.4265	0.4652	0.5022	0.5515	0.5885	0.6254	0.6697	0.7109	0.747	0.7859	0.8187	0.855	0.8844	0.9163
elOS646	None	FALSE	FALSE	S. eubayanus	YPD	0.2408	0.0938	1.858099997	1.764299989	0.120899993	6.176178504		0.111	0.1067	0.1098	0.1078	0.1058	0.1002	0.0966	0.0938	0.0946	0.0982	0.1064	0.1164	0.1264	0.1336	0.1445	0.1585	0.1713	0.183	0.1974	0.2152	0.2331	0.2509	0.2742	0.2975	0.323	0.3559	0.3867	0.4213	0.4641	0.5025	0.5457	0.5902	0.6367	0.6785	0.715	0.7558	0.7865
elOS647	None	FALSE	FALSE	S. eubayanus	YPD	0.2353	0.0839	1.8662	1.782299995	0.128062483	6.168862774		0.0872	0.0839	0.0878	0.0886	0.0897	0.09	0.0873	0.0871	0.0868	0.0891	0.0917	0.0989	0.1076	0.1172	0.1309	0.1415	0.1527	0.166	0.181	0.1952	0.2136	0.2357	0.2584	0.2839	0.3138	0.349	0.3848	0.4297	0.4754	0.5185	0.5678	0.613	0.6599	0.7063	0.747	0.7812	0.8169
elOS647	None	FALSE	FALSE	S. eubayanus	YPD	0.2392	0.0815	1.856200039	1.774700046	0.130349981	6.418872208		0.0852	0.0815	0.0848	0.0852	0.0853	0.0834	0.082	0.0825	0.0843	0.088	0.0942	0.1005	0.1096	0.1191	0.1304	0.1426	0.1551	0.1681	0.1833	0.1953	0.211	0.2272	0.2488	0.2712	0.2992	0.3307	0.3662	0.4073	0.4482	0.492	0.5426	0.5878	0.6352	0.6795	0.7221	0.7582	0.7958
elOS647	None	FALSE	FALSE	S. eubayanus	YPD	0.2269	0.1058	1.905600056	1.799800038	0.121537496	6.29929064		0.1126	0.1081	0.1109	0.1105	0.1098	0.1085	0.1062	0.1058	0.1065	0.111	0.1172	0.1258	0.1332	0.1405	0.1508	0.1641	0.1744	0.1872	0.202	0.2168	0.2365	0.2547	0.2802	0.3008	0.3282	0.3593	0.3917	0.4297	0.4693	0.5084	0.5519	0.5957	0.6366	0.6819	0.7228	0.7607	0.7934
elOS647	None	FALSE	FALSE	S. eubayanus	YPD	0.2531	0.0539	1.854699969	1.800799966	0.129637489	7.078391157		0.0575	0.0539	0.0573	0.0586	0.0595	0.0597	0.0608	0.06	0.0585	0.0607	0.0631	0.0645	0.0672	0.0739	0.0846	0.0951	0.1059	0.1166	0.1296	0.1427	0.1576	0.1743	0.1922	0.2092	0.2294	0.2506	0.2796	0.3097	0.3461	0.3791	0.4217	0.4662	0.5158	0.56	0.6055	0.6467	0.688
elOS648	None	FALSE	FALSE	S. eubayanus	YPD	0.2552	0.1105	1.902500063	1.792000055	0.122362494	5.258453615		0.1183	0.1347	0.1394	0.1301	0.1215	0.1131	0.1105	0.1134	0.1201	0.1345	0.1472	0.1581	0.1681	0.1815	0.1975	0.2086	0.2234	0.241	0.2584	0.2808	0.3045	0.3289	0.3596	0.396	0.4335	0.4765	0.5172	0.5576	0.603	0.6499	0.6907	0.7295	0.7651	0.8028	0.8328	0.8664	0.8941
elOS648	None	FALSE	FALSE	S. eubayanus	YPD	0.2483	0.1132	1.906799957	1.793599963	0.124425022	4.453687828		0.1162	0.1175	0.119	0.1145	0.1132	0.1134	0.1173	0.1267	0.1372	0.1505	0.1615	0.1764	0.1931	0.2096	0.2276	0.2483	0.2673	0.2916	0.3165	0.3488	0.3844	0.4224	0.4636	0.5072	0.5481	0.5969	0.6374	0.6814	0.7223	0.7567	0.7954	0.8271	0.8609	0.8926	0.9221	0.9522	0.9805
elOS648	None	FALSE	FALSE	S. eubayanus	YPD	0.2516	0.0587	1.861300021	1.802600026	0.121799994	6.27175695		0.0657	0.0623	0.0638	0.0629	0.0615	0.0587	0.0593	0.0619	0.067	0.074	0.0805	0.0878	0.0961	0.1052	0.1168	0.1286	0.1397	0.1534	0.1685	0.1844	0.2021	0.2232	0.2449	0.2706	0.2993	0.3345	0.3705	0.4031	0.4369	0.4783	0.514	0.5542	0.594	0.6403	0.6829	0.7205	0.7617
elOS648	None	FALSE	FALSE	S. eubayanus	YPD	0.2424	0.0506	1.816700056	1.766100049	0.125400034	7.459331285		0.0576	0.052	0.0506	0.0519	0.0538	0.054	0.0551	0.0568	0.0579	0.0603	0.0633	0.0676	0.0731	0.0775	0.0857	0.0926	0.1026	0.1126	0.1242	0.1378	0.1499	0.1641	0.1775	0.1895	0.2032	0.2225	0.2432	0.267	0.2924	0.3224	0.3602	0.4039	0.4433	0.4881	0.5317	0.5784	0.62
elOS649	None	FALSE	FALSE	S. eubayanus	YPD	0.2591	0.0348	1.939099997	1.904299974	0.1023	7.016617586		0.0369	0.0348	0.0387	0.0405	0.0424	0.0431	0.0434	0.0426	0.0413	0.0402	0.0408	0.0448	0.0516	0.0603	0.0718	0.0854	0.0974	0.1118	0.1272	0.1439	0.1604	0.1798	0.1982	0.2172	0.2386	0.2607	0.2835	0.3077	0.3311	0.3546	0.3798	0.4038	0.4305	0.4571	0.4862	0.5164	0.5462
elOS649	None	FALSE	FALSE	S. eubayanus	YPD	0.2442	0.0345	1.931799993	1.897300005	0.102224994	7.733920192		0.0388	0.0345	0.0381	0.0412	0.0433	0.0459	0.0466	0.0467	0.0472	0.0466	0.0458	0.0451	0.0459	0.0526	0.0619	0.0725	0.0837	0.0961	0.1094	0.1235	0.1396	0.1567	0.1738	0.1908	0.2097	0.2291	0.2497	0.2709	0.2922	0.3139	0.3357	0.3575	0.38	0.4041	0.429	0.4553	0.4835
elOS649	None	FALSE	FALSE	S. eubayanus	YPD	0.2451	0.055	1.92370002	1.868700027	0.106612479	7.463593139		0.0587	0.055	0.0595	0.0619	0.0635	0.0649	0.0659	0.0645	0.0644	0.0635	0.0583	0.0572	0.0597	0.0637	0.0707	0.0795	0.0891	0.1009	0.1148	0.1277	0.1432	0.1595	0.1789	0.1979	0.2184	0.2402	0.2633	0.2865	0.3117	0.338	0.3642	0.3899	0.4165	0.4466	0.4782	0.5097	0.5403
elOS649	None	FALSE	FALSE	S. eubayanus	YPD	0.2407	0.0299	1.886599928	1.856699944	0.100275011	8.532037494		0.0367	0.0299	0.0333	0.0362	0.0391	0.0416	0.0434	0.0446	0.0442	0.0465	0.049	0.0524	0.0557	0.0592	0.0644	0.0706	0.0775	0.0861	0.0957	0.1068	0.1175	0.132	0.1462	0.1618	0.1802	0.1981	0.2157	0.2322	0.2504	0.2673	0.2867	0.3064	0.3254	0.3445	0.3638	0.3836	0.4038
elOS650	None	FALSE	FALSE	S. eubayanus	YPD	0.2476	0.0723	1.796399996	1.724099994	0.126112477	6.14213472		0.0723	0.0724	0.0769	0.0784	0.0801	0.0809	0.0806	0.0764	0.0746	0.077	0.0831	0.0943	0.1051	0.1143	0.1268	0.1395	0.1536	0.1678	0.1844	0.2015	0.2207	0.244	0.2643	0.2892	0.3203	0.3504	0.3875	0.4233	0.4669	0.5125	0.5589	0.5988	0.6429	0.6855	0.7282	0.7666	0.8032
elOS650	None	FALSE	FALSE	S. eubayanus	YPD	0.2489	0.066	1.790499955	1.724499941	0.12802504	6.603203811		0.0779	0.0695	0.0731	0.0727	0.0713	0.0693	0.0664	0.066	0.0674	0.0721	0.0778	0.0854	0.0951	0.1043	0.1147	0.1252	0.1385	0.1524	0.1677	0.186	0.2037	0.2172	0.2299	0.2474	0.2717	0.3005	0.3314	0.3636	0.3997	0.4438	0.4899	0.5352	0.5839	0.6289	0.6708	0.7084	0.7508
elOS650	None	FALSE	FALSE	S. eubayanus	YPD	0.243	0.0434	1.732699931	1.689299941	0.128362479	7.480864445		0.0492	0.0434	0.0463	0.047	0.0471	0.0475	0.0471	0.0485	0.0501	0.0537	0.0576	0.0628	0.0697	0.0772	0.0862	0.0966	0.1035	0.1143	0.1291	0.1428	0.1525	0.1676	0.1825	0.1959	0.2145	0.2373	0.261	0.2849	0.3134	0.3433	0.378	0.4138	0.4569	0.5011	0.5356	0.5807	0.6251
elOS650	None	FALSE	FALSE	S. eubayanus	YPD	0.2494	0.0859	1.749800012	1.663900018	0.115537488	5.822351773		0.094	0.0927	0.0963	0.0942	0.0915	0.0877	0.0859	0.0881	0.0919	0.0987	0.1064	0.1155	0.1251	0.1347	0.1475	0.1606	0.1733	0.1881	0.2057	0.2236	0.2432	0.2624	0.2869	0.3134	0.3401	0.3699	0.405	0.4397	0.4784	0.5157	0.5576	0.6016	0.6456	0.6814	0.7205	0.758	0.7865
elOS651	None	FALSE	FALSE	S. eubayanus	YPD	0.2504	0.0517	1.928599954	1.876899958	0.101249981	7.14222124		0.0547	0.0517	0.0562	0.0578	0.0597	0.0603	0.0604	0.0617	0.0615	0.0609	0.0592	0.0623	0.0659	0.0723	0.0807	0.092	0.1034	0.1174	0.1302	0.143	0.1578	0.1756	0.1931	0.2107	0.2305	0.2516	0.2726	0.2949	0.3192	0.3419	0.3677	0.3932	0.4214	0.4492	0.4807	0.5116	0.5425
elOS651	None	FALSE	TRUE	S. eubayanus	YPD	0.2246	0.0768	1.991699949	1.914899945	0.098849985	5.430449189		0.0829	0.0806	0.0827	0.0833	0.0829	0.0801	0.0781	0.0768	0.0777	0.0834	0.0883	0.096	0.1057	0.1175	0.1323	0.1495	0.1673	0.1865	0.2065	0.226	0.2492	0.2759	0.3025	0.3281	0.3575	0.3864	0.4182	0.4481	0.478	0.5088	0.5358	0.5636	0.5955	0.6252	0.658	0.692	0.7226
elOS651	None	FALSE	FALSE	S. eubayanus	YPD	0.2378	0.052	1.918500006	1.86650002	0.101400025	7.085800619		0.0545	0.052	0.0553	0.0577	0.06	0.0612	0.0628	0.0647	0.0654	0.0648	0.0636	0.0648	0.0694	0.075	0.0837	0.094	0.105	0.1177	0.1319	0.146	0.1627	0.1812	0.2007	0.2197	0.2403	0.2621	0.2859	0.3094	0.3334	0.3596	0.3826	0.4075	0.4339	0.4611	0.4892	0.5219	0.5546
elOS651	None	FALSE	TRUE	S. eubayanus	YPD	0.2177	0.0819	1.993700027	1.911800027	0.102262529	5.893780195		0.0914	0.0907	0.0918	0.0912	0.0886	0.0867	0.0842	0.0819	0.0823	0.089	0.0949	0.1023	0.1111	0.1222	0.1362	0.1507	0.1656	0.1829	0.201	0.2201	0.2419	0.2648	0.2892	0.3145	0.3413	0.3691	0.3984	0.427	0.4561	0.4868	0.5146	0.5436	0.5734	0.6044	0.6392	0.6723	0.7052
elOS652	None	FALSE	TRUE	S. eubayanus	YPD	0.2252	0.0754	1.912899971	1.837499976	0.120000016	7.480000571		0.0795	0.0754	0.0799	0.0824	0.0845	0.0845	0.0844	0.0862	0.0873	0.0903	0.0922	0.0965	0.0981	0.1029	0.1091	0.1149	0.1199	0.1262	0.1321	0.1409	0.15	0.1622	0.1765	0.1892	0.2065	0.2264	0.2483	0.2752	0.3037	0.337	0.3741	0.4101	0.4503	0.4919	0.5351	0.577	0.6178
elOS652	None	FALSE	FALSE	S. eubayanus	YPD	0.2596	0.0312	1.839000046	1.807800055	0.121199992	7.56765611		0.0328	0.0312	0.0357	0.0381	0.0397	0.0409	0.0422	0.0452	0.0459	0.0479	0.05	0.0542	0.058	0.0633	0.0714	0.0801	0.0867	0.0939	0.1036	0.1137	0.1257	0.1387	0.1506	0.1654	0.1829	0.1991	0.217	0.2345	0.2599	0.2883	0.3232	0.3587	0.4004	0.4426	0.4825	0.5242	0.5666
elOS652	None	FALSE	TRUE	S. eubayanus	YPD	0.2258	0.0738	1.868899986	1.795099974	0.12146253	7.440569301		0.0779	0.0738	0.0763	0.0784	0.0793	0.0801	0.0805	0.0822	0.0834	0.0848	0.0872	0.0903	0.0954	0.1009	0.108	0.1166	0.1242	0.132	0.1419	0.1516	0.1621	0.175	0.187	0.2011	0.2197	0.237	0.258	0.283	0.3096	0.3429	0.3783	0.419	0.459	0.5016	0.5413	0.5856	0.6276
elOS652	None	FALSE	FALSE	S. eubayanus	YPD	0.2433	0.0541	1.801699951	1.747599959	0.120224988	8.222499127		0.0566	0.0541	0.0584	0.0607	0.0622	0.0631	0.0637	0.0646	0.0641	0.0668	0.0688	0.0711	0.0746	0.0779	0.0836	0.0916	0.0977	0.1074	0.1158	0.1254	0.1323	0.1413	0.1497	0.1576	0.1671	0.1778	0.1916	0.2087	0.2278	0.2523	0.2797	0.3097	0.3466	0.3814	0.4229	0.4638	0.5047
elOS653	None	FALSE	FALSE	S. eubayanus	YPD	0.2641	0.0381	1.795099974	1.756999969	0.120337528	9.127870547		0.0399	0.0381	0.0434	0.0448	0.0457	0.0461	0.0478	0.0496	0.0512	0.0522	0.0536	0.0563	0.0582	0.0605	0.0636	0.0672	0.0718	0.0771	0.0836	0.0897	0.0972	0.1054	0.114	0.1228	0.1338	0.1449	0.1569	0.1713	0.1876	0.2058	0.2241	0.2442	0.2671	0.2901	0.3194	0.3469	0.3837
elOS653	None	FALSE	FALSE	S. eubayanus	YPD	0.2662	0.0298	1.793199956	1.763399959	0.123412531	8.394308646		0.0371	0.0298	0.0336	0.0359	0.0388	0.0404	0.0428	0.0435	0.0453	0.0481	0.0496	0.0524	0.0551	0.0585	0.0629	0.0688	0.0732	0.0784	0.0836	0.0897	0.0974	0.1076	0.119	0.1293	0.1429	0.1574	0.1706	0.1853	0.2021	0.2241	0.2497	0.2791	0.3089	0.345	0.3855	0.4296	0.468
elOS653	None	FALSE	FALSE	S. eubayanus	YPD	0.2551	0.0522	1.76819995	1.715999961	0.124612501	8.010331871		0.0564	0.0522	0.057	0.0585	0.0591	0.0597	0.0603	0.0609	0.0612	0.0631	0.064	0.0671	0.0705	0.0774	0.0855	0.0927	0.1003	0.1096	0.1192	0.13	0.142	0.1508	0.1602	0.1731	0.1868	0.2029	0.2213	0.2411	0.2643	0.293	0.3197	0.3555	0.3889	0.4237	0.4671	0.5055	0.5527
elOS653	None	FALSE	FALSE	S. eubayanus	YPD	0.2587	0.0277	1.731300026	1.703600049	0.121949983	9.17384126		0.031	0.0277	0.0328	0.0361	0.0392	0.0413	0.0428	0.044	0.0456	0.0471	0.0494	0.0511	0.0537	0.0558	0.0588	0.0614	0.0639	0.0694	0.0737	0.0783	0.0831	0.0897	0.0954	0.1005	0.1101	0.1202	0.1317	0.1462	0.1625	0.1794	0.1992	0.2188	0.2461	0.2767	0.3079	0.3417	0.3759
elOS654	None	FALSE	FALSE	S. eubayanus	YPD	0.2722	0.0292	1.78580004	1.756600022	0.12277499	8.248829084		0.0316	0.0292	0.0325	0.0356	0.0382	0.0408	0.0431	0.0443	0.0464	0.0493	0.0509	0.054	0.055	0.057	0.0622	0.0643	0.0697	0.0764	0.0839	0.0932	0.1031	0.1136	0.1265	0.137	0.149	0.1616	0.1778	0.1961	0.217	0.2413	0.266	0.3003	0.3304	0.3675	0.4044	0.4445	0.4913
elOS654	None	FALSE	FALSE	S. eubayanus	YPD	0.2444	0.0366	1.820199966	1.783599973	0.128174976	8.229763356		0.0412	0.0366	0.0402	0.0424	0.0446	0.0468	0.049	0.0506	0.0524	0.056	0.0582	0.0626	0.0664	0.0722	0.0782	0.0851	0.0934	0.1021	0.1095	0.1181	0.1284	0.1412	0.154	0.1638	0.1745	0.1821	0.1949	0.2082	0.2282	0.2533	0.2808	0.3128	0.3467	0.3846	0.4281	0.4718	0.5157
elOS654	None	FALSE	FALSE	S. eubayanus	YPD	0.2943	0.00120002	1.699999988	1.698799968	0.127087529	9.174978908		0.00730002	0.00260002	0.00120002	0.00310002	0.00510002	0.00680002	0.00810002	0.0111	0.0126	0.0148	0.0168	0.0189	0.0216	0.0236	0.0279	0.0319	0.037	0.0412	0.0471	0.0542	0.0621	0.0711	0.0787	0.0864	0.0955	0.1055	0.1192	0.1347	0.1488	0.1655	0.1862	0.2062	0.2326	0.2604	0.2894	0.3222	0.359
elOS654	None	FALSE	FALSE	S. eubayanus	YPD	0.2473	0.0331	1.744400024	1.711300015	0.133199988	9.273273101		0.0383	0.0331	0.037	0.0399	0.0415	0.0439	0.0452	0.0466	0.0486	0.0508	0.0525	0.055	0.0573	0.0604	0.0653	0.0707	0.0754	0.0812	0.0876	0.0958	0.1051	0.1147	0.1237	0.1328	0.1432	0.1547	0.1638	0.1749	0.1863	0.198	0.2145	0.2357	0.2591	0.2858	0.3182	0.3541	0.3952
elOS655	None	FALSE	FALSE	S. eubayanus	YPD	0.2507	0.0253	1.754700035	1.729400039	0.124612484	9.895074255		0.0306	0.0253	0.0293	0.0315	0.0352	0.0368	0.0381	0.0407	0.0419	0.0442	0.0461	0.0484	0.0502	0.0507	0.0526	0.0543	0.0561	0.058	0.0615	0.0637	0.0673	0.0723	0.0768	0.0852	0.0933	0.1019	0.1106	0.1205	0.1311	0.1415	0.1543	0.1716	0.1873	0.2077	0.231	0.2593	0.2885
elOS655	None	FALSE	FALSE	S. eubayanus	YPD	0.2354	0.1094	1.797100022	1.687700033	0.119550033	5.452949631		0.1291	0.1336	0.1361	0.1299	0.1203	0.113	0.1094	0.1118	0.1183	0.1306	0.1437	0.153	0.164	0.1786	0.1941	0.2075	0.2225	0.2406	0.2588	0.2767	0.3007	0.3223	0.3509	0.3788	0.4107	0.4466	0.4846	0.5311	0.5699	0.6096	0.653	0.6933	0.7297	0.7683	0.8034	0.8388	0.8687
elOS655	None	FALSE	FALSE	S. eubayanus	YPD	0.2568	0.0484	1.73390004	1.685500026	0.121274995	7.496391944		0.0499	0.0484	0.0511	0.0513	0.0522	0.053	0.0522	0.0522	0.0529	0.055	0.0577	0.0627	0.0672	0.074	0.0826	0.0922	0.1	0.1095	0.1207	0.1312	0.1436	0.1575	0.172	0.1857	0.2052	0.2234	0.2454	0.2676	0.2902	0.3189	0.3497	0.3852	0.4227	0.4643	0.5089	0.5523	0.5899
elOS655	None	FALSE	FALSE	S. eubayanus	YPD	0.2446	0.0745	1.745499998	1.671000004	0.127200023	6.654875123		0.0844	0.0776	0.0802	0.078	0.078	0.0758	0.0745	0.0747	0.0746	0.0772	0.0822	0.0895	0.0994	0.1084	0.1202	0.1291	0.14	0.1516	0.1658	0.1795	0.1936	0.2102	0.2296	0.251	0.2729	0.2984	0.3294	0.3663	0.4048	0.4464	0.4895	0.5351	0.5793	0.6272	0.6689	0.7131	0.7505
elOS656	None	FALSE	FALSE	S. eubayanus	YPD	0.2347	0.0895	1.803600013	1.714100003	0.124687528	5.54726932		0.0981	0.1038	0.1066	0.1017	0.0964	0.0903	0.0895	0.0924	0.0989	0.1092	0.1169	0.1262	0.1368	0.1495	0.1633	0.1773	0.1927	0.2086	0.2286	0.2496	0.273	0.298	0.3256	0.3578	0.3943	0.4332	0.4751	0.519	0.5611	0.605	0.6447	0.6911	0.7358	0.771	0.8076	0.8464	0.8796
elOS656	None	FALSE	FALSE	S. eubayanus	YPD	0.2232	0.085	1.798899978	1.71389997	0.127162546	6.501033885		0.085	0.0862	0.0887	0.0891	0.0892	0.0886	0.0868	0.0865	0.0899	0.0925	0.098	0.1054	0.1157	0.1269	0.1395	0.1489	0.16	0.1726	0.1857	0.2002	0.2179	0.2363	0.2548	0.2772	0.3017	0.3294	0.3612	0.3982	0.4385	0.4806	0.528	0.57	0.6111	0.6571	0.6976	0.7386	0.7787
elOS656	None	FALSE	FALSE	S. eubayanus	YPD	0.2363	0.09	1.779900029	1.689900041	0.125549979	5.503383868		0.1174	0.1167	0.1189	0.1151	0.108	0.0986	0.0916	0.09	0.0925	0.1009	0.1143	0.1267	0.1364	0.1476	0.1632	0.1779	0.1921	0.2086	0.2249	0.2459	0.2672	0.292	0.3204	0.3512	0.3828	0.4219	0.4644	0.5133	0.5606	0.6092	0.6535	0.6964	0.7354	0.7765	0.813	0.8481	0.8815
elOS656	None	FALSE	FALSE	S. eubayanus	YPD	0.2342	0.077	1.768900007	1.691900015	0.126787491	6.197771661		0.0782	0.0786	0.0811	0.0797	0.0781	0.077	0.0773	0.0818	0.0875	0.0965	0.1068	0.1164	0.1272	0.1386	0.1526	0.1625	0.174	0.187	0.2005	0.217	0.2323	0.2511	0.272	0.2947	0.3211	0.3531	0.3884	0.4299	0.466	0.5134	0.5592	0.6012	0.6436	0.6872	0.7281	0.7652	0.8041
elOS657	None	FALSE	FALSE	S. eubayanus	YPD	0.2294	0.0231	1.778300032	1.755200028	0.126112492	7.901080332		0.0297	0.0231	0.0259	0.0275	0.0289	0.0308	0.0322	0.0331	0.0349	0.0369	0.0392	0.0428	0.0459	0.0497	0.0552	0.0611	0.0675	0.0742	0.0823	0.0902	0.0994	0.1088	0.1215	0.1338	0.1468	0.163	0.1837	0.2082	0.2361	0.2599	0.2892	0.324	0.3632	0.4041	0.448	0.4914	0.5366
elOS657	None	FALSE	FALSE	S. eubayanus	YPD	0.236	0.0881	1.818300039	1.730200052	0.115649975	6.620837264		0.1007	0.0975	0.1002	0.0991	0.0975	0.0927	0.0899	0.0881	0.089	0.0934	0.0989	0.1065	0.115	0.1229	0.1321	0.1429	0.1512	0.161	0.1705	0.1835	0.1981	0.2148	0.233	0.2521	0.2725	0.302	0.331	0.3595	0.3934	0.4288	0.4736	0.5119	0.5519	0.5928	0.6331	0.6694	0.7055
elOS657	None	FALSE	FALSE	S. eubayanus	YPD	0.2418	0.0813	1.772400007	1.691100001	0.120374981	6.101556552		0.0953	0.0921	0.0944	0.0927	0.0873	0.0827	0.0813	0.0825	0.0859	0.0939	0.1039	0.1116	0.1204	0.1299	0.1419	0.1535	0.1667	0.1826	0.1985	0.2175	0.2367	0.2569	0.2799	0.3013	0.3296	0.3636	0.397	0.4286	0.4717	0.5118	0.5529	0.5907	0.6295	0.6745	0.7105	0.7496	0.7829
elOS657	None	FALSE	FALSE	S. eubayanus	YPD	0.2428	0.0778	1.82220003	1.744400024	0.120862484	6.130106018		0.0858	0.0839	0.0873	0.086	0.0837	0.0801	0.0778	0.0782	0.0817	0.0861	0.0942	0.102	0.1112	0.1207	0.132	0.1449	0.1572	0.171	0.1865	0.2006	0.2167	0.2365	0.2601	0.2848	0.3116	0.3446	0.381	0.4182	0.459	0.5015	0.5485	0.5873	0.6261	0.6717	0.7081	0.7445	0.7813
elOS658	None	FALSE	FALSE	S. eubayanus	YPD	0.2203	0.0943	1.996499971	1.902199984	0.102337493	8.058751789		0.101	0.1013	0.106	0.1059	0.1045	0.1028	0.0986	0.0956	0.0943	0.097	0.1007	0.106	0.1097	0.112	0.1168	0.1227	0.1265	0.1294	0.134	0.1391	0.1458	0.1549	0.1664	0.1786	0.1927	0.2092	0.2284	0.2485	0.2716	0.2953	0.3214	0.3482	0.3762	0.4049	0.4354	0.4659	0.4977
elOS658	None	FALSE	FALSE	S. eubayanus	YPD	0.2434	0.0686	1.975699976	1.907099962	0.100124998	7.951810438		0.0781	0.0798	0.0856	0.0854	0.0852	0.0828	0.0798	0.0746	0.0686	0.0686	0.0708	0.0764	0.0804	0.0837	0.0889	0.094	0.0982	0.1021	0.1076	0.1138	0.1215	0.1316	0.1431	0.1564	0.1709	0.1883	0.2084	0.2294	0.252	0.2769	0.3019	0.3275	0.3572	0.3838	0.4135	0.443	0.4743
elOS658	None	FALSE	FALSE	S. eubayanus	YPD	0.2405	0.0614	1.98059994	1.919199944	0.102524992	8.437209696		0.071	0.0693	0.0729	0.0724	0.0713	0.0696	0.0677	0.0659	0.0631	0.0614	0.0628	0.0661	0.0716	0.0759	0.0811	0.0856	0.0891	0.0936	0.099	0.1042	0.1092	0.117	0.1268	0.1362	0.1491	0.1623	0.1785	0.1948	0.2137	0.2355	0.2575	0.2837	0.3088	0.3371	0.3671	0.3956	0.4283
elOS658	None	FALSE	FALSE	S. eubayanus	YPD	0.2286	0.0774	2.00000003	1.922600031	0.101249994	7.693826679		0.0937	0.0966	0.1028	0.101	0.0985	0.0932	0.0861	0.0791	0.0774	0.0796	0.0836	0.0857	0.0885	0.0908	0.0947	0.0987	0.1035	0.1096	0.1175	0.1271	0.1374	0.1505	0.1647	0.1799	0.1964	0.2146	0.2358	0.2571	0.2824	0.3081	0.3344	0.3619	0.3892	0.4164	0.4489	0.4799	0.5136
elOS659	None	FALSE	FALSE	S. eubayanus	YPD	0.2266	0.0832	2.007200018	1.924000025	0.094687485	7.541649091		0.0952	0.0921	0.0952	0.0951	0.0943	0.091	0.0863	0.0838	0.0832	0.0876	0.0925	0.0991	0.1047	0.1099	0.1152	0.1204	0.1243	0.1308	0.1358	0.1423	0.1523	0.1617	0.1755	0.1883	0.2026	0.2217	0.2411	0.2623	0.2867	0.312	0.3395	0.3666	0.3937	0.4223	0.4492	0.4777	0.5071
elOS659	None	FALSE	FALSE	S. eubayanus	YPD	0.2527	0.0572	1.996099979	1.938899994	0.094875018	7.082741628		0.0747	0.0765	0.0816	0.082	0.0807	0.0751	0.0638	0.0583	0.0572	0.0603	0.0644	0.0695	0.0716	0.0754	0.082	0.089	0.0943	0.102	0.112	0.1209	0.1331	0.1481	0.1645	0.1815	0.2022	0.2234	0.2462	0.2713	0.2971	0.3216	0.3482	0.3754	0.4033	0.4326	0.4613	0.4917	0.5228
elOS659	None	FALSE	FALSE	S. eubayanus	YPD	0.2466	0.0515	1.973199993	1.921700001	0.097349979	8.26913102		0.0662	0.0634	0.0647	0.0638	0.0625	0.0594	0.0553	0.0545	0.0515	0.0531	0.055	0.0598	0.0644	0.0681	0.0725	0.0762	0.0795	0.0825	0.0851	0.0914	0.1	0.1079	0.1183	0.1288	0.1433	0.1599	0.1766	0.1937	0.2127	0.2339	0.2586	0.2832	0.3084	0.3355	0.3631	0.3905	0.4187
elOS659	None	FALSE	FALSE	S. eubayanus	YPD	0.2397	0.0512	1.985499933	1.934299946	0.097349988	8.350282121		0.0544	0.0512	0.0554	0.0564	0.0577	0.058	0.0568	0.0563	0.0559	0.0555	0.0536	0.0536	0.0521	0.0565	0.0609	0.064	0.0681	0.0718	0.0774	0.0839	0.091	0.1012	0.112	0.1235	0.1362	0.1509	0.1671	0.1849	0.2078	0.2278	0.2516	0.2753	0.299	0.3249	0.354	0.3831	0.4112
elOS660	None	FALSE	FALSE	S. eubayanus	YPD	0.2547	0.0137	1.813600063	1.799900055	0.131362519	8.319821964		0.0185	0.0137	0.0166	0.0176	0.0191	0.0208	0.0218	0.0244	0.0256	0.0282	0.0307	0.0334	0.0357	0.0381	0.042	0.0466	0.0515	0.0576	0.0668	0.0741	0.0848	0.0937	0.1061	0.1129	0.125	0.1375	0.1519	0.1675	0.1865	0.2092	0.2385	0.2689	0.3062	0.3495	0.3952	0.4414	0.4847
elOS660	None	FALSE	FALSE	S. eubayanus	YPD	0.2527	0.0258	1.758299947	1.732499957	0.129299994	6.785769625		0.0332	0.0258	0.0289	0.0305	0.0315	0.0324	0.0337	0.0342	0.0356	0.0387	0.0431	0.0489	0.0561	0.063	0.0712	0.0793	0.0878	0.0961	0.1048	0.1169	0.1325	0.1504	0.1709	0.1946	0.2215	0.2509	0.2813	0.3088	0.3431	0.3822	0.4269	0.4717	0.5181	0.5632	0.6116	0.6569	0.6985
elOS660	None	FALSE	FALSE	S. eubayanus	YPD	0.2451	0.013	1.833999977	1.82099998	0.126000023	7.419048485		0.0188	0.013	0.0166	0.0195	0.0214	0.0217	0.0231	0.0249	0.0261	0.0281	0.03	0.0332	0.0368	0.0397	0.0476	0.0547	0.06	0.0682	0.0769	0.0882	0.1018	0.1139	0.1299	0.1476	0.1665	0.1881	0.2092	0.2331	0.2584	0.2925	0.3284	0.3752	0.4179	0.4668	0.5165	0.5509	0.5902
elOS660	None	FALSE	FALSE	S. eubayanus	YPD	0.2473	0.0536	1.757100046	1.703500032	0.124949995	6.959583109		0.0595	0.0536	0.0564	0.0567	0.0566	0.057	0.0564	0.0573	0.058	0.0624	0.0663	0.0738	0.0799	0.0869	0.096	0.1051	0.116	0.126	0.1319	0.1404	0.1536	0.1687	0.1871	0.2083	0.231	0.258	0.284	0.317	0.353	0.3952	0.4339	0.4799	0.5204	0.5609	0.6001	0.6495	0.6852
elOS661	None	FALSE	FALSE	S. eubayanus	YPD	0.247	0.0483	1.754100069	1.705800056	0.127612477	7.196100849		0.0554	0.0483	0.0516	0.0518	0.0527	0.0538	0.0544	0.0559	0.0561	0.0583	0.0613	0.0634	0.0681	0.0747	0.0821	0.0922	0.0997	0.1106	0.1204	0.1313	0.1442	0.1574	0.1706	0.1881	0.2095	0.2331	0.2575	0.2864	0.3203	0.357	0.3974	0.44	0.486	0.5286	0.5739	0.6188	0.6632
elOS661	None	FALSE	FALSE	S. eubayanus	YPD	0.2473	0.0431	1.726199985	1.683099985	0.126374993	7.428486674		0.0458	0.0431	0.0462	0.0484	0.0494	0.0499	0.0504	0.0515	0.0522	0.0551	0.0575	0.0612	0.0661	0.0703	0.0785	0.0885	0.0978	0.1073	0.1183	0.1301	0.1423	0.1578	0.1744	0.1903	0.209	0.2287	0.2509	0.2732	0.3036	0.3338	0.367	0.4066	0.4479	0.4929	0.5359	0.5787	0.6244
elOS661	None	FALSE	FALSE	S. eubayanus	YPD	0.2574	0.0611	1.738000035	1.676900029	0.125624977	6.347462397		0.0629	0.0611	0.0638	0.0623	0.0628	0.0627	0.063	0.0639	0.0634	0.0657	0.0699	0.0764	0.0843	0.0936	0.1065	0.1194	0.1292	0.1437	0.1576	0.1734	0.1914	0.2091	0.2312	0.2577	0.2825	0.3152	0.351	0.3911	0.4289	0.4741	0.5139	0.5616	0.6037	0.6495	0.6879	0.7264	0.7639
elOS661	None	FALSE	FALSE	S. eubayanus	YPD	0.2436	0.0513	1.730900005	1.6796	0.121312485	6.844409992		0.0569	0.0513	0.0556	0.0551	0.0571	0.0576	0.0579	0.059	0.0606	0.062	0.0641	0.068	0.0742	0.0805	0.0881	0.0985	0.1104	0.1225	0.1341	0.1444	0.1589	0.1743	0.1922	0.2089	0.2297	0.2572	0.2814	0.3119	0.3395	0.3776	0.4209	0.4621	0.5079	0.555	0.5929	0.6363	0.6808
elOS662	None	FALSE	FALSE	S. eubayanus	YPD	0.2348	0.0614	1.756599978	1.695199966	0.126412535	6.889648323		0.0657	0.0614	0.0654	0.0662	0.0679	0.0698	0.072	0.0729	0.074	0.0762	0.0799	0.0835	0.0873	0.0936	0.1011	0.1112	0.1229	0.1347	0.1465	0.1609	0.1743	0.1921	0.2086	0.2271	0.249	0.2756	0.3046	0.3372	0.3746	0.4129	0.4528	0.4983	0.5385	0.581	0.6266	0.6661	0.7105
elOS662	None	FALSE	FALSE	S. eubayanus	YPD	0.2425	0.0762	1.761100024	1.684900045	0.121349985	7.022249409		0.0839	0.0786	0.0776	0.0767	0.0762	0.0763	0.0772	0.0786	0.0799	0.0831	0.0875	0.0937	0.1015	0.1101	0.1215	0.1322	0.1445	0.1567	0.1708	0.1843	0.1979	0.2118	0.2267	0.2407	0.2575	0.2767	0.2984	0.3242	0.3559	0.3936	0.4314	0.472	0.5163	0.5621	0.6004	0.6398	0.6837
elOS662	None	FALSE	FALSE	S. eubayanus	YPD	0.2476	0.039	1.709099963	1.670099974	0.123824994	7.270139599		0.0495	0.039	0.0415	0.0419	0.0436	0.0448	0.045	0.0466	0.048	0.0512	0.0555	0.0602	0.0653	0.0716	0.0806	0.088	0.0983	0.1105	0.1223	0.1349	0.149	0.1612	0.1756	0.1887	0.2043	0.2243	0.2466	0.2707	0.2989	0.3288	0.369	0.4114	0.4518	0.4969	0.5399	0.5834	0.6267
elOS662	None	FALSE	FALSE	S. eubayanus	YPD	0.2549	0.0579	1.735199958	1.677299976	0.115949979	6.347562169		0.0623	0.0579	0.0609	0.0602	0.0609	0.0605	0.061	0.0604	0.0604	0.0626	0.0688	0.0762	0.0844	0.094	0.1064	0.118	0.1297	0.1437	0.1572	0.1717	0.1878	0.205	0.2222	0.2471	0.2681	0.2967	0.3239	0.3549	0.3885	0.4283	0.4691	0.5161	0.5573	0.5984	0.636	0.6746	0.7086
elOS663	None	FALSE	FALSE	S. eubayanus	YPD	0.2409	0.0828	1.767400011	1.684599996	0.120562492	6.370139939		0.0966	0.0919	0.0904	0.0885	0.0863	0.0841	0.0828	0.0832	0.0873	0.0932	0.1005	0.1093	0.1188	0.1308	0.1426	0.1557	0.1691	0.1807	0.1967	0.2112	0.2256	0.2391	0.2575	0.2814	0.3029	0.3386	0.3721	0.4018	0.4328	0.4736	0.5149	0.5579	0.6008	0.6407	0.6733	0.716	0.7543
elOS663	None	FALSE	TRUE	S. eubayanus	YPD	0.217	0.1151	1.897700056	1.782600045	0.115537482	4.971112214		0.1383	0.1344	0.1311	0.1226	0.1176	0.1151	0.1179	0.1234	0.1311	0.1413	0.1518	0.1655	0.1794	0.1957	0.2129	0.2308	0.2491	0.2693	0.2917	0.316	0.3419	0.369	0.3996	0.4323	0.4635	0.5066	0.5455	0.5816	0.6191	0.6563	0.6981	0.7336	0.7716	0.8012	0.8333	0.8651	0.8916
elOS663	None	FALSE	FALSE	S. eubayanus	YPD	0.2311	0.0786	1.780800074	1.702200055	0.121537481	6.702662824		0.0814	0.0786	0.0822	0.0824	0.0827	0.084	0.084	0.0845	0.0848	0.0869	0.0903	0.0981	0.1041	0.1102	0.1221	0.1341	0.1454	0.1589	0.1728	0.1881	0.1975	0.2113	0.2309	0.2459	0.2695	0.2921	0.3187	0.3501	0.3872	0.4294	0.4696	0.5112	0.5541	0.5932	0.6414	0.6839	0.7198
elOS663	None	FALSE	TRUE	S. eubayanus	YPD	0.2161	0.1015	1.917600006	1.816100001	0.116924992	5.633739055		0.1124	0.1085	0.109	0.1076	0.1038	0.1015	0.1015	0.1034	0.1091	0.1167	0.1252	0.1355	0.1469	0.1586	0.1715	0.1861	0.1989	0.2199	0.237	0.2564	0.2774	0.2974	0.3227	0.3507	0.3757	0.4134	0.4497	0.4859	0.5189	0.5637	0.6083	0.651	0.6853	0.7301	0.7648	0.7977	0.8258
elOS664	None	FALSE	TRUE	S. eubayanus	YPD	0.2271	0.0771	1.828499988	1.751399994	0.120749983	7.892339197		0.0828	0.0771	0.0808	0.0821	0.0834	0.0849	0.0863	0.088	0.0897	0.0931	0.0964	0.1003	0.1052	0.1121	0.1183	0.1268	0.1319	0.1392	0.1458	0.1524	0.1599	0.1701	0.1811	0.1946	0.2087	0.2247	0.2409	0.2581	0.2816	0.3078	0.3342	0.37	0.405	0.4421	0.4802	0.5184	0.5672
elOS664	None	FALSE	FALSE	S. eubayanus	YPD	0.2306	0.0735	1.772000045	1.698500037	0.118312499	7.974009934		0.0778	0.0735	0.0754	0.0775	0.08	0.082	0.0838	0.0861	0.0872	0.0891	0.091	0.0951	0.0987	0.1042	0.1102	0.1176	0.1245	0.1323	0.143	0.1519	0.1632	0.1754	0.1886	0.2021	0.2172	0.2319	0.2439	0.2613	0.2815	0.3069	0.333	0.3632	0.3955	0.4321	0.4668	0.5075	0.5466
elOS664	None	FALSE	TRUE	S. eubayanus	YPD	0.2417	0.108	1.859600037	1.751600027	0.12127499	5.397031718		0.1299	0.1301	0.1287	0.1258	0.1204	0.1126	0.108	0.1096	0.1153	0.1268	0.1369	0.1468	0.1577	0.1698	0.1841	0.1977	0.2117	0.2265	0.2439	0.2637	0.2898	0.3148	0.3436	0.3773	0.4148	0.4578	0.4952	0.5372	0.5799	0.6258	0.6686	0.7058	0.747	0.7812	0.8122	0.8455	0.8802
elOS664	None	FALSE	TRUE	S. eubayanus	YPD	0.2265	0.1083	1.82859996	1.720299959	0.123749993	6.476363202		0.1213	0.1139	0.113	0.1111	0.1101	0.1083	0.1088	0.1088	0.1089	0.111	0.1149	0.1206	0.1272	0.1351	0.1454	0.1553	0.1648	0.1756	0.1887	0.2046	0.2212	0.2406	0.2631	0.2868	0.3132	0.3471	0.3814	0.4209	0.4571	0.4999	0.5424	0.5856	0.6285	0.6716	0.7157	0.7509	0.7916
elOS665	None	FALSE	FALSE	S. eubayanus	YPD	0.2541	0.0347	1.737799972	1.703099966	0.119774984	9.317678627		0.0388	0.0347	0.0389	0.0411	0.0433	0.0443	0.046	0.0468	0.0478	0.0516	0.0525	0.0553	0.056	0.0582	0.0607	0.0654	0.0688	0.0708	0.0772	0.0848	0.0927	0.1023	0.1097	0.1179	0.1278	0.1395	0.152	0.1633	0.1722	0.1846	0.2006	0.219	0.2397	0.2669	0.2966	0.3309	0.3626
elOS665	None	FALSE	FALSE	S. eubayanus	YPD	0.2502	0.0377	1.737999976	1.700299978	0.122212493	9.703691654		0.0428	0.0377	0.0487	0.0463	0.05	0.0524	0.0552	0.0573	0.0596	0.0611	0.0633	0.0652	0.0669	0.069	0.0714	0.074	0.0769	0.0799	0.0839	0.087	0.0921	0.0956	0.103	0.1092	0.1184	0.1287	0.1383	0.148	0.1617	0.1751	0.1893	0.2055	0.2274	0.2474	0.2727	0.302	0.3303
elOS665	None	FALSE	TRUE	S. eubayanus	YPD	0.2239	0.0986	1.843700007	1.745100021	0.120599977	7.251243027		0.102	0.0986	0.1006	0.1003	0.101	0.1012	0.1002	0.1011	0.0996	0.1002	0.1024	0.1066	0.1145	0.1226	0.1339	0.1419	0.1514	0.162	0.1739	0.1866	0.2015	0.2178	0.236	0.2549	0.2723	0.2888	0.308	0.3305	0.3589	0.3895	0.4257	0.4638	0.5042	0.5466	0.5879	0.6311	0.6691
elOS665	None	FALSE	TRUE	S. eubayanus	YPD	0.2157	0.1134	1.84889999	1.735499978	0.117150037	6.075545687		0.1291	0.129	0.1302	0.1288	0.1283	0.1244	0.1189	0.1143	0.1134	0.1172	0.1262	0.139	0.1502	0.1593	0.1682	0.1798	0.1943	0.2067	0.2202	0.237	0.254	0.2739	0.2942	0.3175	0.3445	0.3761	0.4079	0.4434	0.482	0.5213	0.5652	0.6078	0.6457	0.6903	0.7286	0.7649	0.8025
elOS666	None	FALSE	FALSE	S. eubayanus	YPD	0.2566	0.029	1.721500009	1.692499995	0.125549986	8.722420672		0.037	0.029	0.0314	0.0336	0.035	0.036	0.0371	0.0386	0.0396	0.042	0.045	0.0482	0.0532	0.0579	0.0645	0.0712	0.0781	0.0858	0.0943	0.1025	0.112	0.1202	0.1297	0.1386	0.1513	0.1643	0.1797	0.1927	0.2102	0.2254	0.2445	0.2664	0.2915	0.3217	0.3579	0.3951	0.4345
elOS666	None	FALSE	FALSE	S. eubayanus	YPD	0.2397	0.0551	1.73620002	1.681100011	0.124012488	8.519301676		0.0623	0.0551	0.058	0.0593	0.0609	0.0623	0.0636	0.0643	0.0654	0.0683	0.0702	0.0714	0.0741	0.0771	0.0812	0.0862	0.0902	0.0967	0.1038	0.1126	0.1197	0.1297	0.14	0.1516	0.1647	0.1814	0.1959	0.2137	0.2334	0.2543	0.2725	0.2984	0.3274	0.3605	0.3982	0.4357	0.4795
elOS666	None	FALSE	TRUE	S. eubayanus	YPD	0.2127	0.0966	1.833800033	1.737200022	0.125925016	7.645821274		0.1014	0.0966	0.0995	0.1006	0.1011	0.1016	0.102	0.103	0.1032	0.1047	0.106	0.1068	0.109	0.1129	0.1213	0.1306	0.1401	0.1507	0.1577	0.1681	0.1778	0.1908	0.2044	0.2176	0.234	0.2527	0.2713	0.2963	0.3217	0.3505	0.3866	0.424	0.4641	0.5052	0.551	0.6009	0.6449
elOS666	None	FALSE	TRUE	S. eubayanus	YPD	0.2309	0.0976	1.826400056	1.728800058	0.124875012	6.950350788		0.104	0.0976	0.0988	0.0991	0.0999	0.0998	0.1006	0.1008	0.1003	0.1021	0.1046	0.1117	0.1196	0.1285	0.1393	0.1501	0.1596	0.1708	0.1825	0.1973	0.2129	0.2296	0.2446	0.263	0.2797	0.3025	0.3286	0.3635	0.4001	0.4319	0.4722	0.5128	0.558	0.6033	0.6435	0.6896	0.726
elOS667	None	FALSE	FALSE	S. eubayanus	YPD	0.2476	0.0494	1.717499986	1.668099999	0.120262484	8.083359239		0.0558	0.0494	0.0518	0.0513	0.0524	0.0528	0.0531	0.0538	0.0542	0.0557	0.0563	0.0567	0.0579	0.06	0.0631	0.0674	0.0724	0.079	0.087	0.0973	0.1071	0.118	0.1295	0.1425	0.1554	0.1704	0.1865	0.2049	0.2295	0.2535	0.2805	0.3135	0.3523	0.3881	0.429	0.4705	0.5159
elOS667	None	FALSE	FALSE	S. eubayanus	YPD	0.2411	0.0573	1.730199978	1.672899961	0.116774974	7.905158376		0.065	0.0573	0.0589	0.0574	0.0583	0.0587	0.0595	0.0599	0.0594	0.0608	0.0621	0.0658	0.0693	0.0749	0.0826	0.0903	0.0984	0.1067	0.1173	0.1274	0.1387	0.1525	0.1638	0.1745	0.1875	0.2029	0.2219	0.2414	0.2639	0.2878	0.3154	0.3466	0.3791	0.4142	0.4553	0.4988	0.5305
elOS667	None	FALSE	TRUE	S. eubayanus	YPD	0.2122	0.1062	1.82630004	1.720100045	0.115725024	6.269821703		0.1248	0.1245	0.1247	0.1205	0.118	0.1153	0.1118	0.109	0.1062	0.1079	0.1104	0.1162	0.124	0.1338	0.1438	0.1526	0.1618	0.1763	0.1888	0.2049	0.2206	0.2417	0.2615	0.2851	0.3105	0.3392	0.3721	0.4096	0.4477	0.4875	0.532	0.5741	0.6109	0.6536	0.6917	0.7278	0.7621
elOS667	None	FALSE	TRUE	S. eubayanus	YPD	0.2126	0.1036	1.841099948	1.737499952	0.119249979	5.888049317		0.1318	0.1278	0.1268	0.1204	0.1151	0.1109	0.1042	0.1036	0.1041	0.1106	0.1197	0.1305	0.1392	0.1471	0.1603	0.1737	0.1842	0.1984	0.2137	0.2317	0.2512	0.2719	0.2955	0.3237	0.3548	0.3872	0.4234	0.4654	0.5061	0.552	0.5919	0.6337	0.6765	0.7162	0.7505	0.7834	0.8149
elOS668	None	FALSE	FALSE	S. eubayanus	YPD	0.2477	0.091	1.708599955	1.617599964	0.118799993	5.523569192		0.1171	0.1152	0.113	0.103	0.0964	0.0914	0.091	0.0938	0.0996	0.1099	0.1176	0.1268	0.1367	0.1473	0.1609	0.1724	0.188	0.2019	0.2184	0.2401	0.2593	0.2865	0.3162	0.3472	0.3817	0.4162	0.4594	0.5002	0.5414	0.5832	0.6229	0.6612	0.6985	0.733	0.7669	0.8012	0.834
elOS668	None	FALSE	FALSE	S. eubayanus	YPD	0.2346	0.075	1.715300038	1.640300035	0.114824975	6.856737998		0.075	0.0756	0.0781	0.0771	0.0754	0.0751	0.0756	0.0759	0.0773	0.0814	0.0877	0.0942	0.1022	0.1092	0.1174	0.127	0.1344	0.1427	0.1548	0.1653	0.178	0.195	0.2099	0.231	0.2504	0.2733	0.2984	0.3262	0.3579	0.3934	0.4264	0.4637	0.5037	0.5433	0.5884	0.6273	0.6682
elOS668	None	FALSE	TRUE	S. eubayanus	YPD	0.2124	0.1437	1.822399959	1.67869997	0.115500003	4.726406959		0.1526	0.1523	0.1521	0.1484	0.1461	0.1437	0.1454	0.1503	0.1565	0.1655	0.1763	0.1888	0.202	0.2153	0.2319	0.2486	0.2669	0.2897	0.3112	0.3364	0.3658	0.3993	0.4364	0.4737	0.5169	0.5549	0.5942	0.6373	0.6693	0.7073	0.7435	0.7817	0.8181	0.8443	0.8756	0.9064	0.934
elOS668	None	FALSE	TRUE	S. eubayanus	YPD	0.2115	0.1204	1.819500014	1.699100018	0.121237494	5.300752095		0.1463	0.1467	0.1454	0.1386	0.131	0.1229	0.1204	0.1213	0.1269	0.137	0.1467	0.1572	0.1674	0.1793	0.1937	0.21	0.2223	0.24	0.2591	0.2806	0.3053	0.3353	0.3668	0.3978	0.4369	0.477	0.5177	0.5621	0.6093	0.646	0.6869	0.723	0.7602	0.7941	0.824	0.8573	0.8941
elOS669	None	FALSE	FALSE	S. eubayanus	YPD	0.2287	0.0987	1.762399986	1.663699985	0.116999976	6.098289422		0.1133	0.1164	0.118	0.1133	0.1109	0.1061	0.1029	0.1007	0.0987	0.1011	0.107	0.1151	0.1244	0.1344	0.1453	0.1572	0.1699	0.185	0.203	0.2174	0.2346	0.2545	0.2765	0.301	0.3311	0.3639	0.3952	0.4288	0.4692	0.5135	0.5538	0.5942	0.6325	0.6686	0.7051	0.7408	0.7732
elOS669	None	FALSE	FALSE	S. eubayanus	YPD	0.2377	0.0783	1.760300055	1.682000041	0.105862495	7.222930031		0.0896	0.0837	0.0849	0.0821	0.0821	0.0815	0.0803	0.0809	0.0788	0.0783	0.0786	0.0805	0.0867	0.0907	0.0996	0.1093	0.1149	0.1248	0.1366	0.1487	0.1576	0.1709	0.1848	0.1994	0.2183	0.2373	0.2598	0.282	0.3098	0.3378	0.3688	0.4024	0.4403	0.4775	0.5171	0.5505	0.5838
elOS669	None	FALSE	TRUE	S. eubayanus	YPD	0.2114	0.1158	1.827900022	1.712100029	0.117862494	5.858626938		0.1398	0.1346	0.1342	0.1309	0.1283	0.1251	0.1212	0.1183	0.1158	0.1194	0.1261	0.1359	0.1454	0.1553	0.167	0.178	0.1914	0.2038	0.2199	0.2356	0.2553	0.2783	0.3011	0.3257	0.3591	0.3907	0.4322	0.4732	0.5167	0.5604	0.6059	0.6432	0.6811	0.7225	0.7582	0.7875	0.8232
elOS669	None	FALSE	TRUE	S. eubayanus	YPD	0.2111	0.0968	1.836499974	1.73969996	0.117674997	6.616103052		0.1074	0.1028	0.1036	0.1017	0.101	0.0998	0.0994	0.0976	0.0968	0.0985	0.1016	0.109	0.1173	0.1267	0.1362	0.1467	0.1557	0.1685	0.1808	0.1966	0.2136	0.2299	0.2494	0.2651	0.2846	0.309	0.3386	0.3665	0.4056	0.4462	0.4802	0.5266	0.5685	0.6099	0.6519	0.6889	0.7298
elOS670	None	FALSE	FALSE	S. eubayanus	YPD	0.2609	0.059	1.828799963	1.769799948	0.116962534	8.188202827		0.0635	0.059	0.0621	0.0636	0.0643	0.0643	0.0662	0.0668	0.0682	0.0693	0.0709	0.0739	0.0762	0.0774	0.0797	0.0846	0.0905	0.0974	0.1051	0.1117	0.1198	0.1288	0.1392	0.1516	0.1647	0.1815	0.1958	0.2133	0.2359	0.2599	0.2842	0.3117	0.3418	0.3767	0.4116	0.4508	0.4918
elOS670	None	FALSE	FALSE	S. eubayanus	YPD	0.2417	0.0752	1.905499995	1.830299973	0.116024979	7.514543323		0.0822	0.0752	0.0763	0.0752	0.0757	0.0756	0.0758	0.0765	0.0784	0.0809	0.084	0.0889	0.0943	0.1004	0.1092	0.1187	0.1275	0.1378	0.1482	0.1593	0.1718	0.1852	0.1985	0.2133	0.2312	0.2501	0.2666	0.2847	0.3102	0.3385	0.3664	0.3985	0.4311	0.4723	0.5133	0.5553	0.5989
elOS670	None	FALSE	TRUE	S. eubayanus	YPD	0.2118	0.099	1.8785	1.779500008	0.116737488	6.741834409		0.1063	0.1024	0.1029	0.102	0.1009	0.0999	0.099	0.1003	0.0994	0.1015	0.1052	0.1084	0.1139	0.1224	0.1305	0.1415	0.1519	0.1615	0.1735	0.1849	0.1998	0.2161	0.2363	0.2546	0.2765	0.3042	0.3289	0.3619	0.3956	0.4351	0.4735	0.507	0.5498	0.5939	0.635	0.6761	0.7164
elOS670	None	FALSE	TRUE	S. eubayanus	YPD	0.2108	0.1686	1.962799951	1.794199944	0.112799998	4.507092567		0.1774	0.1777	0.1771	0.1718	0.1701	0.1686	0.171	0.177	0.1834	0.1938	0.2059	0.2201	0.2343	0.2499	0.2663	0.288	0.3056	0.3286	0.3559	0.3845	0.4143	0.4516	0.4858	0.5195	0.5572	0.5999	0.6378	0.6768	0.7173	0.7509	0.7866	0.8185	0.8547	0.8831	0.9163	0.9396	0.9693
elOS671	None	FALSE	FALSE	S. eubayanus	YPD	0.2321	0.0777	2.007400021	1.929700017	0.101512529	7.35045131		0.094	0.097	0.0987	0.0926	0.0877	0.0815	0.0777	0.0792	0.0832	0.0891	0.0932	0.0963	0.0991	0.1041	0.1085	0.1142	0.1205	0.1277	0.1369	0.1474	0.1595	0.1734	0.1888	0.2048	0.2236	0.2429	0.2639	0.2859	0.3092	0.3321	0.3591	0.3862	0.416	0.4461	0.4788	0.5114	0.5476
elOS671	None	FALSE	FALSE	S. eubayanus	YPD	0.2247	0.05	1.974999934	1.924999952	0.101212483	10.29319402		0.0529	0.05	0.0552	0.0571	0.0593	0.0617	0.0626	0.0638	0.0642	0.0655	0.0668	0.0687	0.0702	0.0727	0.0761	0.0804	0.0799	0.0808	0.0828	0.0854	0.0893	0.0919	0.0954	0.1006	0.1076	0.115	0.1224	0.1317	0.1427	0.1541	0.1657	0.1791	0.1936	0.2083	0.2257	0.2443	0.2665
elOS671	None	FALSE	TRUE	S. eubayanus	YPD	0.212	0.1015	2.052499965	1.950999975	0.097199978	6.800410228		0.1135	0.1151	0.1146	0.1086	0.1045	0.1015	0.1024	0.1064	0.1099	0.1128	0.1199	0.1261	0.1307	0.1365	0.1434	0.1485	0.1548	0.1643	0.1743	0.1845	0.1982	0.2127	0.2286	0.248	0.2671	0.2889	0.312	0.337	0.3648	0.3916	0.4175	0.445	0.4759	0.5112	0.5408	0.5743	0.6065
elOS671	None	FALSE	TRUE	S. eubayanus	YPD	0.2127	0.0854	2.037199989	1.951799989	0.099449986	8.011563278		0.0958	0.0949	0.0972	0.0946	0.0933	0.0902	0.0878	0.0873	0.0854	0.087	0.0912	0.0962	0.0997	0.1014	0.1043	0.1084	0.113	0.1198	0.1268	0.1345	0.1433	0.1541	0.166	0.1799	0.196	0.2117	0.229	0.2482	0.2687	0.2899	0.313	0.336	0.3649	0.392	0.4217	0.4508	0.481
elOS672	None	FALSE	FALSE	S. eubayanus	YPD	0.2423	0.0427	1.854499996	1.811800003	0.116137524	8.160048412		0.0441	0.0427	0.0465	0.0473	0.0487	0.0487	0.0486	0.0498	0.0504	0.0531	0.0551	0.0572	0.0585	0.0622	0.0682	0.0757	0.0839	0.0916	0.0986	0.1085	0.1191	0.1305	0.1421	0.1547	0.1669	0.1826	0.1974	0.2141	0.2376	0.2579	0.2823	0.3109	0.3399	0.3697	0.4089	0.4452	0.4876
elOS672	None	FALSE	FALSE	S. eubayanus	YPD	0.2383	0.0384	1.789300025	1.75090003	0.124649999	8.875250319		0.0432	0.0384	0.0421	0.0426	0.0446	0.0467	0.0483	0.0477	0.0491	0.0513	0.0529	0.0547	0.0564	0.059	0.0609	0.064	0.0684	0.074	0.08	0.086	0.0938	0.1031	0.1141	0.1225	0.1333	0.1408	0.152	0.1656	0.1804	0.2001	0.2206	0.2465	0.274	0.3042	0.3425	0.3802	0.4166
elOS672	None	FALSE	TRUE	S. eubayanus	YPD	0.2126	0.1106	1.93719995	1.826599956	0.124875033	5.935136128		0.1271	0.1269	0.1278	0.1225	0.1195	0.1165	0.113	0.1121	0.1106	0.1154	0.1224	0.1314	0.1435	0.1536	0.1653	0.1779	0.1921	0.2083	0.2246	0.2427	0.2642	0.2873	0.3132	0.3421	0.3734	0.4085	0.4475	0.4896	0.5317	0.5724	0.6182	0.6588	0.7	0.7357	0.7805	0.8168	0.8449
elOS672	None	FALSE	TRUE	S. eubayanus	YPD	0.2126	0.1033	1.888199955	1.78489995	0.122100014	6.49713419		0.1144	0.111	0.1118	0.1096	0.1089	0.1075	0.1055	0.1053	0.1042	0.1033	0.1049	0.1104	0.118	0.1259	0.1349	0.1455	0.156	0.1676	0.1826	0.1964	0.2124	0.2302	0.2515	0.2747	0.3008	0.3306	0.3612	0.3976	0.4369	0.4787	0.5226	0.5636	0.6087	0.6531	0.6944	0.7337	0.7688
elOS673	None	FALSE	FALSE	S. eubayanus	YPD	0.2386	0.0644	1.764300033	1.699900031	0.117750032	7.300213774		0.0657	0.0644	0.0677	0.0686	0.0695	0.0701	0.0713	0.0726	0.0726	0.0726	0.0727	0.0769	0.0806	0.0847	0.0916	0.1009	0.1093	0.1192	0.131	0.1433	0.1548	0.1707	0.1866	0.2023	0.2213	0.2431	0.268	0.2935	0.3222	0.3507	0.386	0.4238	0.4581	0.5014	0.5388	0.5797	0.6178
elOS673	None	FALSE	FALSE	S. eubayanus	YPD	0.2387	0.0674	1.752399951	1.684999943	0.120787493	6.982407058		0.0771	0.0716	0.0716	0.0707	0.0698	0.0674	0.0676	0.0687	0.0708	0.0738	0.0791	0.0868	0.0942	0.1015	0.1117	0.1201	0.1304	0.1413	0.1533	0.1676	0.183	0.2008	0.2177	0.2386	0.2598	0.282	0.3034	0.3272	0.3556	0.3897	0.4264	0.463	0.5078	0.5489	0.5932	0.6332	0.6769
elOS673	None	FALSE	TRUE	S. eubayanus	YPD	0.2245	0.1142	1.865499973	1.751299977	0.117412532	5.323327297		0.1468	0.1435	0.1419	0.1333	0.1245	0.1188	0.1142	0.1183	0.1248	0.1408	0.1505	0.1592	0.1698	0.181	0.1951	0.2085	0.2219	0.2383	0.2555	0.2786	0.2998	0.3256	0.3538	0.3837	0.4181	0.4572	0.4972	0.5372	0.5815	0.6244	0.6633	0.7065	0.742	0.7796	0.8103	0.8496	0.8778
elOS673	None	FALSE	TRUE	S. eubayanus	YPD	0.2135	0.1271	1.851699978	1.724599957	0.120224974	5.663546507		0.1443	0.1444	0.1433	0.1383	0.1338	0.1293	0.1272	0.1271	0.1303	0.1383	0.1464	0.1571	0.1673	0.1787	0.1923	0.2048	0.2188	0.2355	0.2533	0.2725	0.2931	0.3189	0.3444	0.3762	0.4091	0.446	0.4861	0.5253	0.5683	0.6095	0.6522	0.6894	0.7297	0.7662	0.7983	0.8394	0.8636
elOS674	None	FALSE	FALSE	S. eubayanus	YPD	0.253	0.0418	1.724699974	1.682899952	0.119024978	7.504934751		0.0449	0.0418	0.0454	0.0472	0.0485	0.0488	0.0502	0.0512	0.0525	0.0537	0.0563	0.0581	0.0613	0.0673	0.075	0.0832	0.0929	0.1033	0.1136	0.1238	0.1352	0.1485	0.1571	0.1681	0.1836	0.2016	0.2213	0.2446	0.2698	0.298	0.3319	0.3656	0.402	0.4492	0.4907	0.5328	0.5728
elOS674	None	FALSE	FALSE	S. eubayanus	YPD	0.2395	0.0615	1.758299991	1.696799994	0.122849983	7.367927981		0.0647	0.0615	0.0653	0.0654	0.0661	0.0659	0.067	0.0681	0.0682	0.0711	0.0749	0.0788	0.085	0.0931	0.1037	0.1143	0.1245	0.1324	0.1428	0.1508	0.16	0.1714	0.1853	0.1996	0.2182	0.238	0.2603	0.2845	0.3148	0.3445	0.3791	0.4185	0.4591	0.4996	0.5453	0.5896	0.631
elOS674	None	FALSE	TRUE	S. eubayanus	YPD	0.2158	0.0992	1.848800048	1.749600053	0.111374977	6.597080882		0.1053	0.1015	0.1027	0.1019	0.1022	0.101	0.0998	0.0992	0.0998	0.102	0.1058	0.1115	0.1187	0.1267	0.1375	0.1487	0.1609	0.174	0.1846	0.1975	0.2106	0.228	0.2465	0.2632	0.2849	0.3097	0.3366	0.3665	0.3982	0.4305	0.4669	0.5026	0.5413	0.5854	0.6267	0.6628	0.6965
elOS674	None	FALSE	TRUE	S. eubayanus	YPD	0.2175	0.1114	1.858399987	1.746999979	0.112837489	6.059155533		0.1233	0.1196	0.1208	0.1183	0.1156	0.1126	0.1114	0.1122	0.113	0.1149	0.1213	0.1295	0.1371	0.1476	0.16	0.1721	0.1837	0.1975	0.2125	0.2269	0.2455	0.2662	0.2896	0.3123	0.3372	0.3683	0.4013	0.4361	0.4718	0.5107	0.5516	0.5909	0.6313	0.6661	0.703	0.7383	0.7727
elOS675	None	FALSE	FALSE	S. eubayanus	YPD	0.2144	0.0976	1.810799986	1.713199973	0.113437513	7.210579296		0.1009	0.0976	0.1001	0.101	0.1011	0.1014	0.1008	0.102	0.1032	0.107	0.1095	0.1135	0.1178	0.1251	0.1344	0.1444	0.1542	0.1641	0.1771	0.1893	0.2001	0.2128	0.229	0.2437	0.2628	0.2832	0.306	0.3319	0.3563	0.3861	0.4196	0.4475	0.4843	0.5239	0.5618	0.6056	0.6409
elOS675	None	FALSE	TRUE	S. eubayanus	YPD	0.2287	0.1111	1.870999977	1.759899974	0.109312513	6.096627123		0.1258	0.1196	0.1198	0.1158	0.1142	0.1123	0.1111	0.1132	0.1145	0.1218	0.1299	0.1374	0.1462	0.1567	0.1674	0.1818	0.1946	0.208	0.2226	0.2385	0.2579	0.2754	0.2982	0.3195	0.344	0.3711	0.3991	0.4277	0.4628	0.4984	0.533	0.5713	0.6096	0.6471	0.6873	0.724	0.7568
elOS675	None	FALSE	TRUE	S. eubayanus	YPD	0.2269	0.0645	1.839499965	1.774999976	0.106687487	8.245576029		0.0684	0.0645	0.0686	0.0692	0.0707	0.0731	0.0741	0.0746	0.0751	0.0763	0.0782	0.0812	0.0819	0.0846	0.0891	0.0955	0.1003	0.1066	0.1147	0.1237	0.1329	0.1431	0.1551	0.1667	0.1809	0.1949	0.2123	0.2276	0.2462	0.2673	0.2904	0.3108	0.338	0.3631	0.3926	0.4238	0.455
elOS675	None	FALSE	TRUE	S. eubayanus	YPD	0.2201	0.1109	1.911699966	1.800799966	0.101662489	5.99606474		0.1228	0.1181	0.1166	0.1131	0.1129	0.1109	0.1126	0.1164	0.1201	0.1235	0.1324	0.1415	0.1524	0.1624	0.1768	0.1882	0.1977	0.2087	0.2231	0.2387	0.2555	0.2752	0.2935	0.3186	0.3371	0.3657	0.3892	0.4134	0.4466	0.4766	0.5145	0.5487	0.5862	0.6199	0.6535	0.6917	0.7245
OS104	None	FALSE	TRUE	S. cerevisiae	YPD	0.218	0.1381	2.013099998	1.875	0.130124985	3.740633753		0.1381	0.1402	0.1441	0.1531	0.1528	0.1551	0.146	0.1455	0.156	0.1713	0.1972	0.2135	0.2226	0.2447	0.2709	0.2982	0.3352	0.3737	0.4193	0.4674	0.5035	0.5611	0.6056	0.6457	0.6984	0.7375	0.7663	0.8072	0.8446	0.8803	0.9133	0.9406	0.9722	1.0023	1.0334	1.0565	1.0799
OS104	None	FALSE	TRUE	S. cerevisiae	YPD	0.2259	0.1079	2.007600039	1.899700046	0.139199969	4.818245929		0.1094	0.1079	0.1125	0.1167	0.1193	0.1218	0.1203	0.1189	0.1212	0.1233	0.1273	0.1369	0.1487	0.1606	0.1792	0.2	0.2207	0.2492	0.2816	0.3228	0.3608	0.4054	0.4474	0.4964	0.5506	0.5972	0.6467	0.6908	0.7334	0.7766	0.8136	0.8533	0.8838	0.9193	0.9464	0.9774	1.0023
OS104	None	FALSE	FALSE	S. cerevisiae	YPD	0.2216	0.0799	1.99090001	1.911000013	0.139687485	5.107560864		0.0857	0.0799	0.0852	0.0878	0.0896	0.0917	0.0929	0.0951	0.0966	0.0972	0.0975	0.1023	0.11	0.1238	0.1402	0.1584	0.1807	0.2053	0.2344	0.2692	0.3036	0.3467	0.3871	0.4325	0.4819	0.5305	0.5793	0.6279	0.6737	0.7192	0.7583	0.7985	0.8357	0.8686	0.8975	0.9332	0.9653
OS104	None	FALSE	FALSE	S. cerevisiae	YPD	0.2158	0.0817	1.997800037	1.916100025	0.143512491	5.644194643		0.0871	0.0817	0.086	0.0892	0.0915	0.0937	0.0955	0.0973	0.0988	0.1002	0.0986	0.0978	0.1016	0.1096	0.1233	0.1373	0.1528	0.1726	0.1955	0.2211	0.2515	0.2882	0.3277	0.3655	0.4131	0.4593	0.5123	0.5633	0.6128	0.6601	0.7048	0.7482	0.7932	0.8262	0.8619	0.8973	0.9272
OS122	None	FALSE	FALSE	S. kudriavzenii	YPD	0.2269	0.0524	1.904799953	1.852399945	0.091650014	6.440807993		0.0566	0.0524	0.0576	0.0638	0.0696	0.0741	0.0776	0.0803	0.0824	0.0845	0.0855	0.0872	0.0931	0.1004	0.1094	0.1214	0.1319	0.1437	0.1571	0.1722	0.1894	0.2054	0.2198	0.2377	0.2563	0.2784	0.3005	0.3223	0.3426	0.3676	0.3927	0.4188	0.4433	0.4725	0.5036	0.5344	0.5619
OS122	None	FALSE	FALSE	S. kudriavzenii	YPD	0.2361	0.0245	1.881999955	1.857499957	0.07439997	8.345426501		0.0313	0.0245	0.0277	0.0314	0.0359	0.0396	0.0412	0.0431	0.0454	0.0484	0.0509	0.0541	0.0547	0.0566	0.0598	0.0612	0.0638	0.069	0.0781	0.0883	0.0984	0.1085	0.1187	0.1308	0.1464	0.1606	0.1738	0.1864	0.2019	0.2154	0.228	0.2449	0.2568	0.2726	0.2907	0.3076	0.3249
OS122	None	FALSE	FALSE	S. kudriavzenii	YPD	0.2446	0.0276	1.886099994	1.858500004	0.101362531	6.415096031		0.0314	0.0276	0.0333	0.0385	0.0442	0.0474	0.049	0.0507	0.0522	0.0559	0.0586	0.0634	0.0692	0.0774	0.0892	0.0987	0.1091	0.1213	0.1357	0.1504	0.1682	0.1824	0.2017	0.2199	0.2433	0.2658	0.2882	0.3127	0.3382	0.365	0.3924	0.4202	0.4514	0.489	0.5241	0.5616	0.5937
OS122	None	FALSE	FALSE	S. kudriavzenii	YPD	0.2269	0.0355	1.886900023	1.851400018	0.085875033	8.664339631		0.0424	0.0355	0.0393	0.0431	0.0468	0.0497	0.0512	0.0529	0.0545	0.0579	0.0605	0.062	0.0646	0.0661	0.0688	0.0718	0.0744	0.0781	0.0845	0.093	0.1039	0.1152	0.1262	0.1374	0.1496	0.1638	0.1777	0.1921	0.205	0.2195	0.2345	0.251	0.2689	0.2879	0.3082	0.3269	0.3484
OS123	None	FALSE	FALSE	S. kudriavzenii	YPD	0.2303	0.0408	1.921700045	1.880900025	0.074887506	9.443498723		0.0465	0.0408	0.0458	0.0494	0.053	0.0559	0.0582	0.06	0.063	0.065	0.0678	0.0695	0.0695	0.0707	0.0739	0.0776	0.0813	0.0865	0.0931	0.0992	0.1059	0.1153	0.1246	0.1345	0.145	0.1571	0.1675	0.1773	0.1911	0.2044	0.2186	0.2324	0.2464	0.2625	0.2796	0.2965	0.3116
OS123	None	FALSE	FALSE	S. kudriavzenii	YPD	0.2227	0.044	1.8917	1.8477	0.050662496	8.1618532		0.0488	0.044	0.0479	0.0526	0.0562	0.0593	0.0622	0.0639	0.0658	0.0674	0.0693	0.0709	0.0706	0.071	0.0737	0.0767	0.0813	0.0859	0.0918	0.0974	0.1034	0.1119	0.1193	0.128	0.1377	0.1483	0.1592	0.168	0.1813	0.194	0.206	0.2184	0.2329	0.2437	0.2559	0.2718	0.2865
OS123	None	FALSE	FALSE	S. kudriavzenii	YPD	0.232	0.037	1.868799984	1.831799984	0.066674989	5.88076344		0.042	0.037	0.0416	0.0473	0.052	0.0563	0.0592	0.0617	0.065	0.0684	0.0703	0.0722	0.0736	0.0757	0.082	0.0894	0.0965	0.1083	0.1199	0.1328	0.1458	0.16	0.1732	0.1884	0.2049	0.2208	0.2401	0.2579	0.2775	0.2951	0.3142	0.3332	0.3512	0.375	0.3991	0.424	0.4464
OS123	None	FALSE	FALSE	S. kudriavzenii	YPD	0.2538	0.0115	1.778599977	1.767099977	0.056324977	12.58499263		0.0164	0.0115	0.0178	0.0211	0.0251	0.0283	0.0312	0.0326	0.0341	0.0353	0.0379	0.0407	0.0416	0.0428	0.0458	0.049	0.0509	0.0537	0.0572	0.0579	0.0602	0.0648	0.0708	0.0752	0.0832	0.0912	0.0973	0.1036	0.1133	0.1213	0.1297	0.1395	0.1466	0.157	0.1674	0.1747	0.1862
OS136	None	FALSE	FALSE	S. cerevisiae	YPD	0.2157	0.0547	2.161500067	2.106800079	0.148687512	5.895418543		0.0626	0.0547	0.0595	0.0647	0.0676	0.0685	0.0683	0.0701	0.0723	0.0754	0.0764	0.0784	0.0836	0.0877	0.0934	0.1046	0.117	0.1323	0.151	0.1718	0.1958	0.2233	0.2569	0.2937	0.3398	0.3894	0.4436	0.498	0.5542	0.61	0.665	0.708	0.7598	0.8007	0.8401	0.8819	0.9254
OS136	None	FALSE	FALSE	S. cerevisiae	YPD	0.2168	0.0517	2.173999906	2.12229991	0.149512488	5.432906826		0.0571	0.0517	0.0575	0.0631	0.0654	0.0672	0.0661	0.0679	0.0713	0.0758	0.0815	0.091	0.1002	0.108	0.1236	0.1395	0.1543	0.1719	0.1917	0.2175	0.2412	0.2801	0.3158	0.3592	0.4142	0.4689	0.524	0.5758	0.631	0.6847	0.735	0.7808	0.8258	0.8676	0.9101	0.9436	0.9835
OS136	None	FALSE	FALSE	S. cerevisiae	YPD	0.2129	0.0708	2.170799896	2.099999905	0.144337499	4.63791494		0.0714	0.0708	0.0799	0.0862	0.0885	0.0847	0.0831	0.0867	0.0931	0.1063	0.1172	0.1314	0.1472	0.1636	0.1837	0.2042	0.2284	0.2562	0.2848	0.3189	0.3557	0.3992	0.4498	0.5009	0.5559	0.6042	0.6523	0.6966	0.7459	0.7905	0.8347	0.8738	0.9136	0.9544	0.9872	1.0224	1.0563
OS136	None	FALSE	FALSE	S. cerevisiae	YPD	0.215	0.0624	2.171300054	2.10890007	0.144599998	4.897648427		0.0639	0.0624	0.0707	0.0773	0.081	0.079	0.0769	0.0775	0.081	0.0858	0.0937	0.107	0.1225	0.1378	0.1546	0.174	0.1945	0.2191	0.2475	0.2778	0.3114	0.353	0.3971	0.4493	0.5021	0.5577	0.6071	0.6556	0.7016	0.7463	0.7905	0.8349	0.8792	0.9174	0.9527	0.9936	1.0263
OS140	None	FALSE	TRUE	S. cerevisiae	YPD	0.2146	0.1107	2.193400025	2.082700014	0.106387513	1.929268368		0.1107	0.1189	0.1291	0.1447	0.1584	0.1744	0.192	0.2091	0.2273	0.2467	0.2712	0.3029	0.3304	0.3583	0.3923	0.4251	0.4621	0.5013	0.5404	0.5786	0.6147	0.6502	0.6812	0.7121	0.7458	0.7755	0.8021	0.8314	0.8622	0.8888	0.9161	0.9421	0.9693	0.9912	1.0219	1.0462	1.0698
OS140	None	FALSE	TRUE	S. cerevisiae	YPD	0.2129	0.1384	2.202900097	2.064500093	0.105337509	1.143942554		0.1384	0.1486	0.1629	0.1808	0.1976	0.2218	0.2468	0.2713	0.2957	0.3224	0.3558	0.3938	0.4355	0.4651	0.5092	0.5396	0.5797	0.6145	0.6561	0.6864	0.7164	0.7494	0.7796	0.8111	0.8416	0.8669	0.8966	0.9208	0.9469	0.9744	0.997	1.0224	1.051	1.07	1.0948	1.1152	1.1379
OS140	None	FALSE	FALSE	S. cerevisiae	YPD	0.2132	0.0577	2.149900049	2.092200041	0.109387496	5.159980955		0.0616	0.0577	0.0629	0.0655	0.0676	0.0701	0.0749	0.0807	0.0881	0.0955	0.1047	0.1165	0.1279	0.1364	0.1516	0.165	0.1799	0.1925	0.2128	0.2328	0.2501	0.2798	0.3051	0.3346	0.3686	0.4009	0.433	0.4672	0.508	0.5488	0.585	0.6236	0.6547	0.6907	0.7279	0.7589	0.789
OS140	None	FALSE	FALSE	S. cerevisiae	YPD	0.2119	0.0658	2.140699923	2.074899912	0.105524986	5.165836391		0.0706	0.0658	0.071	0.0758	0.0788	0.0815	0.0853	0.0892	0.0931	0.0961	0.1023	0.1124	0.1237	0.1344	0.1486	0.1621	0.1792	0.1944	0.2162	0.2378	0.2561	0.2813	0.3079	0.3324	0.3645	0.3957	0.4304	0.4611	0.4993	0.5394	0.5762	0.6111	0.6473	0.6809	0.7133	0.7425	0.7715
OS141	None	FALSE	FALSE	S. kudriavzenii	YPD	0.2271	0.0328	1.772699997	1.739899993	0.0649125	6.158290639		0.037	0.0328	0.0366	0.0415	0.0465	0.0509	0.0546	0.0563	0.0587	0.0627	0.0681	0.0741	0.0831	0.0909	0.0994	0.109	0.1157	0.1226	0.1323	0.1448	0.1557	0.1679	0.18	0.1935	0.2087	0.2243	0.2369	0.2516	0.2648	0.2823	0.2981	0.3145	0.3326	0.3533	0.371	0.3915	0.4137
OS141	None	FALSE	FALSE	S. kudriavzenii	YPD	0.2254	0.032	1.710799992	1.678799987	0.063750018	9.994512805		0.038	0.032	0.0354	0.0394	0.0424	0.0454	0.0481	0.0505	0.0521	0.0544	0.0542	0.0559	0.0577	0.0594	0.0616	0.0635	0.0652	0.0671	0.0703	0.0729	0.0756	0.0792	0.0834	0.0885	0.0931	0.098	0.1037	0.1106	0.1179	0.126	0.134	0.1424	0.1523	0.163	0.1758	0.1886	0.2008
OS141	None	FALSE	FALSE	S. kudriavzenii	YPD	0.2285	0.0332	1.74740003	1.71420002	0.062850006	7.472555089		0.039	0.0332	0.0365	0.0405	0.0451	0.0491	0.0521	0.0551	0.0565	0.0616	0.0643	0.0683	0.0723	0.0762	0.0804	0.0852	0.0904	0.0962	0.1043	0.1115	0.1192	0.1286	0.1361	0.1467	0.1561	0.1657	0.1761	0.1872	0.1992	0.2108	0.2246	0.24	0.255	0.2734	0.29	0.3067	0.3238
OS141	None	FALSE	FALSE	S. kudriavzenii	YPD	0.2344	0.0281	1.742899984	1.7148	0.065512502	5.913948238		0.0338	0.0281	0.0333	0.0369	0.0422	0.0472	0.0491	0.0525	0.0564	0.0616	0.0647	0.0698	0.0748	0.0807	0.0893	0.0993	0.1077	0.1175	0.1288	0.1389	0.1493	0.1639	0.1756	0.1871	0.2035	0.2172	0.2348	0.2516	0.2691	0.2869	0.3064	0.3263	0.347	0.3639	0.3869	0.4066	0.4267
OS143	None	FALSE	FALSE	S. cerevisiae	YPD	0.2119	0.05	1.778500021	1.728500009	0.113700017	4.4274411		0.0576	0.05	0.0529	0.0551	0.0582	0.0622	0.0664	0.0726	0.0787	0.0875	0.096	0.1065	0.1167	0.1271	0.1423	0.1634	0.1851	0.2055	0.2298	0.2623	0.2892	0.3286	0.3646	0.4068	0.4515	0.4932	0.5342	0.5699	0.6086	0.6433	0.6771	0.71	0.738	0.7692	0.804	0.8334	0.8586
OS143	None	FALSE	FALSE	S. cerevisiae	YPD	0.2156	0.0559	1.772699967	1.716799974	0.114224976	4.069817216		0.0632	0.0559	0.0582	0.0626	0.0662	0.071	0.0749	0.0821	0.0888	0.0968	0.1073	0.1198	0.131	0.1403	0.1588	0.1846	0.2091	0.2382	0.267	0.3031	0.3364	0.3816	0.4196	0.4582	0.5036	0.5429	0.5782	0.6121	0.6493	0.6862	0.7128	0.743	0.7723	0.8035	0.8301	0.8597	0.8825
OS143	None	FALSE	FALSE	S. cerevisiae	YPD	0.2254	0.0416	1.845199943	1.803599954	0.111937492	4.419764987		0.0473	0.0416	0.0457	0.0498	0.0531	0.0572	0.0625	0.0692	0.0734	0.0814	0.0903	0.1019	0.1142	0.1236	0.1371	0.1546	0.1724	0.1948	0.2207	0.2483	0.2805	0.3166	0.3573	0.3978	0.4394	0.4802	0.5214	0.5543	0.595	0.6298	0.6648	0.6963	0.727	0.7579	0.7922	0.8204	0.8421
OS143	None	FALSE	FALSE	S. cerevisiae	YPD	0.2209	0.0491	1.836800069	1.787700057	0.11745	3.687100599		0.0554	0.0491	0.0515	0.0556	0.0588	0.0639	0.0721	0.0817	0.0927	0.107	0.1226	0.1393	0.1567	0.1735	0.1958	0.2179	0.2433	0.2746	0.3105	0.3498	0.3871	0.4348	0.4762	0.5165	0.558	0.5927	0.6311	0.663	0.7002	0.7307	0.7623	0.7934	0.8163	0.8445	0.8759	0.9013	0.9241
OS150	None	FALSE	FALSE	S. cerevisiae	YPD	0.2138	0.0808	1.956800058	1.876000047	0.125737486	5.509493219		0.085	0.0808	0.0857	0.0897	0.0915	0.0937	0.0935	0.0942	0.0933	0.0935	0.0954	0.1001	0.1053	0.1103	0.1219	0.1362	0.1541	0.1728	0.1922	0.2174	0.2412	0.2747	0.3036	0.3442	0.386	0.434	0.4747	0.5166	0.5616	0.6048	0.6464	0.6809	0.7213	0.7554	0.7922	0.8225	0.8499
OS150	None	FALSE	FALSE	S. cerevisiae	YPD	0.2139	0.07	1.939400017	1.869400024	0.121687467	5.403286092		0.075	0.07	0.0739	0.0784	0.0808	0.0821	0.0831	0.0846	0.0864	0.0868	0.0879	0.0916	0.0977	0.104	0.1155	0.1299	0.1446	0.1621	0.1833	0.2071	0.2299	0.264	0.2926	0.3296	0.3689	0.4149	0.4578	0.5015	0.5444	0.5888	0.6286	0.6659	0.7055	0.7394	0.7782	0.8088	0.841
OS150	None	FALSE	FALSE	S. cerevisiae	YPD	0.2309	0.0542	1.932100013	1.877900004	0.122324978	5.407724346		0.0596	0.0542	0.0589	0.0624	0.0644	0.0663	0.0673	0.069	0.0706	0.0716	0.0713	0.0742	0.0816	0.0938	0.1074	0.1216	0.1378	0.1582	0.1787	0.2019	0.2262	0.2571	0.2897	0.3254	0.3647	0.4069	0.4514	0.4953	0.5344	0.5767	0.6174	0.6556	0.6909	0.7248	0.7596	0.7905	0.8194
OS150	None	FALSE	FALSE	S. cerevisiae	YPD	0.2287	0.0642	1.95829995	1.894099951	0.123300003	3.92051901		0.0651	0.0642	0.0729	0.078	0.0812	0.0806	0.0806	0.0844	0.0902	0.1032	0.1175	0.1337	0.1508	0.1682	0.1903	0.2181	0.2454	0.2801	0.3152	0.3539	0.3951	0.4417	0.4804	0.5261	0.5691	0.6089	0.6495	0.6827	0.7217	0.7567	0.7899	0.8199	0.8456	0.8748	0.906	0.9296	0.9555
OS155	None	FALSE	TRUE	S. cerevisiae	YPD	0.2145	0.0954	1.965099946	1.869699955	0.124949997	3.617447004		0.0981	0.0954	0.1012	0.0999	0.1002	0.1042	0.1109	0.1195	0.1307	0.1457	0.1607	0.1778	0.1979	0.2166	0.243	0.273	0.3069	0.3374	0.3791	0.4227	0.4652	0.5169	0.5597	0.5976	0.6409	0.6763	0.7123	0.744	0.781	0.8147	0.8419	0.8727	0.8979	0.9248	0.9501	0.9781	0.9997
OS155	None	FALSE	TRUE	S. cerevisiae	YPD	0.2135	0.0835	1.968399972	1.884899974	0.121125008	3.938906382		0.0865	0.0835	0.0886	0.0898	0.09	0.0896	0.0921	0.0978	0.1061	0.1184	0.1323	0.1478	0.1634	0.1798	0.2026	0.2271	0.2557	0.2872	0.3218	0.3591	0.4011	0.4452	0.4925	0.5351	0.5754	0.6147	0.6539	0.6865	0.7241	0.7607	0.788	0.8176	0.8525	0.8753	0.9041	0.929	0.9552
OS155	None	FALSE	FALSE	S. cerevisiae	YPD	0.2167	0.063	1.939700052	1.876700044	0.119662516	4.534211571		0.0676	0.063	0.0674	0.0703	0.0731	0.0762	0.0789	0.0816	0.0845	0.0876	0.0946	0.1037	0.1156	0.127	0.1447	0.1638	0.1867	0.2091	0.2385	0.2704	0.3069	0.3485	0.3856	0.4302	0.4739	0.5172	0.5575	0.5923	0.6339	0.6712	0.7047	0.7403	0.7678	0.8031	0.8311	0.8574	0.8842
OS155	None	FALSE	FALSE	S. cerevisiae	YPD	0.2142	0.0737	1.945200011	1.871500015	0.1189125	4.224114347		0.0753	0.0737	0.0785	0.0821	0.0848	0.0865	0.0886	0.091	0.096	0.1021	0.1129	0.1287	0.1408	0.1548	0.176	0.197	0.224	0.2491	0.2809	0.3157	0.3535	0.3974	0.4422	0.4768	0.5227	0.5601	0.5949	0.6319	0.6706	0.7024	0.735	0.7707	0.7972	0.8275	0.8549	0.884	0.9073
OS156	None	FALSE	FALSE	S. cerevisiae	YPD	0.2184	0.0559	1.948200017	1.89230001	0.126300003	4.228820487		0.0597	0.0559	0.0598	0.0639	0.0672	0.0716	0.0762	0.0832	0.0896	0.0987	0.1106	0.1249	0.1388	0.1547	0.177	0.2006	0.224	0.253	0.2826	0.3179	0.3531	0.3985	0.4417	0.487	0.5307	0.5776	0.6164	0.6588	0.6992	0.7408	0.7785	0.8152	0.848	0.8779	0.9143	0.9477	0.9759
OS156	None	FALSE	FALSE	S. cerevisiae	YPD	0.2126	0.0544	1.924500018	1.870100021	0.132112508	4.862617453		0.061	0.0544	0.0588	0.0625	0.0666	0.0695	0.0734	0.0792	0.0853	0.0921	0.1003	0.112	0.124	0.1372	0.1527	0.1714	0.1904	0.2133	0.2398	0.2653	0.2958	0.334	0.3715	0.417	0.4659	0.5106	0.5577	0.601	0.6469	0.6918	0.7348	0.7693	0.8061	0.8451	0.8792	0.9142	0.9446
OS156	None	FALSE	FALSE	S. cerevisiae	YPD	0.2212	0.046	1.966600046	1.920600057	0.139687506	4.746488374		0.0506	0.046	0.0493	0.0529	0.0557	0.0588	0.0609	0.0656	0.0704	0.0785	0.0868	0.0984	0.1118	0.1261	0.1453	0.1664	0.1895	0.2151	0.2457	0.2747	0.3089	0.3532	0.398	0.4421	0.4988	0.5491	0.5936	0.6374	0.6792	0.7262	0.7705	0.8056	0.8412	0.8755	0.9075	0.9384	0.967
OS156	None	FALSE	FALSE	S. cerevisiae	YPD	0.2233	0.0537	1.919899985	1.86619997	0.133087506	4.694844286		0.0582	0.0537	0.0576	0.0619	0.0655	0.0685	0.0727	0.0772	0.0817	0.0875	0.0947	0.1056	0.1198	0.1324	0.1482	0.1678	0.1882	0.2125	0.2385	0.2692	0.3013	0.3431	0.3874	0.4352	0.4838	0.5358	0.5823	0.6191	0.6643	0.707	0.7423	0.7796	0.815	0.8465	0.8797	0.9081	0.9372
OS174	None	FALSE	FALSE	S. cerevisiae	YPD	0.2131	0.0507	2.104100034	2.05340004	0.106762472	8.966394911		0.0546	0.0507	0.0548	0.0572	0.0599	0.061	0.0626	0.0648	0.066	0.0681	0.0709	0.0733	0.0758	0.0801	0.0839	0.0918	0.1003	0.1122	0.124	0.1352	0.1441	0.1547	0.1652	0.1774	0.1912	0.2075	0.2206	0.236	0.2517	0.2693	0.288	0.3059	0.3264	0.3451	0.3653	0.3878	0.4136
OS174	None	FALSE	FALSE	S. cerevisiae	YPD	0.2141	0.0608	2.103500038	2.042700052	0.107362492	8.43776848		0.0635	0.0608	0.0663	0.0721	0.0762	0.0784	0.08	0.0821	0.0831	0.0852	0.0839	0.0851	0.0885	0.0908	0.0966	0.1098	0.1222	0.1363	0.1478	0.1603	0.1685	0.1847	0.195	0.2095	0.2257	0.242	0.2555	0.2711	0.2888	0.3079	0.328	0.346	0.368	0.3937	0.4146	0.4369	0.4626
OS174	None	FALSE	FALSE	S. cerevisiae	YPD	0.2269	0.0554	2.098199949	2.04279995	0.107249997	7.492307632		0.059	0.0554	0.0621	0.0663	0.0694	0.0696	0.07	0.0708	0.0728	0.076	0.0801	0.087	0.0974	0.1069	0.1197	0.1337	0.1457	0.1601	0.1746	0.1877	0.2022	0.218	0.233	0.2494	0.2668	0.2847	0.3025	0.3207	0.3403	0.3607	0.3851	0.4059	0.43	0.4534	0.4787	0.5093	0.5394
OS174	None	FALSE	FALSE	S. cerevisiae	YPD	0.2199	0.0492	2.093199924	2.04399991	0.109537547	8.601738634		0.0528	0.0492	0.055	0.0594	0.0625	0.0632	0.0632	0.0644	0.0656	0.0688	0.0719	0.0757	0.082	0.0866	0.0951	0.1041	0.1135	0.1263	0.1377	0.1488	0.1607	0.1748	0.1865	0.1998	0.2166	0.2314	0.2473	0.2621	0.2788	0.297	0.3166	0.337	0.3561	0.3779	0.4028	0.4256	0.4523
OS176	None	FALSE	TRUE	S. cerevisiae	YPD	0.2307	0.1276	2.270900056	2.143300056	0.170662518	4.58434131		0.1276	0.1278	0.1371	0.1419	0.1428	0.1444	0.1487	0.1548	0.1629	0.1743	0.1908	0.2117	0.2341	0.2596	0.2843	0.3119	0.342	0.375	0.4153	0.4571	0.5012	0.5523	0.6076	0.657	0.7151	0.7681	0.8243	0.883	0.9404	1.0009	1.0627	1.1192	1.1741	1.2258	1.2686	1.3109	1.3457
OS176	None	FALSE	FALSE	S. cerevisiae	YPD	0.2278	0.1173	2.263800099	2.146500111	0.186075006	4.603251835		0.1221	0.1173	0.1235	0.1274	0.1278	0.1284	0.1308	0.1388	0.1463	0.1576	0.1714	0.1907	0.2106	0.235	0.2657	0.2953	0.3335	0.3726	0.4156	0.4602	0.517	0.5745	0.6353	0.6889	0.7545	0.8188	0.8734	0.9452	1.0091	1.0693	1.1315	1.1917	1.2457	1.2918	1.3376	1.3801	1.4079
OS176	None	FALSE	TRUE	S. cerevisiae	YPD	0.2169	0.1596	2.300600037	2.141000032	0.175162519	3.984300649		0.1632	0.1596	0.1669	0.1675	0.1653	0.1614	0.1674	0.1761	0.187	0.2065	0.2303	0.2573	0.2889	0.3218	0.3593	0.3979	0.4407	0.4873	0.5372	0.585	0.6387	0.6984	0.7537	0.8084	0.863	0.9238	0.985	1.0428	1.1058	1.1651	1.2181	1.2625	1.3135	1.3517	1.391	1.4286	1.4539
OS176	None	FALSE	FALSE	S. cerevisiae	YPD	0.2336	0.1306	2.256599918	2.125999928	0.178049975	4.237291885		0.1338	0.1306	0.1378	0.1402	0.14	0.1406	0.143	0.1532	0.1661	0.1827	0.204	0.22	0.2434	0.2671	0.3007	0.3364	0.3773	0.42	0.4644	0.5124	0.57	0.6303	0.6864	0.7461	0.8006	0.8599	0.9183	0.9783	1.0408	1.1051	1.1541	1.2085	1.2618	1.303	1.3491	1.3866	1.4169
OS177	None	FALSE	TRUE	S. cerevisiae	YPD	0.2166	0.0789	1.941200048	1.862300038	0.131437484	6.601616349		0.0814	0.0789	0.0806	0.0848	0.0868	0.0888	0.0898	0.0896	0.0907	0.0937	0.0949	0.0946	0.0978	0.1015	0.1049	0.1113	0.1211	0.1328	0.1454	0.1583	0.1682	0.1916	0.2136	0.2384	0.2662	0.3011	0.3375	0.3764	0.4243	0.4751	0.5203	0.5695	0.6132	0.6577	0.7008	0.7438	0.7748
OS177	None	FALSE	TRUE	S. cerevisiae	YPD	0.2161	0.0734	1.945100039	1.871700048	0.132487501	5.645910335		0.0782	0.0734	0.079	0.0813	0.0826	0.0843	0.0841	0.0841	0.0847	0.0883	0.0923	0.0995	0.1085	0.1191	0.1316	0.1451	0.1616	0.1775	0.1974	0.2186	0.2425	0.2695	0.301	0.3346	0.3758	0.4189	0.4659	0.5097	0.5605	0.6061	0.6495	0.6927	0.7288	0.7722	0.8057	0.8335	0.8654
OS177	None	FALSE	FALSE	S. cerevisiae	YPD	0.2145	0.0688	1.923200056	1.854400039	0.135787501	7.07649847		0.0766	0.0688	0.0724	0.0752	0.0775	0.0797	0.0804	0.0816	0.0821	0.0838	0.0842	0.0841	0.0855	0.0873	0.0903	0.0929	0.0978	0.107	0.1159	0.1264	0.1405	0.1605	0.1814	0.2039	0.2335	0.2634	0.2963	0.3327	0.3735	0.4175	0.4655	0.5113	0.5563	0.6021	0.6513	0.694	0.7356
OS177	None	FALSE	FALSE	S. cerevisiae	YPD	0.2148	0.0843	1.946799964	1.862499952	0.131774988	4.636121581		0.0865	0.0843	0.091	0.0959	0.0966	0.0988	0.0977	0.0974	0.0987	0.1046	0.1136	0.1287	0.1453	0.1598	0.1781	0.199	0.2238	0.2473	0.2761	0.308	0.3426	0.3857	0.4328	0.4742	0.522	0.5715	0.6177	0.6546	0.6961	0.7371	0.7688	0.8063	0.8405	0.8686	0.8995	0.9292	0.9536
OS18	None	FALSE	FALSE	S. mikatae	YPD	0.2915	-0.0866	-0.071700006	0.0149	0.0006375	-10.9607914		-0.0805	-0.0866	-0.0835	-0.082	-0.0805	-0.0796	-0.079	-0.0785	-0.0781	-0.0777	-0.0783	-0.0776	-0.0782	-0.0779	-0.0781	-0.0778	-0.0776	-0.0778	-0.0777	-0.0776	-0.0778	-0.0774	-0.0772	-0.0774	-0.0772	-0.0771	-0.0773	-0.077	-0.0767	-0.0771	-0.0771	-0.0774	-0.0767	-0.0772	-0.0767	-0.0767	-0.0767
OS18	None	FALSE	FALSE	S. mikatae	YPD	0.2204	-0.0154	-0.002100008	0.0133	0.0005625	-10.51111396		-0.00950001	-0.0154	-0.0134	-0.0117	-0.0102	-0.00920001	-0.00820001	-0.00800001	-0.00750001	-0.00780001	-0.00770001	-0.00760001	-0.00720001	-0.00770001	-0.00740001	-0.00710001	-0.00770001	-0.00760001	-0.00680001	-0.00730001	-0.00770001	-0.00680001	-0.00660001	-0.00680001	-0.00640001	-0.00680001	-0.00680001	-0.00690001	-0.00650001	-0.00640001	-0.00720001	-0.00710001	-0.00710001	-0.00620001	-0.00620001	-0.00640001	-0.00630001
OS18	None	FALSE	FALSE	S. mikatae	YPD	0.2498	-0.0384	-0.023799994	0.0146	FALSE	FALSE		-0.0326	-0.0384	-0.0323	-0.0296	-0.0284	-0.0278	-0.0265	-0.0263	-0.0266	-0.0268	-0.0264	-0.0261	-0.0257	-0.0263	-0.0262	-0.0258	-0.0268	-0.0266	-0.0263	-0.026	-0.0261	-0.0255	-0.0255	-0.0263	-0.026	-0.0268	-0.0253	-0.0257	-0.0257	-0.0268	-0.0271	-0.027	-0.0274	-0.0286	-0.028	-0.0283	-0.028
OS18	None	FALSE	FALSE	S. mikatae	YPD	0.3094	-0.0875	-0.035399992	0.052099999	0.000412498	34.42422501		-0.0354	-0.0406	-0.061	-0.0702	-0.0734	-0.0699	-0.0747	-0.07	-0.0783	-0.0675	-0.0654	-0.079	-0.0809	-0.0803	-0.0838	-0.0817	-0.0845	-0.0817	-0.081	-0.078	-0.0776	-0.0786	-0.0757	-0.0791	-0.0803	-0.0841	-0.0782	-0.081	-0.0801	-0.0852	-0.085	-0.0847	-0.0848	-0.0862	-0.087	-0.0867	-0.0862
OS180	None	FALSE	TRUE	S. cerevisiae	YPD	0.2166	0.0827	1.986199945	1.903499961	0.12577498	5.010533837		0.0866	0.0827	0.0879	0.0905	0.0936	0.0966	0.097	0.0985	0.101	0.1055	0.1127	0.1228	0.1356	0.1461	0.1606	0.1773	0.1943	0.2159	0.2383	0.2647	0.2925	0.3292	0.3648	0.407	0.4516	0.4948	0.5385	0.5846	0.6264	0.6708	0.7104	0.7497	0.787	0.8233	0.8569	0.8929	0.9223
OS180	None	FALSE	TRUE	S. cerevisiae	YPD	0.2176	0.0901	1.989199951	1.899099946	0.128587476	4.138523394		0.0944	0.0901	0.101	0.1018	0.1044	0.1068	0.1077	0.1115	0.1161	0.1261	0.1394	0.1556	0.1707	0.1872	0.2082	0.2324	0.2595	0.2842	0.317	0.3568	0.3961	0.4475	0.4938	0.5398	0.5836	0.6295	0.6736	0.7109	0.7505	0.7904	0.8213	0.8579	0.889	0.9171	0.9462	0.9731	1.0006
OS180	None	FALSE	FALSE	S. cerevisiae	YPD	0.2143	0.0672	1.97330004	1.906100035	0.129712486	5.386912577		0.0726	0.0672	0.0735	0.0778	0.0814	0.0839	0.0847	0.0876	0.09	0.0927	0.0959	0.1027	0.1136	0.12	0.1333	0.1478	0.1631	0.1799	0.1991	0.2226	0.2498	0.2796	0.3162	0.3551	0.399	0.4446	0.4864	0.5297	0.5791	0.6233	0.6662	0.7137	0.7449	0.7826	0.8206	0.8517	0.8865
OS180	None	FALSE	FALSE	S. cerevisiae	YPD	0.216	0.0603	1.964300051	1.904000044	0.12494998	5.24769801		0.0651	0.0603	0.0664	0.0714	0.075	0.078	0.0812	0.0857	0.0903	0.093	0.0978	0.1074	0.1166	0.1238	0.1383	0.154	0.1731	0.1844	0.2055	0.2261	0.2501	0.285	0.3186	0.3558	0.3969	0.442	0.4837	0.524	0.5708	0.6162	0.6555	0.6956	0.7301	0.7717	0.8056	0.8363	0.8675
OS182	None	FALSE	FALSE	S. cerevisiae	YPD	0.2133	0.0953	2.006400034	1.91110003	0.142800004	3.352941158		0.0953	0.0957	0.1066	0.1127	0.1144	0.1149	0.1157	0.1222	0.1315	0.1466	0.1636	0.1866	0.2118	0.2418	0.279	0.322	0.3695	0.4222	0.4717	0.5168	0.5685	0.6209	0.6629	0.7077	0.7503	0.7943	0.8289	0.8645	0.8975	0.9268	0.9595	0.986	1.016	1.04	1.0658	1.0905	1.112
OS182	None	FALSE	FALSE	S. cerevisiae	YPD	0.2113	0.1143	2.015900001	1.901600003	0.145800014	2.508230592		0.1143	0.1181	0.1301	0.1401	0.1472	0.1589	0.1717	0.1874	0.2043	0.2263	0.2577	0.2935	0.3315	0.3697	0.4176	0.4725	0.5261	0.5748	0.6233	0.671	0.7133	0.7585	0.7961	0.8302	0.8672	0.9009	0.9327	0.966	0.992	1.0202	1.0445	1.0703	1.0973	1.1207	1.1432	1.1645	1.1833
OS182	None	FALSE	FALSE	S. cerevisiae	YPD	0.2181	0.1015	2.006599978	1.905099988	0.137512512	2.450231989		0.1015	0.1069	0.1208	0.1334	0.1413	0.1475	0.1559	0.17	0.1872	0.2084	0.2393	0.2733	0.3119	0.3509	0.3971	0.4444	0.4901	0.5438	0.587	0.6335	0.6731	0.7176	0.7541	0.7933	0.8315	0.8627	0.8933	0.9229	0.952	0.9813	1.0085	1.0375	1.0601	1.0864	1.1135	1.1318	1.1539
OS182	None	FALSE	FALSE	S. cerevisiae	YPD	0.2152	0.1001	2.163700044	2.063600063	0.14081247	2.714779642		0.1001	0.1017	0.1143	0.1223	0.1286	0.1345	0.1415	0.1532	0.167	0.186	0.2108	0.2424	0.2782	0.3127	0.3606	0.4119	0.4597	0.5091	0.5627	0.6077	0.6527	0.6999	0.7361	0.776	0.8153	0.8485	0.8818	0.9151	0.9463	0.9741	1.0033	1.0281	1.0564	1.0853	1.105	1.1297	1.1511
OS183	None	FALSE	FALSE	S. cerevisiae	YPD	0.2299	0.0937	1.985500038	1.891800046	0.131099988	3.66971734		0.0937	0.0948	0.1052	0.1113	0.1122	0.1082	0.1031	0.1049	0.1121	0.1239	0.1384	0.1569	0.1791	0.2038	0.233	0.267	0.3011	0.3388	0.3836	0.4282	0.474	0.5249	0.5758	0.6177	0.6599	0.7034	0.744	0.7778	0.8191	0.8512	0.8882	0.9206	0.9538	0.9805	1.0127	1.0437	1.0662
OS183	None	FALSE	FALSE	S. cerevisiae	YPD	0.2368	0.0881	1.987800047	1.899700046	0.129487482	3.157640126		0.0881	0.0924	0.1059	0.1125	0.1146	0.1092	0.1073	0.1138	0.1291	0.1459	0.1643	0.1886	0.2144	0.2457	0.277	0.3145	0.3527	0.3941	0.4418	0.4907	0.5363	0.5839	0.6288	0.6696	0.7094	0.7494	0.7871	0.823	0.8566	0.8912	0.9263	0.9576	0.9872	1.0192	1.0438	1.0709	1.0957
OS183	None	FALSE	FALSE	S. cerevisiae	YPD	0.232	0.0837	2.366099894	2.282399893	0.132712499	4.233964389		0.0858	0.0837	0.0917	0.0956	0.0985	0.0976	0.0984	0.0974	0.0968	0.0995	0.1093	0.124	0.1405	0.1584	0.1837	0.2128	0.2439	0.2726	0.3123	0.3508	0.3942	0.4388	0.4857	0.5332	0.5835	0.6251	0.6682	0.71	0.7481	0.7879	0.827	0.8606	0.8933	0.926	0.9596	0.9862	1.0165
OS183	None	FALSE	FALSE	S. cerevisiae	YPD	0.2466	0.0912	1.975600004	1.88440001	0.12678748	1.899437209		0.0912	0.1	0.1181	0.1332	0.1471	0.1607	0.1699	0.1856	0.2083	0.2346	0.2659	0.3039	0.3391	0.3805	0.4226	0.4717	0.5169	0.564	0.6111	0.6522	0.6906	0.73	0.7607	0.8025	0.8336	0.8753	0.9041	0.9334	0.9656	0.9924	1.0237	1.0525	1.0756	1.1026	1.1268	1.1417	1.165
OS184	None	FALSE	FALSE	S. cerevisiae	YPD	0.24	0.0665	1.961700007	1.895200014	0.126787504	4.89155085		0.0677	0.0665	0.0747	0.0815	0.0848	0.0856	0.0863	0.0862	0.0854	0.0875	0.0871	0.0882	0.0972	0.1089	0.1277	0.1495	0.1691	0.1967	0.227	0.2593	0.2926	0.3293	0.365	0.4067	0.4534	0.4959	0.5402	0.5874	0.6269	0.6743	0.7121	0.7448	0.7835	0.8178	0.8532	0.8857	0.9166
OS184	None	FALSE	FALSE	S. cerevisiae	YPD	0.2268	0.0954	1.979000002	1.883599997	0.130125007	4.692796089		0.0957	0.0954	0.1064	0.1155	0.1193	0.1187	0.1139	0.1094	0.1047	0.1061	0.1128	0.126	0.1376	0.1521	0.1695	0.191	0.2171	0.2465	0.278	0.3115	0.3471	0.3851	0.4283	0.4713	0.5191	0.567	0.6125	0.654	0.6985	0.7396	0.7753	0.815	0.8532	0.8875	0.92	0.9507	0.9813
OS184	None	FALSE	FALSE	S. cerevisiae	YPD	0.2467	0.0666	1.947099969	1.880499959	0.130350035	5.648639407		0.0694	0.0666	0.0731	0.0797	0.0827	0.0837	0.0835	0.0846	0.0839	0.0847	0.0855	0.0863	0.0891	0.0986	0.109	0.1205	0.1363	0.1553	0.1768	0.203	0.2284	0.2594	0.2909	0.325	0.3621	0.4021	0.4435	0.4896	0.5351	0.5818	0.6338	0.672	0.7132	0.7528	0.7911	0.8225	0.859
OS184	None	FALSE	FALSE	S. cerevisiae	YPD	0.2377	0.0624	1.944600001	1.882200003	0.126224986	5.791443013		0.0653	0.0624	0.0688	0.074	0.0772	0.0787	0.0796	0.0786	0.0779	0.0779	0.0778	0.0784	0.083	0.0896	0.1006	0.113	0.1269	0.1436	0.1629	0.1842	0.2092	0.2357	0.266	0.3013	0.3347	0.372	0.4104	0.4572	0.5014	0.5456	0.5893	0.6357	0.6787	0.7161	0.7542	0.7938	0.8308
OS19	None	FALSE	FALSE	S. mikatae	YPD	0.2336	0.0603	1.809700027	1.74940002	0.134212485	6.561236716		0.065	0.0603	0.0657	0.0675	0.0685	0.0692	0.0695	0.0703	0.07	0.0722	0.0755	0.0788	0.085	0.0921	0.1019	0.1122	0.1259	0.1412	0.1585	0.1789	0.1991	0.2206	0.2452	0.2707	0.2982	0.3309	0.3662	0.3997	0.4341	0.4775	0.5161	0.5669	0.6113	0.6594	0.7072	0.7503	0.792
OS19	None	FALSE	FALSE	S. mikatae	YPD	0.2505	0.0287	1.698400021	1.669700027	0.133237481	9.374331186		0.0337	0.0287	0.0315	0.0347	0.0368	0.0394	0.0412	0.0428	0.0432	0.0456	0.0471	0.0496	0.0519	0.0541	0.0576	0.0616	0.0647	0.0692	0.0744	0.0787	0.0866	0.0947	0.1056	0.1129	0.1226	0.1346	0.1479	0.1636	0.179	0.1972	0.2176	0.2367	0.2583	0.285	0.3155	0.3528	0.3842
OS19	None	FALSE	FALSE	S. mikatae	YPD	0.2509	0.0825	1.700099975	1.617599964	0.124612521	7.766075617		0.087	0.0825	0.0843	0.0869	0.0895	0.0915	0.0939	0.0955	0.0962	0.099	0.1006	0.1004	0.1026	0.1057	0.1075	0.1128	0.1179	0.1253	0.1369	0.1465	0.1577	0.1693	0.1854	0.1972	0.2155	0.234	0.2554	0.2787	0.3099	0.3364	0.3697	0.4042	0.4419	0.4788	0.5253	0.5685	0.6101
OS19	None	FALSE	FALSE	S. mikatae	YPD	0.2602	0.0316	1.624799967	1.593199968	0.123299995	9.986212787		0.0375	0.0316	0.0332	0.0349	0.0373	0.0384	0.0401	0.0416	0.0423	0.0453	0.046	0.0467	0.0488	0.0504	0.053	0.054	0.0545	0.057	0.0595	0.0629	0.0664	0.0714	0.0772	0.0835	0.0913	0.099	0.1095	0.1209	0.135	0.1503	0.1676	0.1854	0.2049	0.226	0.2501	0.2744	0.3042
OS204	None	FALSE	FALSE	S. cerevisiae	YPD	0.2321	0.0652	2.019300029	1.954100013	0.122099997	4.466830141		0.0652	0.0662	0.0753	0.0811	0.0839	0.084	0.0852	0.0874	0.0913	0.1009	0.1111	0.1227	0.1359	0.1512	0.1688	0.1871	0.2091	0.2343	0.2617	0.2965	0.3319	0.3701	0.4104	0.4538	0.497	0.5373	0.5786	0.6207	0.6577	0.6957	0.7332	0.7666	0.8047	0.8348	0.866	0.8974	0.9321
OS204	None	FALSE	FALSE	S. cerevisiae	YPD	0.2214	0.0721	2.016499966	1.944399953	0.124949995	4.191676305		0.0721	0.074	0.0826	0.0888	0.0915	0.0932	0.0946	0.0956	0.1	0.1086	0.1167	0.1298	0.1433	0.1585	0.1794	0.2008	0.2248	0.2537	0.2868	0.3244	0.3652	0.4078	0.4522	0.4961	0.5426	0.5896	0.628	0.6665	0.706	0.741	0.7787	0.8149	0.8496	0.8839	0.9135	0.942	0.9723
OS204	None	FALSE	FALSE	S. cerevisiae	YPD	0.2374	0.0686	2.003099978	1.934499979	0.120412482	4.424269869		0.0686	0.0696	0.0801	0.0879	0.0897	0.0884	0.0856	0.0859	0.0883	0.0962	0.1065	0.1205	0.1344	0.1517	0.1719	0.1908	0.2148	0.2397	0.2702	0.3018	0.336	0.3736	0.4118	0.4531	0.4983	0.5393	0.5804	0.6183	0.6549	0.6947	0.7273	0.7662	0.8013	0.8318	0.8627	0.896	0.9242
OS204	None	FALSE	FALSE	S. cerevisiae	YPD	0.2254	0.0697	2.010900021	1.941200018	0.121649996	4.850390135		0.0709	0.0697	0.0789	0.0848	0.0877	0.0882	0.0892	0.0868	0.0892	0.0956	0.1036	0.1109	0.1209	0.1348	0.1498	0.1656	0.184	0.2067	0.234	0.2605	0.2966	0.3309	0.3705	0.4058	0.4481	0.488	0.5332	0.5745	0.6145	0.6527	0.6936	0.7302	0.7648	0.8008	0.8325	0.8667	0.8946
OS208	None	FALSE	FALSE	S. cerevisiae	YPD	0.2269	0.0572	1.880800053	1.823600054	0.123487513	4.574755386		0.0616	0.0572	0.0622	0.0665	0.0691	0.07	0.0705	0.0733	0.0733	0.0781	0.0877	0.099	0.1123	0.1255	0.1417	0.1612	0.1829	0.2068	0.2377	0.2705	0.31	0.3446	0.3861	0.4296	0.4768	0.5205	0.5625	0.6052	0.6421	0.6801	0.7154	0.7513	0.7844	0.8168	0.8518	0.8839	0.914
OS208	None	FALSE	FALSE	S. cerevisiae	YPD	0.248	0.0324	1.847100019	1.814700007	0.123299991	5.523114192		0.0376	0.0324	0.0358	0.0391	0.041	0.0419	0.0432	0.0459	0.0474	0.0492	0.0532	0.0578	0.0642	0.0715	0.082	0.0939	0.1082	0.1201	0.1402	0.1596	0.1883	0.2175	0.252	0.2871	0.3274	0.3661	0.4114	0.4566	0.5006	0.5433	0.5826	0.6216	0.6598	0.6949	0.7323	0.7635	0.8
OS208	None	FALSE	FALSE	S. cerevisiae	YPD	0.2313	0.101	1.914099991	1.81309998	0.120112499	3.74534282		0.1051	0.1039	0.1091	0.1103	0.1058	0.101	0.1016	0.1093	0.1188	0.1303	0.145	0.162	0.1813	0.202	0.2282	0.2548	0.2877	0.3219	0.3644	0.4027	0.4469	0.4918	0.5339	0.572	0.6145	0.6546	0.692	0.723	0.7572	0.7928	0.829	0.8638	0.8928	0.9227	0.9526	0.9833	1.0108
OS208	None	FALSE	FALSE	S. cerevisiae	YPD	0.2344	0.0735	1.882400006	1.808899999	0.124574982	4.517157459		0.0816	0.0735	0.0779	0.0813	0.0834	0.0848	0.0841	0.0848	0.0855	0.0921	0.1008	0.1122	0.1263	0.1419	0.1602	0.1801	0.2028	0.2294	0.264	0.2951	0.3313	0.373	0.4156	0.4622	0.5072	0.5489	0.5947	0.632	0.6704	0.7052	0.739	0.7721	0.8041	0.838	0.8689	0.9027	0.9282
OS211	None	FALSE	FALSE	S. cerevisiae	YPD	0.2344	0.0494	1.885200053	1.835800052	0.119249988	6.268343594		0.0539	0.0494	0.0544	0.0569	0.0595	0.0614	0.0624	0.0621	0.0625	0.065	0.0657	0.067	0.0695	0.0717	0.0721	0.08	0.0895	0.1004	0.1149	0.13	0.1489	0.1701	0.1934	0.2202	0.2505	0.2836	0.3229	0.3596	0.4028	0.4466	0.4873	0.5306	0.5739	0.6129	0.6513	0.6877	0.7208
OS211	None	FALSE	FALSE	S. cerevisiae	YPD	0.2228	0.0614	1.907399967	1.845999956	0.119549978	5.664156773		0.0653	0.0614	0.068	0.0717	0.0739	0.0758	0.0755	0.0762	0.0775	0.0798	0.0815	0.0837	0.0894	0.0978	0.1075	0.121	0.1344	0.1494	0.1663	0.1859	0.2095	0.2355	0.2658	0.2981	0.3341	0.372	0.4121	0.4526	0.4959	0.5399	0.5824	0.615	0.6583	0.6908	0.7301	0.7645	0.7967
OS211	None	FALSE	FALSE	S. cerevisiae	YPD	0.2323	0.0611	1.884399995	1.823300004	0.119025004	5.11909221		0.0651	0.0611	0.0673	0.0711	0.073	0.0747	0.0744	0.0758	0.0751	0.0737	0.0758	0.0842	0.0953	0.1067	0.1176	0.1335	0.1528	0.172	0.1941	0.2175	0.2459	0.2779	0.3137	0.3488	0.3904	0.4338	0.4804	0.52	0.5627	0.6008	0.641	0.6767	0.7078	0.7456	0.7757	0.8086	0.8374
OS211	None	FALSE	FALSE	S. cerevisiae	YPD	0.2332	0.0525	1.88030003	1.827800035	0.121649988	5.53760762		0.0566	0.0525	0.0581	0.0623	0.0654	0.0668	0.0658	0.0667	0.0677	0.0681	0.0687	0.0704	0.0758	0.083	0.0931	0.1073	0.122	0.1409	0.1598	0.1817	0.2053	0.2356	0.2679	0.3052	0.343	0.3837	0.4262	0.4673	0.5113	0.5548	0.5916	0.6346	0.6702	0.7081	0.7378	0.7689	0.8014
OS226	None	FALSE	FALSE	S. cerevisiae	YPD	0.2239	0.0887	1.826899931	1.738199949	0.145687476	6.155641066		0.0896	0.0904	0.0986	0.0992	0.0971	0.0945	0.0914	0.09	0.0887	0.0904	0.0931	0.0977	0.1041	0.1138	0.1252	0.1376	0.1553	0.1725	0.1902	0.2094	0.2355	0.2598	0.2922	0.3219	0.3597	0.4011	0.4454	0.491	0.5428	0.5886	0.6454	0.6981	0.7459	0.7942	0.8394	0.8893	0.9313
OS226	None	FALSE	FALSE	S. cerevisiae	YPD	0.221	0.1308	1.853800043	1.72300005	0.136875003	4.488584532		0.1388	0.1476	0.1587	0.1539	0.1445	0.1352	0.1308	0.132	0.1375	0.1495	0.1622	0.1784	0.1954	0.2198	0.2444	0.2664	0.2969	0.3278	0.3568	0.3917	0.4267	0.4695	0.5128	0.5627	0.6045	0.6562	0.7037	0.7483	0.7965	0.8396	0.8821	0.9277	0.9664	1.0068	1.0461	1.0775	1.114
OS226	None	FALSE	FALSE	S. cerevisiae	YPD	0.2267	0.0997	1.851300046	1.751600027	0.135599973	4.856930991		0.0997	0.1109	0.123	0.1196	0.1133	0.1089	0.1044	0.104	0.1085	0.1172	0.1263	0.1409	0.1563	0.1748	0.1963	0.217	0.2421	0.2689	0.2986	0.3319	0.3641	0.4018	0.4393	0.4816	0.5265	0.5707	0.6203	0.6633	0.7067	0.7531	0.7982	0.8447	0.8881	0.9282	0.9658	1.0084	1.0455
OS226	None	FALSE	FALSE	S. cerevisiae	YPD	0.2201	0.1223	1.898599967	1.776299953	0.139350024	4.674920038		0.1247	0.1357	0.1488	0.1443	0.1361	0.1274	0.1223	0.123	0.1278	0.1393	0.1522	0.1652	0.1817	0.204	0.2276	0.2489	0.2774	0.3061	0.336	0.3698	0.407	0.4476	0.4944	0.5378	0.5859	0.6331	0.675	0.725	0.7757	0.8227	0.8661	0.9094	0.9524	0.9949	1.0315	1.067	1.1018
OS227	None	FALSE	FALSE	S. cerevisiae	YPD	0.2249	0.1087	2.2581999	2.149499893	0.185099959	5.125876599		0.1087	0.1099	0.1156	0.1157	0.1155	0.1165	0.1176	0.1213	0.1278	0.139	0.1541	0.171	0.1901	0.211	0.237	0.2636	0.2889	0.3195	0.3577	0.3956	0.4408	0.4883	0.5363	0.5894	0.653	0.7101	0.7659	0.8244	0.8875	0.953	1.0237	1.0823	1.1466	1.2072	1.2603	1.3081	1.3542
OS227	None	FALSE	FALSE	S. cerevisiae	YPD	0.2326	0.1783	2.338199943	2.15989995	0.168974995	3.639443602		0.1783	0.1859	0.194	0.1883	0.1811	0.1793	0.1845	0.1959	0.2143	0.2398	0.2646	0.2932	0.3266	0.3614	0.399	0.439	0.4817	0.5281	0.5813	0.6363	0.6915	0.7469	0.8021	0.8588	0.917	0.9736	1.0329	1.0869	1.1432	1.1918	1.2393	1.2826	1.3263	1.3658	1.4011	1.4311	1.4567
OS227	None	FALSE	FALSE	S. cerevisiae	YPD	0.233	0.1279	2.318200007	2.190299988	0.172987479	4.132450884		0.1279	0.1331	0.1406	0.136	0.1322	0.1335	0.1373	0.1449	0.1572	0.1772	0.1994	0.221	0.2485	0.2794	0.3102	0.3463	0.3883	0.4278	0.4718	0.5248	0.576	0.6322	0.6888	0.7443	0.8009	0.8546	0.9191	0.9778	1.0355	1.0935	1.1501	1.2004	1.2516	1.2979	1.3406	1.3786	1.408
OS227	None	FALSE	FALSE	S. cerevisiae	YPD	0.2315	0.0844	2.359099925	2.274699926	0.180975057	5.749690367		0.0847	0.0844	0.0882	0.0889	0.0891	0.0901	0.0909	0.0916	0.0946	0.103	0.1141	0.1273	0.1415	0.1592	0.1796	0.2025	0.2239	0.2486	0.2764	0.3057	0.3389	0.3764	0.4147	0.4591	0.5043	0.5592	0.6135	0.67	0.7308	0.7863	0.8536	0.9145	0.9786	1.0391	1.0961	1.1539	1.2066
OS230	None	FALSE	FALSE	S. cerevisiae	YPD	0.2219	0.0197	1.973300055	1.953600049	0.136799972	9.458332323		0.0238	0.0197	0.0232	0.0276	0.0307	0.0343	0.0369	0.0402	0.0418	0.0432	0.0447	0.0478	0.05	0.052	0.0544	0.0565	0.0589	0.0619	0.0637	0.0662	0.0703	0.0771	0.0847	0.0918	0.1018	0.111	0.1226	0.1364	0.1522	0.1694	0.187	0.2078	0.2335	0.2626	0.2928	0.3244	0.3628
OS230	None	FALSE	FALSE	S. cerevisiae	YPD	0.2179	0.0617	2.046200052	1.984500051	0.138224984	7.192258389		0.066	0.0617	0.0641	0.0673	0.07	0.0723	0.0742	0.0773	0.08	0.0829	0.0851	0.0896	0.0939	0.0991	0.1042	0.1119	0.1197	0.1266	0.1382	0.1477	0.1614	0.1783	0.1968	0.2184	0.2414	0.265	0.2919	0.3232	0.3629	0.4009	0.439	0.4905	0.5345	0.5849	0.6341	0.6798	0.7262
OS230	None	FALSE	FALSE	S. cerevisiae	YPD	0.2399	0.0431	1.991099954	1.947999954	0.135750027	7.90718322		0.0472	0.0431	0.0462	0.0484	0.0507	0.0526	0.0537	0.0561	0.058	0.0606	0.0604	0.063	0.0641	0.0652	0.0664	0.0706	0.0731	0.0773	0.0832	0.0896	0.0975	0.1092	0.1219	0.1357	0.1522	0.1739	0.1961	0.2234	0.2526	0.2856	0.3234	0.3639	0.407	0.4539	0.5015	0.548	0.5987
OS230	None	FALSE	FALSE	S. cerevisiae	YPD	0.2284	0.0518	2.03779994	1.985999942	0.137624988	6.88537701		0.0584	0.0518	0.0553	0.0579	0.0612	0.0641	0.0662	0.0674	0.0706	0.0728	0.075	0.0772	0.0787	0.082	0.0882	0.096	0.1042	0.1142	0.1262	0.1376	0.1514	0.1703	0.1918	0.2147	0.2432	0.2751	0.3106	0.3462	0.3853	0.4312	0.4802	0.5251	0.5722	0.6162	0.6635	0.7087	0.7523
OS234	None	FALSE	FALSE	S. cerevisiae	YPD	0.2178	0.31	2.346000031	2.036000013	0.190350011	2.144996517		0.31	0.3134	0.3297	0.3352	0.3425	0.3628	0.3821	0.4061	0.437	0.4835	0.5351	0.5858	0.647	0.7113	0.7808	0.8408	0.9169	0.973	1.0364	1.098	1.1546	1.2099	1.2613	1.3092	1.3506	1.3929	1.4288	1.4657	1.4954	1.5243	1.5508	1.578	1.6012	1.6243	1.6459	1.659	1.6731
OS234	None	FALSE	FALSE	S. cerevisiae	YPD	0.2286	0.1072	2.380299896	2.273099899	0.187012477	4.472093204		0.1098	0.1072	0.1134	0.1183	0.1246	0.1295	0.1332	0.1369	0.1423	0.1519	0.1674	0.1837	0.2009	0.2227	0.2497	0.2815	0.3159	0.3553	0.401	0.4573	0.5107	0.5665	0.6368	0.6964	0.7626	0.8293	0.886	0.9486	1.0045	1.0652	1.1194	1.1791	1.2311	1.2717	1.3159	1.3579	1.3891
OS234	None	FALSE	FALSE	S. cerevisiae	YPD	0.2458	0.1167	2.458600119	2.34190011	0.173999998	3.50919522		0.1179	0.1167	0.1261	0.1317	0.1394	0.1485	0.1579	0.1676	0.1768	0.1947	0.2145	0.2358	0.2633	0.2931	0.3327	0.3715	0.4147	0.4584	0.5245	0.5819	0.651	0.7174	0.7731	0.839	0.8981	0.9483	1.0091	1.0647	1.115	1.1606	1.2045	1.2489	1.2935	1.3318	1.3678	1.4	1.4291
OS234	None	FALSE	FALSE	S. cerevisiae	YPD	0.2387	0.1358	2.424899936	2.289099932	0.177262513	3.64381925		0.1398	0.1358	0.1404	0.1402	0.1427	0.1484	0.1553	0.165	0.1797	0.1949	0.216	0.2398	0.2675	0.2976	0.3359	0.3777	0.4314	0.4815	0.5381	0.5988	0.6677	0.7307	0.7916	0.8489	0.9069	0.9698	1.0238	1.0715	1.1305	1.1794	1.2315	1.2759	1.3206	1.3614	1.4009	1.4311	1.4611
OS236	None	FALSE	FALSE	S. cerevisiae	YPD	0.2205	0.0551	1.871899977	1.816799998	0.137925005	6.479789689		0.0617	0.0551	0.0596	0.0628	0.0655	0.0679	0.0699	0.0719	0.0745	0.0782	0.0819	0.0854	0.0899	0.096	0.1048	0.1148	0.1249	0.1368	0.148	0.1651	0.1778	0.2	0.2218	0.2501	0.2814	0.3155	0.3507	0.3947	0.4346	0.4846	0.5383	0.5866	0.629	0.6828	0.7273	0.7625	0.8008
OS236	None	FALSE	FALSE	S. cerevisiae	YPD	0.222	0.3146	1.859799981	1.54519999	0.122699998	0.593316869		0.3146	0.3384	0.3731	0.3808	0.4086	0.4354	0.4761	0.5175	0.5571	0.6038	0.6521	0.6895	0.7326	0.7791	0.8181	0.8481	0.8843	0.9182	0.9415	0.974	1.0063	1.0268	1.0534	1.0716	1.084	1.103	1.1194	1.1309	1.1446	1.1561	1.1699	1.1795	1.1882	1.1922	1.2062	1.2126	1.2187
OS236	None	FALSE	FALSE	S. cerevisiae	YPD	0.2214	0.0677	1.947300047	1.879600048	0.138712511	4.848698305		0.0717	0.0677	0.0746	0.0781	0.0819	0.0847	0.0877	0.0917	0.0972	0.1028	0.1104	0.1184	0.1298	0.1443	0.1628	0.1821	0.2033	0.2268	0.2529	0.2867	0.322	0.3627	0.4042	0.4512	0.4992	0.5525	0.5973	0.6465	0.6956	0.7353	0.7741	0.8198	0.8542	0.8837	0.9185	0.9489	0.976
OS236	None	FALSE	FALSE	S. cerevisiae	YPD	0.2317	0.1257	1.851600051	1.725900054	0.143662517	3.129296648		0.1257	0.1337	0.1509	0.1521	0.1597	0.1664	0.1811	0.1961	0.2129	0.2324	0.2543	0.2723	0.3013	0.3362	0.3691	0.3972	0.4492	0.4848	0.5313	0.586	0.6497	0.6897	0.7426	0.7803	0.8264	0.8626	0.8982	0.9258	0.9578	0.9858	1.0134	1.0389	1.0678	1.0867	1.1109	1.1326	1.1493
OS253	None	FALSE	TRUE	S. cerevisiae	YPD	0.2463	0.1197	2.099600002	1.979900002	0.121912511	1.55162549		0.1197	0.1358	0.1535	0.1631	0.1712	0.1865	0.2112	0.2361	0.2624	0.2935	0.3292	0.3698	0.4107	0.4502	0.4975	0.5401	0.5854	0.6215	0.6567	0.6949	0.7251	0.7608	0.7914	0.8165	0.8444	0.8653	0.8907	0.9139	0.9369	0.9587	0.9818	0.9991	1.0205	1.041	1.0636	1.0839	1.1028
OS253	None	FALSE	TRUE	S. cerevisiae	YPD	0.2241	0.1146	2.126900017	2.012300015	0.133162509	2.297099392		0.1146	0.1244	0.139	0.1489	0.1571	0.1677	0.1831	0.203	0.2247	0.249	0.2772	0.3101	0.3442	0.3787	0.4253	0.4734	0.5195	0.5633	0.6093	0.6522	0.6925	0.7338	0.769	0.8042	0.8396	0.8692	0.8996	0.9273	0.9556	0.9789	1.0063	1.0332	1.0529	1.0731	1.0954	1.1135	1.133
OS253	None	FALSE	FALSE	S. cerevisiae	YPD	0.2173	0.0984	2.111300111	2.012900114	0.131962494	3.769442151		0.0984	0.099	0.1094	0.1099	0.107	0.1005	0.0998	0.1087	0.1221	0.138	0.1546	0.1735	0.193	0.2129	0.2399	0.2716	0.3056	0.347	0.3856	0.4297	0.4729	0.5253	0.5687	0.6121	0.6551	0.7019	0.7375	0.7742	0.8093	0.8377	0.8697	0.8983	0.9243	0.9484	0.9729	0.9977	1.0139
OS253	None	FALSE	FALSE	S. cerevisiae	YPD	0.2196	0.1033	2.115899935	2.012599945	0.130050002	3.777778062		0.1033	0.1065	0.1158	0.1163	0.1134	0.1111	0.1105	0.1175	0.1303	0.1445	0.16	0.1767	0.1961	0.215	0.2423	0.272	0.3054	0.3433	0.3852	0.4273	0.469	0.5233	0.5657	0.6109	0.654	0.6986	0.732	0.7676	0.8038	0.837	0.8656	0.8906	0.9194	0.9404	0.9648	0.9873	1.0077
OS270	None	FALSE	FALSE	S. cerevisiae	YPD	0.2158	0.0892	1.862300023	1.773100019	0.144224992	6.664759393		0.0962	0.0892	0.0926	0.0937	0.0955	0.0961	0.0974	0.0977	0.0993	0.1027	0.1041	0.1065	0.1069	0.1082	0.111	0.1181	0.1249	0.135	0.1468	0.1594	0.179	0.1999	0.2256	0.2534	0.2906	0.3281	0.3688	0.4176	0.4674	0.5183	0.5653	0.6183	0.6696	0.7221	0.7639	0.8022	0.8423
OS270	None	FALSE	TRUE	S. cerevisiae	YPD	0.2221	0.0916	1.859200045	1.76760006	0.140137493	6.298010217		0.0989	0.0916	0.0938	0.0933	0.0944	0.095	0.0959	0.0956	0.0972	0.0991	0.1019	0.1058	0.1112	0.1183	0.1282	0.1398	0.1505	0.162	0.1756	0.1912	0.2114	0.2316	0.2604	0.2927	0.3263	0.3675	0.4104	0.4587	0.5067	0.5539	0.6096	0.6571	0.7068	0.7557	0.7904	0.8324	0.8668
OS270	None	FALSE	FALSE	S. cerevisiae	YPD	0.2191	0.0985	1.885599971	1.787099957	0.141487483	5.571869698		0.1047	0.0985	0.1006	0.1	0.1007	0.1027	0.1028	0.1044	0.106	0.1097	0.1101	0.1113	0.1156	0.1241	0.1382	0.1558	0.173	0.1915	0.2142	0.2401	0.2665	0.3024	0.3413	0.3831	0.4269	0.4769	0.5288	0.5811	0.6307	0.6788	0.719	0.765	0.8042	0.8424	0.8755	0.9078	0.9417
OS270	None	FALSE	TRUE	S. cerevisiae	YPD	0.2136	0.1159	1.895700052	1.779800057	0.136949979	5.783131638		0.123	0.1167	0.1187	0.1168	0.1172	0.1177	0.1165	0.1159	0.1181	0.1191	0.1227	0.1258	0.1321	0.1424	0.1526	0.166	0.179	0.1965	0.2181	0.2382	0.267	0.2966	0.3323	0.3709	0.4137	0.4579	0.5032	0.5515	0.6021	0.6511	0.6938	0.738	0.7789	0.8158	0.8559	0.8871	0.917
OS275	None	FALSE	TRUE	S. cerevisiae	YPD	0.2272	0.0758	1.896699965	1.820899963	0.141524999	4.802332227		0.0772	0.0758	0.0814	0.0856	0.0886	0.0884	0.0884	0.09	0.091	0.0954	0.1054	0.12	0.1341	0.1478	0.1635	0.1852	0.2053	0.2309	0.2607	0.295	0.3325	0.3729	0.4196	0.4728	0.5198	0.5721	0.6227	0.6723	0.7102	0.7558	0.797	0.8361	0.8729	0.9114	0.9453	0.9758	1.0052
OS275	None	FALSE	FALSE	S. cerevisiae	YPD	0.2416	0.0533	1.871700019	1.818400025	0.14133751	4.844610161		0.0539	0.0533	0.0598	0.0649	0.067	0.0677	0.068	0.0704	0.0701	0.0752	0.0824	0.0938	0.1061	0.1182	0.1338	0.1533	0.1752	0.2002	0.2306	0.2669	0.3038	0.3486	0.3929	0.4476	0.4972	0.5461	0.5935	0.6392	0.69	0.7296	0.7698	0.8065	0.8432	0.882	0.9164	0.9479	0.9802
OS275	None	FALSE	TRUE	S. cerevisiae	YPD	0.2243	0.1144	1.907999963	1.793599963	0.138037501	2.83799663		0.1144	0.116	0.125	0.1321	0.1397	0.1469	0.1614	0.1732	0.1895	0.2074	0.231	0.2609	0.2868	0.32	0.3602	0.408	0.4484	0.4945	0.5472	0.5935	0.6429	0.6937	0.7398	0.7768	0.8165	0.8511	0.8871	0.9197	0.9519	0.9792	1.0121	1.0471	1.072	1.0948	1.1216	1.1452	1.1642
OS275	None	FALSE	FALSE	S. cerevisiae	YPD	0.2462	0.1043	1.903599948	1.799299955	0.135187479	2.274063079		0.1093	0.1043	0.1143	0.1227	0.1341	0.1453	0.1634	0.1856	0.2093	0.2414	0.2717	0.3077	0.3441	0.3789	0.4273	0.4707	0.5207	0.5651	0.608	0.6516	0.7029	0.7458	0.7878	0.8207	0.8513	0.8851	0.921	0.9488	0.9822	1.0062	1.0382	1.0609	1.0883	1.1101	1.1352	1.154	1.1744
OS278	None	FALSE	TRUE	S. cerevisiae	YPD	0.2165	0.2225	1.990600035	1.768100023	0.135525022	1.975282027		0.2225	0.2302	0.2407	0.2379	0.2437	0.2558	0.2763	0.3057	0.3367	0.3701	0.4032	0.4415	0.4866	0.5356	0.5806	0.6304	0.6776	0.7284	0.7677	0.8082	0.848	0.8795	0.9157	0.9481	0.9808	1.0094	1.0349	1.0656	1.0908	1.1131	1.1356	1.1559	1.1792	1.1968	1.2186	1.2353	1.2528
OS278	None	FALSE	TRUE	S. cerevisiae	YPD	0.2188	0.1044	1.957200006	1.852800012	0.145425013	4.303936911		0.1053	0.1044	0.1103	0.1103	0.1096	0.1095	0.1086	0.1122	0.1198	0.1297	0.1444	0.1605	0.1754	0.1915	0.2124	0.2393	0.2658	0.2981	0.3377	0.3853	0.4283	0.4853	0.5363	0.5879	0.6419	0.6921	0.7308	0.7754	0.8161	0.8509	0.8893	0.9195	0.9567	0.9878	1.0178	1.0415	1.0687
OS278	None	FALSE	FALSE	S. cerevisiae	YPD	0.2144	0.1149	1.913300037	1.798400044	0.128474981	4.932476122		0.1199	0.1149	0.1196	0.1186	0.1203	0.1216	0.1236	0.1295	0.1349	0.1419	0.1461	0.1542	0.1642	0.1791	0.1916	0.2036	0.2189	0.2404	0.2678	0.2967	0.3303	0.364	0.4072	0.4523	0.4986	0.5457	0.5876	0.6377	0.6803	0.7227	0.7668	0.7975	0.8412	0.8764	0.903	0.9402	0.9742
OS278	None	FALSE	FALSE	S. cerevisiae	YPD	0.2144	0.0969	1.911299974	1.814399958	0.141637504	5.178978262		0.1023	0.0969	0.1012	0.1018	0.1031	0.1046	0.1063	0.109	0.113	0.1174	0.1208	0.1285	0.1377	0.1494	0.1602	0.1739	0.1904	0.2123	0.2367	0.2663	0.3029	0.3415	0.3856	0.439	0.4884	0.542	0.5905	0.6381	0.6877	0.7369	0.7772	0.8167	0.8515	0.8886	0.925	0.9558	0.9881
OS3	None	FALSE	TRUE	S. cerevisiae	YPD	0.2246	0.065	2.267300084	2.202300072	0.103462481	3.420440898		0.065	0.0664	0.0707	0.0746	0.078	0.0809	0.0865	0.0936	0.1007	0.112	0.1292	0.1457	0.1629	0.1812	0.2055	0.2316	0.2565	0.284	0.3197	0.3509	0.3875	0.4248	0.4635	0.4984	0.537	0.5733	0.6067	0.6393	0.6711	0.7007	0.7315	0.7608	0.7931	0.8241	0.858	0.8842	0.9122
OS3	None	FALSE	TRUE	S. cerevisiae	YPD	0.2212	0.0852	2.25349991	2.168299913	0.111449986	3.547329748		0.0852	0.0852	0.0876	0.0892	0.088	0.0911	0.0968	0.1111	0.13	0.1422	0.153	0.1731	0.1935	0.2118	0.2353	0.2615	0.2916	0.3189	0.3533	0.3873	0.423	0.46	0.5036	0.5403	0.578	0.6186	0.653	0.6861	0.7225	0.7572	0.791	0.8229	0.8585	0.8932	0.9183	0.9535	0.9812
OS3	None	FALSE	TRUE	S. cerevisiae	YPD	0.2176	0.064	2.25590001	2.191900015	0.107587481	4.044613554		0.068	0.064	0.0693	0.075	0.0787	0.0837	0.085	0.0897	0.0955	0.1051	0.1208	0.1365	0.151	0.1657	0.1885	0.2103	0.234	0.2628	0.2901	0.3175	0.3422	0.3795	0.4132	0.4498	0.486	0.525	0.5608	0.5958	0.633	0.6687	0.7056	0.7369	0.7729	0.8136	0.8426	0.875	0.9059
OS3	None	FALSE	FALSE	S. cerevisiae	YPD	0.2195	0.066	2.248300076	2.182300091	0.118612515	4.351776667		0.069	0.066	0.0714	0.0761	0.0792	0.0811	0.083	0.0855	0.0906	0.0987	0.1121	0.1264	0.1392	0.1546	0.1727	0.1934	0.2151	0.2427	0.2743	0.3036	0.3381	0.3741	0.4135	0.4551	0.4969	0.5379	0.5778	0.6182	0.6589	0.6915	0.7298	0.763	0.806	0.836	0.8681	0.8996	0.9304
OS348	None	FALSE	FALSE	S. kudriavzenii	YPD	0.2259	0.0187	1.058500052	1.039800048	0.025837501	22.55830092		0.0232	0.0187	0.023	0.0271	0.0315	0.0362	0.0395	0.0435	0.0468	0.049	0.0517	0.055	0.0585	0.0619	0.0652	0.0657	0.0665	0.0686	0.0701	0.0712	0.0715	0.0736	0.0758	0.0785	0.0815	0.0835	0.0854	0.0883	0.0919	0.0969	0.1025	0.1085	0.1138	0.1201	0.1269	0.1334	0.1389
OS348	None	FALSE	TRUE	S. kudriavzenii	YPD	0.2218	0.0196	1.208999962	1.189399958	0.033524972	27.06858322		0.0251	0.0196	0.0231	0.0268	0.0313	0.0352	0.0377	0.0422	0.0449	0.0483	0.0504	0.0527	0.0555	0.0583	0.0597	0.0632	0.0649	0.066	0.0683	0.0699	0.0704	0.0734	0.0759	0.0759	0.079	0.0823	0.0851	0.0873	0.0909	0.0953	0.1005	0.1074	0.1143	0.1203	0.1258	0.132	0.1385
OS348	None	FALSE	FALSE	S. kudriavzenii	YPD	0.235	0.0164	1.133999959	1.117599964	0.027262473	21.31908927		0.0216	0.0164	0.0206	0.0245	0.0283	0.0319	0.0352	0.0379	0.0404	0.0435	0.0458	0.0473	0.0478	0.0488	0.0512	0.0536	0.0551	0.0572	0.0584	0.0572	0.0584	0.061	0.0645	0.0679	0.0711	0.0735	0.0786	0.0841	0.0918	0.0984	0.1048	0.1117	0.12	0.1264	0.1341	0.1405	0.1486
OS348	None	FALSE	TRUE	S. kudriavzenii	YPD	0.2151	0.0461	1.501800045	1.45570004	0.036787462	11.80867225		0.0502	0.0461	0.0504	0.0539	0.0585	0.0616	0.0652	0.0677	0.0702	0.0721	0.0747	0.0744	0.0749	0.075	0.0765	0.077	0.0785	0.0805	0.0826	0.0834	0.0859	0.0897	0.0956	0.1003	0.1084	0.1167	0.1246	0.1317	0.1415	0.1497	0.1597	0.1699	0.1808	0.191	0.2031	0.2117	0.2213
OS349	None	FALSE	TRUE	S. kudriavzenii	YPD	0.2163	0.0896	1.833200023	1.743600011	0.069712467	12.60265001		0.0909	0.0896	0.0951	0.1	0.1046	0.1079	0.1091	0.1094	0.1108	0.1128	0.1139	0.1145	0.1148	0.1142	0.1158	0.1171	0.1182	0.1201	0.1208	0.1222	0.123	0.1241	0.1277	0.1289	0.1325	0.1377	0.1428	0.1495	0.1563	0.1642	0.1707	0.1777	0.1871	0.1984	0.2067	0.2167	0.2272
OS349	None	FALSE	FALSE	S. kudriavzenii	YPD	0.245	0.0727	1.806699961	1.733999968	0.067650024	11.19216787		0.0782	0.0727	0.0776	0.0834	0.0876	0.0907	0.0929	0.0928	0.0929	0.0935	0.0939	0.0945	0.0929	0.0938	0.0946	0.0946	0.0952	0.0966	0.099	0.1039	0.1095	0.1142	0.1192	0.1258	0.1307	0.1396	0.1479	0.1553	0.1646	0.1742	0.1827	0.1916	0.2034	0.2155	0.2236	0.2342	0.2469
OS349	None	FALSE	TRUE	S. kudriavzenii	YPD	0.2276	0.0827	1.816200003	1.733500004	0.05838752	11.01862849		0.0935	0.0827	0.0879	0.0909	0.0927	0.0946	0.0969	0.0966	0.0971	0.0976	0.0987	0.099	0.1007	0.1029	0.1064	0.1103	0.1153	0.1207	0.1228	0.1273	0.1324	0.1386	0.1461	0.1518	0.1596	0.1645	0.1702	0.1791	0.1873	0.1952	0.202	0.2129	0.2228	0.2317	0.2414	0.2514	0.2615
OS349	None	FALSE	FALSE	S. kudriavzenii	YPD	0.2425	0.0604	1.775400013	1.715000033	0.068662456	15.32422493		0.0671	0.0604	0.0628	0.0662	0.0696	0.0726	0.0754	0.0776	0.0791	0.0812	0.0831	0.0846	0.085	0.0854	0.0873	0.0885	0.0898	0.0907	0.0932	0.0941	0.0961	0.098	0.099	0.1018	0.1032	0.1058	0.1072	0.1103	0.1147	0.1194	0.1248	0.1301	0.135	0.1411	0.1474	0.1534	0.1608
OS382	None	FALSE	FALSE	S. cerevisiae	YPD	0.2445	0.0496	1.813099965	1.763499975	0.119774998	3.088499312		0.0561	0.0496	0.0558	0.0611	0.0661	0.071	0.0776	0.0891	0.1004	0.1168	0.1356	0.1524	0.1736	0.2011	0.2291	0.2606	0.3014	0.3439	0.3878	0.4307	0.4738	0.5181	0.5605	0.5967	0.6272	0.6633	0.6956	0.7276	0.7606	0.7925	0.8171	0.8461	0.8734	0.8977	0.9193	0.9436	0.9644
OS382	None	FALSE	FALSE	S. cerevisiae	YPD	0.2495	0.0506	1.839399993	1.788800001	0.1247625	3.006912895		0.0566	0.0506	0.0556	0.0597	0.0644	0.069	0.076	0.0873	0.0981	0.1165	0.1351	0.1554	0.1787	0.2074	0.2434	0.279	0.3237	0.3641	0.4151	0.4628	0.5072	0.5463	0.5859	0.6231	0.6564	0.6933	0.7248	0.755	0.7852	0.8131	0.841	0.8675	0.8941	0.9204	0.9437	0.9658	0.985
OS382	None	FALSE	FALSE	S. cerevisiae	YPD	0.2412	0.047	1.811399996	1.764400005	0.120412507	5.232949554		0.0533	0.047	0.0502	0.0547	0.0591	0.063	0.0644	0.0663	0.0702	0.0757	0.08	0.0867	0.0946	0.1032	0.1145	0.1273	0.1421	0.1569	0.1762	0.1983	0.2259	0.2571	0.2942	0.3286	0.3714	0.4164	0.4588	0.5006	0.5411	0.5763	0.6164	0.6497	0.6854	0.7199	0.7512	0.7794	0.8094
OS382	None	FALSE	FALSE	S. cerevisiae	YPD	0.2484	0.0398	1.820900023	1.781100035	0.118462486	4.193625979		0.0473	0.0398	0.0428	0.0463	0.0496	0.0519	0.0566	0.0619	0.0658	0.0737	0.0856	0.0997	0.113	0.1277	0.1466	0.1671	0.191	0.2168	0.2508	0.288	0.327	0.369	0.413	0.4525	0.4893	0.5302	0.5718	0.6085	0.6492	0.6849	0.7184	0.7445	0.7785	0.8071	0.8361	0.862	0.8907
OS391	None	FALSE	FALSE	S. kudriavzenii	YPD	0.2567	0.0583	1.779800028	1.721500039	0.096374981	7.223085502		0.0624	0.0583	0.0647	0.0698	0.0762	0.0839	0.089	0.0937	0.0979	0.1042	0.1094	0.1127	0.1173	0.121	0.1292	0.1338	0.1387	0.1465	0.1562	0.1663	0.1785	0.1917	0.2046	0.2162	0.2303	0.2452	0.2631	0.2798	0.3023	0.3219	0.3425	0.3712	0.3951	0.423	0.4561	0.4922	0.5195
OS391	None	FALSE	FALSE	S. kudriavzenii	YPD	0.2435	0.1077	1.809600025	1.701900005	0.087375012	3.625179918		0.1081	0.1077	0.1129	0.1201	0.1287	0.1366	0.1449	0.1535	0.164	0.1746	0.1838	0.1963	0.2093	0.2206	0.2365	0.2568	0.2767	0.2964	0.3207	0.3452	0.3753	0.4026	0.4291	0.4558	0.4846	0.512	0.5482	0.5755	0.6056	0.6358	0.6621	0.6886	0.7201	0.7483	0.7715	0.7923	0.8191
OS391	None	FALSE	FALSE	S. kudriavzenii	YPD	0.306	0.0638	1.77880004	1.715000033	0.090374977	4.895987188		0.0698	0.0638	0.0683	0.0746	0.0826	0.089	0.0956	0.1018	0.1085	0.1171	0.1246	0.1331	0.1423	0.1517	0.1634	0.177	0.1938	0.2074	0.2232	0.242	0.2616	0.2808	0.303	0.3255	0.3525	0.3757	0.4018	0.4308	0.4598	0.4933	0.5244	0.5552	0.5869	0.6159	0.6467	0.6718	0.6989
OS391	None	FALSE	FALSE	S. kudriavzenii	YPD	0.2775	0.0737	1.794799984	1.721099973	0.091087504	5.023054573		0.0806	0.0737	0.0794	0.0856	0.0924	0.0981	0.1023	0.1077	0.1154	0.1211	0.1268	0.1343	0.1436	0.1541	0.1662	0.1776	0.1934	0.2074	0.2236	0.2441	0.2627	0.2822	0.3059	0.3288	0.3527	0.3776	0.4054	0.4375	0.4653	0.4946	0.5275	0.5574	0.5857	0.6205	0.6556	0.6804	0.7067
OS392	None	FALSE	FALSE	S. kudriavzenii	YPD	0.249	0.0719	1.881399974	1.809499979	0.089174974	5.466777648		0.0791	0.0719	0.077	0.0821	0.0868	0.0925	0.098	0.1014	0.1076	0.1144	0.1209	0.1273	0.1325	0.1389	0.1488	0.1617	0.1747	0.1877	0.203	0.2189	0.2401	0.2594	0.2802	0.2987	0.3213	0.3422	0.3666	0.3952	0.4216	0.4505	0.4759	0.5044	0.5356	0.5679	0.5962	0.6299	0.6594
OS392	None	FALSE	FALSE	S. kudriavzenii	YPD	0.2427	0.071	1.806800023	1.735800028	0.096937489	4.979367261		0.0762	0.071	0.0747	0.0807	0.0868	0.0933	0.099	0.1062	0.1112	0.1174	0.1222	0.129	0.1398	0.1514	0.1664	0.1809	0.1946	0.2103	0.2286	0.2486	0.269	0.2918	0.3192	0.3418	0.3694	0.403	0.4271	0.4594	0.496	0.5285	0.5619	0.59	0.6232	0.6577	0.6833	0.7179	0.7425
OS392	None	FALSE	FALSE	S. kudriavzenii	YPD	0.2733	0.0782	1.733700067	1.655500054	0.0964875	4.031869707		0.0841	0.0782	0.0817	0.0895	0.0964	0.1039	0.1119	0.1194	0.1289	0.1372	0.1477	0.1584	0.1727	0.186	0.2037	0.2216	0.2398	0.2646	0.2876	0.3126	0.3403	0.3669	0.3967	0.4276	0.4598	0.4894	0.5254	0.5596	0.5932	0.6236	0.654	0.6887	0.7199	0.7491	0.7724	0.7942	0.8133
OS392	None	FALSE	FALSE	S. kudriavzenii	YPD	0.2594	0.0804	1.784099936	1.703699946	0.097200011	3.525720837		0.0842	0.0804	0.0829	0.0908	0.0992	0.1086	0.1187	0.1308	0.1425	0.1552	0.1667	0.1797	0.1947	0.2114	0.2345	0.2562	0.2784	0.3038	0.3325	0.3613	0.3909	0.4225	0.4536	0.4854	0.5153	0.5513	0.5831	0.6177	0.6501	0.6756	0.7028	0.7298	0.7518	0.7771	0.8015	0.8173	0.8344
OS393	None	FALSE	FALSE	S. kudriavzenii	YPD	0.242	0.0599	1.592799976	1.532899976	0.086549997	4.376661245		0.0656	0.0599	0.0655	0.0726	0.0789	0.0861	0.0926	0.0991	0.106	0.1162	0.1251	0.1357	0.1472	0.1594	0.1736	0.1901	0.2066	0.2237	0.243	0.2616	0.2842	0.3097	0.3297	0.3495	0.3748	0.401	0.4284	0.4576	0.4891	0.5181	0.5454	0.5758	0.6043	0.6335	0.6615	0.6953	0.7199
OS393	None	FALSE	FALSE	S. kudriavzenii	YPD	0.2488	0.0632	1.605299965	1.542099953	0.096375019	4.452919168		0.0671	0.0632	0.0669	0.0749	0.0818	0.0892	0.0975	0.1064	0.118	0.1314	0.1431	0.1549	0.1664	0.1804	0.195	0.2111	0.2274	0.2459	0.2661	0.2872	0.3109	0.3344	0.3595	0.3856	0.4084	0.4358	0.4635	0.4971	0.5327	0.5669	0.5978	0.6302	0.6639	0.6883	0.7205	0.7473	0.7726
OS393	None	FALSE	FALSE	S. kudriavzenii	YPD	0.2562	0.067	1.652199954	1.585199952	0.092587515	5.268125347		0.0721	0.067	0.0691	0.0774	0.0834	0.0911	0.0985	0.1052	0.1114	0.1194	0.1291	0.1366	0.1478	0.1588	0.173	0.1856	0.1988	0.2118	0.2274	0.2431	0.2617	0.2829	0.3018	0.3237	0.3442	0.3652	0.3907	0.4158	0.4452	0.4774	0.5076	0.5409	0.5704	0.5977	0.6313	0.6678	0.7008
OS393	None	FALSE	FALSE	S. kudriavzenii	YPD	0.2468	0.055	1.631200016	1.576200008	0.093412491	4.787367634		0.0603	0.055	0.0616	0.0685	0.0749	0.0817	0.0889	0.0944	0.1015	0.1129	0.1227	0.1326	0.1435	0.1553	0.169	0.1854	0.1994	0.2157	0.2342	0.2552	0.2778	0.3006	0.3216	0.3439	0.3678	0.3919	0.4204	0.4483	0.4791	0.5095	0.5406	0.5719	0.6042	0.6377	0.6696	0.6981	0.7282
OS411	None	FALSE	FALSE	S. cerevisiae	YPD	0.2495	0.1078	2.395400047	2.28760004	0.206512515	3.325948976		0.1078	0.1145	0.124	0.1341	0.142	0.1532	0.1685	0.1855	0.2059	0.2283	0.256	0.2904	0.3258	0.3679	0.42	0.4713	0.5342	0.5963	0.6628	0.728	0.7977	0.8678	0.9408	1.0152	1.0849	1.1488	1.2083	1.2644	1.3094	1.3524	1.39	1.4278	1.4576	1.4888	1.5159	1.5409	1.5608
OS411	None	FALSE	FALSE	S. cerevisiae	YPD	0.2465	0.0626	2.254200086	2.191600084	0.21952499	4.899555495		0.0642	0.0626	0.0673	0.07	0.0702	0.0729	0.078	0.0879	0.098	0.11	0.124	0.1403	0.1595	0.1819	0.205	0.2314	0.2648	0.3042	0.3511	0.4016	0.4613	0.5268	0.5906	0.6671	0.7401	0.8164	0.8924	0.9708	1.0466	1.1122	1.1739	1.2296	1.2796	1.3244	1.3688	1.4074	1.4381
OS411	None	FALSE	FALSE	S. cerevisiae	YPD	0.2472	0.061	2.270899907	2.209899902	0.225487533	5.810910164		0.0639	0.061	0.065	0.0686	0.0688	0.066	0.0621	0.0628	0.0678	0.0781	0.0899	0.1035	0.1155	0.1294	0.146	0.1677	0.189	0.2142	0.2442	0.2774	0.3195	0.3683	0.4264	0.4887	0.5569	0.6316	0.697	0.7801	0.8511	0.9324	1.0186	1.09	1.152	1.2125	1.2652	1.314	1.3502
OS411	None	FALSE	FALSE	S. cerevisiae	YPD	0.2513	0.0628	2.256500065	2.193700075	0.218662524	4.848111098		0.0667	0.0628	0.0658	0.0711	0.0746	0.0786	0.086	0.0964	0.1073	0.1175	0.1308	0.1493	0.1669	0.1883	0.2125	0.2415	0.274	0.3152	0.3651	0.4126	0.4708	0.5374	0.6071	0.6779	0.752	0.8311	0.9048	0.9781	1.0539	1.123	1.1799	1.232	1.2815	1.3226	1.3674	1.4009	1.4304
OS47	None	FALSE	TRUE	S. cerevisiae	YPD	0.218	0.0656	1.860200018	1.79460001	0.108675016	4.401886932		0.07	0.0656	0.0715	0.0757	0.0791	0.084	0.088	0.092	0.0971	0.104	0.1162	0.1305	0.1454	0.1583	0.1764	0.1938	0.2136	0.2354	0.2557	0.284	0.3096	0.3395	0.3722	0.4084	0.4496	0.4886	0.524	0.5653	0.6018	0.6341	0.6673	0.6982	0.7292	0.76	0.7919	0.8193	0.8455
OS47	None	FALSE	FALSE	S. cerevisiae	YPD	0.2209	0.0671	1.837599933	1.770499945	0.105787528	5.82169574		0.0718	0.0671	0.0732	0.076	0.0792	0.0817	0.0845	0.088	0.0932	0.0986	0.1055	0.1126	0.1204	0.1269	0.1372	0.1492	0.1598	0.1717	0.1818	0.1976	0.2132	0.2322	0.2516	0.2739	0.2991	0.3263	0.3571	0.3919	0.423	0.4607	0.4994	0.5373	0.5775	0.6149	0.6452	0.681	0.7131
OS47	None	FALSE	TRUE	S. cerevisiae	YPD	0.2202	0.0688	1.853199989	1.784399986	0.110362515	4.493941037		0.0744	0.0688	0.0742	0.0774	0.0803	0.0842	0.0889	0.0955	0.1049	0.1153	0.1288	0.1418	0.1565	0.169	0.1855	0.2025	0.2194	0.2394	0.2614	0.2827	0.3103	0.3454	0.3768	0.4114	0.4508	0.4888	0.5268	0.5661	0.6055	0.639	0.6742	0.7057	0.7387	0.7695	0.7974	0.8227	0.8527
OS47	None	FALSE	FALSE	S. cerevisiae	YPD	0.2317	0.0531	1.816900015	1.763800025	0.111375028	5.454995371		0.0589	0.0531	0.0573	0.061	0.0638	0.066	0.0686	0.0733	0.0782	0.0836	0.0919	0.1019	0.1138	0.1254	0.1384	0.1506	0.1618	0.1734	0.1869	0.2056	0.2258	0.2507	0.2761	0.3047	0.3361	0.3716	0.4044	0.4407	0.4807	0.5188	0.5593	0.5997	0.6318	0.6661	0.7014	0.7358	0.7633
OS473	None	FALSE	FALSE	S. cerevisiae	YPD	0.2473	0.0981	2.256300032	2.158200026	0.221550016	3.640261942		0.1021	0.0981	0.107	0.1174	0.1254	0.1327	0.1448	0.1646	0.1859	0.2109	0.2383	0.2729	0.3073	0.3491	0.3964	0.4518	0.5063	0.5697	0.6326	0.7005	0.7686	0.8499	0.9347	1.0183	1.0971	1.1746	1.2387	1.2953	1.3455	1.3838	1.4248	1.457	1.4876	1.5181	1.5437	1.5664	1.5821
OS473	None	FALSE	FALSE	S. cerevisiae	YPD	0.24	0.0707	2.317400053	2.246700048	0.233550006	4.39070855		0.071	0.0707	0.0803	0.0884	0.0951	0.1003	0.1073	0.1188	0.1322	0.1509	0.1689	0.1894	0.2145	0.2445	0.2778	0.319	0.3634	0.4125	0.4774	0.5426	0.6071	0.6818	0.7582	0.8358	0.9206	1.0105	1.0915	1.1654	1.2312	1.2879	1.3333	1.376	1.4169	1.4519	1.4856	1.5123	1.5339
OS473	None	FALSE	FALSE	S. cerevisiae	YPD	0.2439	0.1584	2.254800022	2.096400023	0.19800001	2.866667018		0.1584	0.1621	0.1702	0.1776	0.186	0.1999	0.2213	0.2492	0.2754	0.3073	0.3447	0.383	0.4268	0.4801	0.5372	0.5956	0.6518	0.7105	0.7768	0.8448	0.9144	0.9845	1.0554	1.1236	1.1867	1.2494	1.3055	1.352	1.3909	1.4251	1.4542	1.4799	1.5097	1.5373	1.5639	1.5801	1.5961
OS473	None	FALSE	FALSE	S. cerevisiae	YPD	0.2363	0.0643	2.26500003	2.200700045	0.241612517	5.044855138		0.0669	0.0643	0.0676	0.0685	0.0678	0.069	0.0728	0.0802	0.093	0.1055	0.1178	0.1334	0.152	0.174	0.1991	0.2301	0.2633	0.3051	0.3558	0.4097	0.4725	0.5434	0.6143	0.6929	0.7783	0.8657	0.9563	1.041	1.1168	1.188	1.2462	1.2937	1.3412	1.3857	1.4236	1.4603	1.4855
OS52	None	FALSE	TRUE	S. cerevisiae	YPD	0.2217	0.0723	1.915700004	1.843400002	0.129337498	4.974968034		0.0772	0.0723	0.0767	0.0783	0.0799	0.0833	0.086	0.0895	0.0935	0.0986	0.1067	0.1188	0.1304	0.1438	0.1592	0.177	0.1948	0.2123	0.2381	0.2613	0.2878	0.3221	0.3609	0.396	0.4441	0.4962	0.5461	0.5932	0.636	0.6777	0.7194	0.7592	0.789	0.8278	0.8549	0.8885	0.9171
OS52	None	FALSE	TRUE	S. cerevisiae	YPD	0.2185	0.0969	1.938400045	1.841500044	0.125212488	3.921632545		0.0996	0.0969	0.1005	0.1038	0.1052	0.111	0.1198	0.1317	0.142	0.1538	0.1676	0.1869	0.2032	0.2201	0.242	0.2652	0.2919	0.3175	0.3488	0.3832	0.4213	0.4663	0.516	0.5591	0.6075	0.6493	0.6915	0.7283	0.7675	0.8002	0.8299	0.8626	0.8921	0.9216	0.9508	0.9758	1.0019
OS52	None	FALSE	FALSE	S. cerevisiae	YPD	0.221	0.0596	1.865100041	1.805500031	0.12652497	6.607389268		0.0679	0.0596	0.0629	0.066	0.068	0.0704	0.072	0.0736	0.0754	0.0787	0.0797	0.0822	0.0855	0.0912	0.0968	0.1054	0.1131	0.1258	0.1396	0.1531	0.1684	0.1864	0.2069	0.229	0.2539	0.2833	0.3158	0.351	0.391	0.4375	0.4803	0.5259	0.5732	0.6179	0.6568	0.6996	0.7284
OS52	None	FALSE	TRUE	S. cerevisiae	YPD	0.2228	0.0863	1.910300002	1.824000001	0.128175	4.601911538		0.0904	0.0863	0.0895	0.0917	0.0938	0.0961	0.0979	0.1029	0.1108	0.1211	0.1311	0.1434	0.1585	0.1741	0.1913	0.2119	0.2336	0.2577	0.282	0.3124	0.3431	0.3827	0.4232	0.4682	0.5128	0.5603	0.6073	0.6499	0.6937	0.7298	0.765	0.7955	0.83	0.8615	0.8904	0.9219	0.9472
OS543	None	FALSE	FALSE	S. kudriavzenii	YPD	0.228	0.1067	1.912599966	1.805899978	0.096187502	3.271995492		0.1074	0.1067	0.1139	0.1174	0.1224	0.1293	0.1378	0.1471	0.1597	0.1769	0.1914	0.2106	0.228	0.2457	0.2659	0.2871	0.3128	0.3392	0.3617	0.3906	0.4183	0.4518	0.4878	0.523	0.5579	0.5906	0.6256	0.6547	0.6879	0.7207	0.7443	0.7719	0.7971	0.8223	0.8493	0.8723	0.899
OS543	None	FALSE	FALSE	S. kudriavzenii	YPD	0.252	0.0727	1.864500016	1.791800022	0.104625018	4.128555534		0.0727	0.0729	0.0806	0.0873	0.0963	0.1046	0.11	0.1163	0.1253	0.1348	0.1481	0.1598	0.1742	0.1873	0.2042	0.2222	0.2405	0.2621	0.2853	0.3081	0.3394	0.3704	0.4019	0.4348	0.4717	0.5092	0.5475	0.5862	0.6217	0.6464	0.6809	0.7108	0.7381	0.7733	0.7946	0.8197	0.8448
OS543	None	FALSE	FALSE	S. kudriavzenii	YPD	0.236	0.0878	1.896699995	1.808899999	0.102412511	3.978152722		0.0878	0.0878	0.097	0.1067	0.1141	0.119	0.1253	0.1349	0.144	0.1582	0.1731	0.1865	0.203	0.2165	0.2319	0.2489	0.2637	0.2854	0.3089	0.3337	0.3588	0.3915	0.4218	0.4545	0.4967	0.5357	0.5697	0.6021	0.6324	0.6647	0.6976	0.7276	0.7543	0.7815	0.8066	0.8327	0.8556
OS543	None	FALSE	FALSE	S. kudriavzenii	YPD	0.2445	0.0791	1.859300002	1.780200005	0.101174992	4.432912701		0.0794	0.0791	0.0848	0.0882	0.0901	0.0918	0.093	0.0968	0.1059	0.1174	0.1307	0.1462	0.1615	0.1751	0.1927	0.2067	0.2249	0.2447	0.2653	0.2872	0.3118	0.3374	0.3683	0.397	0.4326	0.4697	0.5048	0.5404	0.5749	0.6084	0.6424	0.6715	0.7024	0.7285	0.7567	0.7862	0.8114
OS544	None	FALSE	FALSE	S. kudriavzenii	YPD	0.2412	0.0566	1.738500029	1.681900024	0.092249991	5.700270554		0.0613	0.0566	0.0608	0.0667	0.0715	0.0758	0.0799	0.0819	0.0858	0.092	0.0991	0.1086	0.12	0.1296	0.1419	0.1527	0.1652	0.1771	0.1917	0.2063	0.2245	0.2449	0.2665	0.2853	0.3067	0.3245	0.3481	0.3686	0.3953	0.4219	0.4501	0.4794	0.5074	0.5452	0.577	0.607	0.64
OS544	None	FALSE	FALSE	S. kudriavzenii	YPD	0.2249	0.0919	1.782799959	1.690899968	0.095024987	4.950538253		0.0949	0.0919	0.092	0.098	0.1051	0.1123	0.1175	0.1244	0.1311	0.1428	0.153	0.1623	0.1732	0.1844	0.1983	0.2124	0.2275	0.2454	0.2615	0.2795	0.2983	0.3219	0.3427	0.3672	0.3881	0.4169	0.4463	0.4739	0.5054	0.5394	0.5714	0.6034	0.6379	0.665	0.6997	0.7273	0.7538
OS544	None	FALSE	FALSE	S. kudriavzenii	YPD	0.2337	0.0522	1.743299991	1.691100001	0.095887511	5.961804825		0.0555	0.0522	0.057	0.0632	0.068	0.0719	0.0741	0.0783	0.083	0.0912	0.0995	0.1087	0.1179	0.1262	0.1368	0.1481	0.1602	0.1716	0.1887	0.2033	0.2181	0.2373	0.2532	0.2725	0.2929	0.3096	0.3288	0.358	0.3853	0.412	0.4369	0.4664	0.4994	0.5353	0.5707	0.5992	0.6334
OS544	None	FALSE	FALSE	S. kudriavzenii	YPD	0.2354	0.0489	1.725499973	1.676599979	0.091199993	6.864034267		0.0539	0.0489	0.0529	0.0591	0.065	0.0705	0.0736	0.0756	0.0761	0.0787	0.0809	0.0857	0.0931	0.1003	0.1107	0.1203	0.1279	0.1367	0.1473	0.1596	0.1726	0.1868	0.2011	0.2177	0.234	0.2507	0.2692	0.2858	0.3062	0.3245	0.3503	0.3731	0.3963	0.4279	0.4543	0.4845	0.5137
OS545	None	FALSE	FALSE	S. kudriavzenii	YPD	0.2322	0.0364	1.102600008	1.066200018	0.033600007	5.40178801		0.0427	0.0364	0.0397	0.0434	0.0468	0.0497	0.051	0.052	0.0541	0.0569	0.0596	0.0628	0.066	0.0683	0.0712	0.0767	0.0813	0.088	0.0945	0.1022	0.1107	0.12	0.1299	0.1401	0.1501	0.1601	0.1686	0.1772	0.1885	0.1987	0.2078	0.2172	0.2245	0.2353	0.2456	0.2557	0.2666
OS545	None	FALSE	FALSE	S. kudriavzenii	YPD	0.2469	0.0181	1.035099939	1.01699996	0.030487496	4.640834756		0.0241	0.0181	0.0203	0.0245	0.0272	0.0304	0.0317	0.0323	0.0344	0.0369	0.0388	0.0414	0.0439	0.0472	0.0525	0.0559	0.0607	0.0664	0.0738	0.0807	0.0883	0.0977	0.1065	0.1158	0.1236	0.1331	0.1423	0.1521	0.16	0.1703	0.1803	0.1905	0.1979	0.2077	0.2185	0.2284	0.2377
OS545	None	FALSE	FALSE	S. kudriavzenii	YPD	0.2279	0.0055	0.36940001	0.363900006	0.011174997	3.389258793		0.0108	0.0055	0.0105	0.0137	0.0165	0.0197	0.0221	0.0251	0.0268	0.0301	0.0317	0.0338	0.0351	0.037	0.0389	0.0415	0.042	0.0425	0.0447	0.0469	0.049	0.0515	0.0531	0.0549	0.0572	0.0601	0.0633	0.0654	0.0684	0.0714	0.0749	0.0774	0.081	0.0852	0.0897	0.0926	0.097
OS545	None	FALSE	FALSE	S. kudriavzenii	YPD	0.2145	0.047	0.785300031	0.738300025	0.022237494	4.678469914		0.0541	0.047	0.0505	0.054	0.0572	0.061	0.063	0.0641	0.0648	0.0672	0.0681	0.0698	0.0709	0.0701	0.0717	0.0741	0.0749	0.0785	0.0818	0.0863	0.0913	0.0992	0.1052	0.1111	0.1187	0.126	0.1331	0.1405	0.148	0.1563	0.164	0.1724	0.1791	0.1861	0.1945	0.2024	0.2096
OS546	None	FALSE	FALSE	S. cerevisiae	YPD	0.2358	0.0849	1.819699973	1.734799981	0.124950004	2.981992879		0.0869	0.0849	0.0941	0.0978	0.1027	0.1065	0.112	0.1217	0.135	0.1528	0.1698	0.1939	0.2192	0.2495	0.2867	0.3232	0.3669	0.4143	0.4558	0.4951	0.5453	0.5898	0.6279	0.6646	0.7001	0.7407	0.7744	0.8096	0.8403	0.8716	0.8999	0.9354	0.9615	0.9878	1.0095	1.037	1.054
OS546	None	FALSE	FALSE	S. cerevisiae	YPD	0.2264	0.0943	1.794300035	1.700000048	0.128849998	2.609623792		0.0943	0.095	0.1035	0.1125	0.1222	0.1298	0.141	0.1544	0.1713	0.1893	0.2119	0.2395	0.2721	0.3049	0.3414	0.3874	0.4328	0.4794	0.523	0.5741	0.6163	0.6567	0.6924	0.731	0.7637	0.7974	0.83	0.8585	0.893	0.922	0.9485	0.9742	0.9969	1.0245	1.0469	1.0637	1.088
OS546	None	FALSE	FALSE	S. cerevisiae	YPD	0.231	0.078	1.818900019	1.74090004	0.12254999	2.210526065		0.078	0.0797	0.0929	0.1043	0.119	0.1329	0.1457	0.1592	0.1776	0.1993	0.2246	0.2571	0.2921	0.3274	0.3684	0.4128	0.4557	0.4982	0.5424	0.5844	0.6195	0.6586	0.6952	0.7245	0.764	0.8012	0.8272	0.8573	0.8865	0.9196	0.9426	0.9678	0.992	1.0176	1.0429	1.0622	1.0839
OS546	None	FALSE	FALSE	S. cerevisiae	YPD	0.235	0.1038	1.784200028	1.680400014	0.124500014	1.983936324		0.1038	0.104	0.1187	0.133	0.1462	0.1614	0.1761	0.1948	0.2177	0.2452	0.2766	0.3152	0.3534	0.3976	0.4418	0.4806	0.5208	0.5651	0.6072	0.6484	0.6854	0.7225	0.7576	0.7937	0.8204	0.8512	0.8811	0.9032	0.929	0.9565	0.9828	1.0068	1.0276	1.0542	1.0747	1.0946	1.1107
OS549	None	FALSE	FALSE	S. cerevisiae	YPD	0.2187	0.0564	1.831499979	1.775099993	0.132412479	7.458320379		0.0634	0.0564	0.059	0.0625	0.0661	0.0695	0.0722	0.0744	0.0757	0.0781	0.0797	0.0806	0.0825	0.0842	0.0853	0.088	0.0886	0.0928	0.0987	0.1044	0.1131	0.1259	0.1371	0.1534	0.1714	0.1937	0.2207	0.2493	0.2848	0.325	0.3713	0.4187	0.472	0.5168	0.5695	0.6115	0.6559
OS549	None	FALSE	TRUE	S. cerevisiae	YPD	0.2216	0.1232	1.875199974	1.751999974	0.133725016	5.030847616		0.1244	0.1232	0.1264	0.1238	0.1252	0.1259	0.1284	0.1273	0.1271	0.1294	0.1333	0.1381	0.1454	0.1591	0.1722	0.1875	0.2058	0.2265	0.2503	0.2836	0.3205	0.3608	0.415	0.4666	0.5127	0.562	0.6094	0.6567	0.6964	0.7352	0.7716	0.8066	0.8357	0.8675	0.8976	0.928	0.9501
OS549	None	FALSE	FALSE	S. cerevisiae	YPD	0.2137	0.0876	1.864199996	1.776600003	0.141899973	6.236786148		0.0945	0.0876	0.0914	0.0934	0.095	0.0969	0.0983	0.0992	0.1012	0.1042	0.1059	0.108	0.1096	0.1105	0.1132	0.1201	0.1274	0.1367	0.152	0.1699	0.19	0.2138	0.245	0.2815	0.3246	0.3689	0.4184	0.47	0.5231	0.5743	0.6242	0.6674	0.7068	0.7473	0.786	0.8228	0.8552
OS549	None	FALSE	TRUE	S. cerevisiae	YPD	0.2145	0.096	1.859399959	1.763399959	0.142462512	5.846187922		0.1037	0.096	0.0978	0.0991	0.1008	0.1044	0.1053	0.107	0.108	0.1093	0.1097	0.1123	0.1168	0.1221	0.1301	0.1415	0.1522	0.1686	0.1857	0.2071	0.2338	0.2667	0.3019	0.3459	0.3894	0.4416	0.4957	0.5453	0.594	0.6417	0.6861	0.7258	0.7645	0.7926	0.8312	0.862	0.884
OS552	None	FALSE	FALSE	S. cerevisiae	YPD	0.2297	0.061	1.984400034	1.923400044	0.13226252	4.498441624		0.0616	0.061	0.0681	0.0727	0.0741	0.073	0.0731	0.0762	0.0805	0.0902	0.1038	0.1182	0.1342	0.1498	0.1692	0.1923	0.2143	0.2396	0.2678	0.2998	0.3356	0.3737	0.4171	0.4665	0.5211	0.5683	0.6123	0.6555	0.7003	0.7368	0.7698	0.8068	0.8379	0.8682	0.9023	0.9308	0.9582
OS552	None	FALSE	FALSE	S. cerevisiae	YPD	0.2503	0.0641	1.986499995	1.922399998	0.134624982	4.33556074		0.0665	0.0641	0.07	0.0725	0.0727	0.0709	0.071	0.0774	0.087	0.0989	0.1114	0.1274	0.1417	0.159	0.1808	0.2018	0.2274	0.2538	0.2858	0.3219	0.3584	0.4058	0.453	0.5013	0.5563	0.6023	0.6474	0.6902	0.7255	0.7648	0.7999	0.836	0.8726	0.9019	0.9316	0.96	0.9878
OS552	None	FALSE	FALSE	S. cerevisiae	YPD	0.2239	0.0784	1.976500019	1.898100019	0.135375017	3.767128836		0.0801	0.0784	0.0843	0.0883	0.0917	0.0953	0.1032	0.1127	0.1244	0.1387	0.1544	0.1709	0.1924	0.2129	0.2357	0.2615	0.2924	0.3266	0.3683	0.4101	0.4553	0.5082	0.5608	0.6063	0.6509	0.6976	0.7375	0.7711	0.807	0.8448	0.8761	0.9078	0.9365	0.9684	0.9984	1.0232	1.0488
OS552	None	FALSE	FALSE	S. cerevisiae	YPD	0.2365	0.0633	1.977100015	1.913800001	0.135262509	3.999630429		0.0653	0.0633	0.0682	0.07	0.0727	0.0737	0.0766	0.0847	0.0971	0.1107	0.1251	0.1414	0.1593	0.1782	0.2029	0.2286	0.2557	0.2849	0.3192	0.3595	0.4052	0.4511	0.5037	0.5548	0.6044	0.6466	0.6883	0.7288	0.7659	0.8023	0.837	0.8698	0.9011	0.9307	0.9575	0.9868	1.0093
OS564	None	FALSE	FALSE	S. cerevisiae	YPD	0.239	0.0851	1.957099974	1.871999979	0.140324996	3.632638672		0.0851	0.0866	0.0967	0.0998	0.1021	0.101	0.0963	0.0975	0.1081	0.1237	0.1429	0.1627	0.1833	0.2104	0.2405	0.278	0.3153	0.3559	0.4056	0.455	0.5079	0.5579	0.6044	0.6542	0.7003	0.7412	0.7798	0.816	0.8522	0.8888	0.9241	0.9511	0.9827	1.0088	1.0387	1.0622	1.0805
OS564	None	FALSE	FALSE	S. cerevisiae	YPD	0.2275	0.1044	1.990599945	1.886199951	0.131324992	2.564820128		0.1044	0.1101	0.1231	0.1278	0.1417	0.1542	0.162	0.1746	0.1966	0.2157	0.2397	0.266	0.2954	0.3319	0.3732	0.4164	0.463	0.5072	0.5525	0.5993	0.6449	0.6917	0.7316	0.7666	0.8067	0.845	0.8801	0.9108	0.9446	0.9733	0.9982	1.026	1.0553	1.0802	1.1059	1.132	1.1483
OS564	None	FALSE	FALSE	S. cerevisiae	YPD	0.2313	0.1158	1.9736	1.857800007	0.131925014	3.028046736		0.1158	0.1175	0.1247	0.128	0.135	0.1449	0.1552	0.1644	0.1819	0.1992	0.2163	0.24	0.2648	0.2951	0.3285	0.3674	0.4079	0.4506	0.4968	0.546	0.5942	0.6398	0.6871	0.7227	0.7604	0.8024	0.8375	0.8713	0.903	0.9379	0.9691	0.99	1.0239	1.0478	1.0708	1.0963	1.1158
OS564	None	FALSE	FALSE	S. cerevisiae	YPD	0.2392	0.1033	1.971200019	1.867900014	0.136799996	3.209064149		0.1033	0.1043	0.1086	0.1076	0.11	0.1143	0.1268	0.1414	0.1542	0.1702	0.1902	0.2127	0.2374	0.269	0.3049	0.3451	0.3871	0.4313	0.4855	0.5302	0.5763	0.6246	0.6728	0.7138	0.7519	0.7906	0.8291	0.8651	0.8961	0.929	0.9619	0.9897	1.0137	1.0393	1.0647	1.0897	1.1134
OS568	None	FALSE	FALSE	S. cerevisiae	YPD	0.2327	0.0886	1.912100032	1.823500037	0.130125018	3.786551924		0.0886	0.0897	0.0989	0.105	0.1053	0.1026	0.1019	0.106	0.1136	0.1252	0.1394	0.1561	0.1767	0.2004	0.225	0.2541	0.287	0.3257	0.367	0.4113	0.4554	0.5018	0.5538	0.5935	0.6388	0.6802	0.719	0.7583	0.7919	0.8291	0.8593	0.8912	0.9218	0.9484	0.9757	1.0047	1.0243
OS568	None	FALSE	FALSE	S. cerevisiae	YPD	0.2344	0.0909	1.910600007	1.819700003	0.132075006	2.864092637		0.0909	0.0923	0.102	0.1078	0.1119	0.1212	0.134	0.1482	0.1619	0.1795	0.2036	0.2294	0.2584	0.2903	0.3256	0.3676	0.4144	0.4583	0.5052	0.5491	0.5963	0.6414	0.6829	0.7198	0.7603	0.8006	0.837	0.8641	0.8957	0.9283	0.9523	0.9794	1.0084	1.0331	1.0533	1.0773	1.0951
OS568	None	FALSE	FALSE	S. cerevisiae	YPD	0.2212	0.1082	1.927599952	1.819399953	0.129412516	2.873370267		0.1082	0.1089	0.119	0.123	0.13	0.1367	0.1503	0.1666	0.1812	0.1965	0.218	0.2418	0.2661	0.2979	0.3308	0.3711	0.4122	0.456	0.5032	0.5494	0.5991	0.641	0.6815	0.7218	0.7573	0.7985	0.8275	0.8658	0.8943	0.9226	0.9546	0.9836	1.0073	1.0302	1.0569	1.0796	1.0978
OS568	None	FALSE	FALSE	S. cerevisiae	YPD	0.2291	0.0819	1.902199969	1.820299983	0.135525004	4.287770063		0.083	0.0819	0.0894	0.0942	0.096	0.0961	0.0955	0.0936	0.0961	0.1019	0.1137	0.1269	0.1439	0.1606	0.1799	0.2052	0.2326	0.2635	0.3031	0.3451	0.3924	0.4391	0.4894	0.5377	0.585	0.6342	0.671	0.7149	0.7538	0.7896	0.8282	0.8589	0.8905	0.9217	0.9461	0.975	0.9971
OS575	None	FALSE	FALSE	S. kudriavzenii	YPD	0.2308	0.0612	1.65869996	1.597499967	0.060487499	4.784046612		0.0637	0.0612	0.0675	0.0741	0.0786	0.0811	0.0819	0.0823	0.0847	0.0884	0.0926	0.0988	0.1039	0.1114	0.1207	0.1329	0.145	0.1567	0.1705	0.1847	0.2006	0.2164	0.2357	0.2493	0.2663	0.2834	0.3032	0.3228	0.3414	0.3596	0.381	0.3965	0.4193	0.4384	0.4585	0.4787	0.5012
OS575	None	FALSE	FALSE	S. kudriavzenii	YPD	0.2315	0.056	1.690199971	1.634199977	0.066150007	4.950870391		0.0587	0.056	0.0618	0.0682	0.0728	0.0763	0.0774	0.0802	0.0835	0.0879	0.0929	0.099	0.1053	0.111	0.1214	0.1313	0.1436	0.1564	0.1699	0.1867	0.203	0.2208	0.2346	0.252	0.2697	0.2874	0.3088	0.3299	0.3501	0.372	0.3886	0.4112	0.4338	0.455	0.4778	0.499	0.5203
OS575	None	FALSE	FALSE	S. kudriavzenii	YPD	0.2451	0.029	1.498900011	1.469900012	0.035362523	5.241441572		0.0352	0.029	0.032	0.0359	0.0396	0.0427	0.0453	0.0479	0.0491	0.0508	0.0525	0.0535	0.0532	0.0531	0.0536	0.0551	0.0572	0.0618	0.0671	0.0752	0.0844	0.0936	0.1044	0.1141	0.1243	0.1355	0.1463	0.1569	0.1691	0.1805	0.1929	0.2025	0.2154	0.2272	0.2382	0.249	0.2599
OS575	None	FALSE	FALSE	S. kudriavzenii	YPD	0.2509	0.0442	1.632800043	1.588600039	0.056662506	5.977940376		0.0473	0.0442	0.0508	0.056	0.0613	0.0649	0.0679	0.0696	0.0708	0.0741	0.0756	0.078	0.0798	0.0835	0.0882	0.0965	0.1046	0.1154	0.1268	0.1383	0.151	0.1646	0.178	0.1914	0.206	0.2184	0.2349	0.249	0.2644	0.2796	0.2931	0.31	0.3279	0.345	0.3614	0.3759	0.3924
OS576	None	FALSE	FALSE	S. kudriavzenii	YPD	0.2342	0.0585	1.733699977	1.675199986	0.084150023	5.582889203		0.063	0.0585	0.0652	0.0707	0.0765	0.0816	0.0857	0.0909	0.0964	0.1026	0.1088	0.1153	0.1245	0.1346	0.1438	0.1552	0.1674	0.1808	0.1949	0.211	0.2302	0.2474	0.2643	0.2838	0.3033	0.3256	0.3483	0.3719	0.3951	0.4173	0.4435	0.4697	0.4908	0.5179	0.541	0.5704	0.5985
OS576	None	FALSE	FALSE	S. kudriavzenii	YPD	0.2498	0.0281	1.630200028	1.602100015	0.058912488	7.553573737		0.0341	0.0281	0.0317	0.0359	0.0397	0.0437	0.0456	0.0484	0.0505	0.0532	0.054	0.0566	0.0568	0.0578	0.0608	0.0637	0.0677	0.0739	0.0814	0.0898	0.1006	0.1098	0.1206	0.1305	0.1419	0.1538	0.1672	0.1804	0.1952	0.2064	0.2199	0.2331	0.2458	0.2598	0.2778	0.2933	0.3097
OS576	None	FALSE	FALSE	S. kudriavzenii	YPD	0.2626	0.0396	1.683500022	1.643900037	0.076237484	6.363172952		0.0465	0.0396	0.0419	0.0461	0.051	0.0563	0.059	0.0622	0.0651	0.068	0.0726	0.0774	0.0827	0.0888	0.0987	0.1054	0.1151	0.125	0.1366	0.1527	0.1686	0.1816	0.197	0.2116	0.23	0.2463	0.262	0.2822	0.3022	0.3227	0.3437	0.3633	0.384	0.4051	0.4287	0.4495	0.4759
OS576	None	FALSE	FALSE	S. kudriavzenii	YPD	0.263	0.0366	1.697899938	1.661299944	0.076199983	6.156166388		0.0419	0.0366	0.0397	0.0449	0.0499	0.0545	0.058	0.0606	0.0624	0.0642	0.0678	0.0717	0.0788	0.0869	0.0959	0.1043	0.1127	0.125	0.1372	0.1525	0.1669	0.1833	0.199	0.2136	0.2322	0.2486	0.268	0.2841	0.3043	0.3262	0.346	0.3689	0.3903	0.4124	0.4331	0.4593	0.4863
OS60	None	FALSE	TRUE	S. cerevisiae	YPD	0.2203	0.0665	1.877399966	1.810899973	0.118500011	4.680169126		0.0691	0.0665	0.0703	0.0727	0.0762	0.0788	0.0808	0.083	0.0905	0.0997	0.1093	0.1209	0.1351	0.1477	0.1634	0.1815	0.1996	0.2221	0.2469	0.2744	0.3062	0.3407	0.3768	0.4144	0.4526	0.4952	0.5382	0.5784	0.6155	0.6532	0.6925	0.7304	0.766	0.8031	0.8377	0.8674	0.9021
OS60	None	FALSE	TRUE	S. cerevisiae	YPD	0.2183	0.0541	1.865699962	1.81159997	0.118612518	5.445674683		0.0583	0.0541	0.0591	0.0629	0.0671	0.0704	0.0736	0.0769	0.0789	0.0821	0.0853	0.0895	0.0966	0.105	0.1174	0.1304	0.147	0.1623	0.1796	0.2015	0.2245	0.2525	0.2825	0.3136	0.3497	0.391	0.4306	0.4699	0.5138	0.5553	0.5943	0.6336	0.6717	0.7096	0.7469	0.7815	0.8205
OS60	None	FALSE	FALSE	S. cerevisiae	YPD	0.2258	0.059	1.858800039	1.799800038	0.115799988	4.873056605		0.064	0.059	0.0638	0.0687	0.0735	0.0768	0.0794	0.0805	0.0815	0.087	0.0967	0.1081	0.1199	0.1328	0.1453	0.1621	0.1798	0.1996	0.2212	0.2481	0.2756	0.3069	0.3397	0.3763	0.4155	0.4539	0.4926	0.5358	0.5767	0.6141	0.6532	0.6889	0.7312	0.7627	0.7972	0.8356	0.869
OS60	None	FALSE	FALSE	S. cerevisiae	YPD	0.2276	0.0536	1.855799958	1.80219996	0.115087539	6.079397996		0.0599	0.0536	0.0578	0.061	0.0646	0.0676	0.0701	0.0729	0.0752	0.077	0.0782	0.08	0.083	0.0902	0.0995	0.1097	0.1199	0.1318	0.1471	0.1625	0.1798	0.2006	0.2229	0.2488	0.2776	0.3099	0.343	0.3787	0.4194	0.4591	0.4972	0.5397	0.5774	0.6199	0.6575	0.6943	0.7312
OS84	None	FALSE	FALSE	S. cerevisiae	YPD	0.218	0.0612	1.96479997	1.903599977	0.09802499	9.493496122		0.0684	0.0612	0.0633	0.067	0.0695	0.0727	0.0741	0.0764	0.0788	0.0828	0.0858	0.0886	0.0922	0.0965	0.1017	0.1064	0.1129	0.1191	0.1259	0.1349	0.1425	0.1515	0.1628	0.1721	0.1841	0.195	0.2083	0.2193	0.2321	0.247	0.2588	0.2724	0.2882	0.3016	0.318	0.3364	0.356
OS84	None	FALSE	FALSE	S. cerevisiae	YPD	0.2244	0.0549	1.945300058	1.890400052	0.098024994	9.661820764		0.0657	0.0562	0.0549	0.058	0.0602	0.0621	0.0637	0.0661	0.0692	0.0727	0.0755	0.0791	0.0818	0.0863	0.0916	0.0985	0.1041	0.1112	0.1187	0.1251	0.1316	0.1396	0.1496	0.1587	0.1658	0.174	0.1841	0.1952	0.2055	0.2172	0.2298	0.2444	0.2611	0.2746	0.2943	0.3109	0.3308
OS84	None	FALSE	FALSE	S. cerevisiae	YPD	0.2407	0.053	1.954999954	1.90199995	0.100575025	10.17474715		0.0585	0.053	0.0557	0.0581	0.0605	0.0625	0.0639	0.0664	0.0688	0.0711	0.073	0.0766	0.0792	0.0809	0.084	0.0854	0.0877	0.0931	0.0983	0.1045	0.1115	0.1208	0.1296	0.1385	0.1472	0.1575	0.169	0.1794	0.192	0.2023	0.2158	0.229	0.2429	0.2576	0.2735	0.2892	0.3089
OS84	None	FALSE	FALSE	S. cerevisiae	YPD	0.2256	0.0462	1.942300051	1.896100044	0.103162543	11.58803161		0.0529	0.0462	0.0495	0.0537	0.0577	0.0611	0.0629	0.0657	0.0666	0.0695	0.0713	0.0735	0.0766	0.0779	0.0807	0.0833	0.0861	0.0892	0.0922	0.0951	0.1001	0.1049	0.1097	0.1131	0.1191	0.1257	0.1334	0.1405	0.1486	0.1572	0.1674	0.1778	0.1891	0.2011	0.2105	0.2227	0.2377
OS86	None	FALSE	TRUE	S. cerevisiae	YPD	0.213	0.0917	1.959000021	1.867300034	0.136499979	2.257874846		0.0954	0.0917	0.0982	0.1061	0.1176	0.1326	0.1536	0.1762	0.2039	0.2305	0.2605	0.2912	0.3267	0.3621	0.4076	0.4541	0.5076	0.5555	0.6025	0.6464	0.6854	0.7336	0.7716	0.807	0.8394	0.8746	0.9046	0.9313	0.9623	0.9885	1.0089	1.0299	1.0558	1.08	1.0996	1.1183	1.1349
OS86	None	FALSE	TRUE	S. cerevisiae	YPD	0.2119	0.0597	1.944900036	1.885200024	0.137024996	4.02919173		0.0646	0.0597	0.0627	0.0661	0.0701	0.0749	0.0794	0.0865	0.0971	0.1088	0.1232	0.1405	0.1547	0.1732	0.1945	0.2163	0.2468	0.2762	0.3158	0.3604	0.404	0.4574	0.5077	0.5543	0.6038	0.6483	0.6927	0.726	0.7694	0.8035	0.8391	0.8733	0.8996	0.9326	0.9599	0.9836	1.0052
OS86	None	FALSE	FALSE	S. cerevisiae	YPD	0.2136	0.0544	1.922099993	1.867699981	0.134962479	4.865702628		0.0606	0.0544	0.0575	0.0616	0.0647	0.0687	0.0728	0.0765	0.0812	0.0883	0.0947	0.1037	0.1136	0.1231	0.1398	0.1565	0.1793	0.1979	0.2281	0.2627	0.2927	0.3428	0.3831	0.4282	0.4774	0.5224	0.5726	0.6115	0.6593	0.7027	0.7467	0.7804	0.8128	0.848	0.8767	0.906	0.9322
OS86	None	FALSE	FALSE	S. cerevisiae	YPD	0.2251	0.06	1.938100055	1.878100038	0.127537503	3.598059505		0.0645	0.06	0.0621	0.0663	0.0703	0.0766	0.0832	0.0921	0.1029	0.116	0.1331	0.1524	0.1713	0.1893	0.2154	0.2435	0.2726	0.3082	0.3515	0.3951	0.4405	0.4895	0.5357	0.5789	0.6202	0.661	0.7001	0.7352	0.7689	0.7991	0.8295	0.861	0.8929	0.9195	0.9451	0.9693	0.9913
OS87	None	FALSE	TRUE	S. cerevisiae	YPD	0.2184	0.0598	1.775299996	1.715499997	0.12479998	5.030447706		0.0648	0.0598	0.0668	0.0686	0.0714	0.0726	0.076	0.0813	0.0859	0.0931	0.0987	0.1035	0.1112	0.1228	0.1356	0.1509	0.1672	0.1899	0.2131	0.2406	0.2681	0.2993	0.328	0.3657	0.4081	0.4487	0.5032	0.5516	0.5968	0.634	0.6727	0.7027	0.7409	0.7719	0.8044	0.8409	0.8724
OS87	None	FALSE	TRUE	S. cerevisiae	YPD	0.2133	0.2157	2.073000029	1.857300043	0.140550043	2.814302219		0.2208	0.2157	0.2395	0.2335	0.2403	0.2402	0.2524	0.2753	0.298	0.3297	0.3471	0.3647	0.3951	0.4457	0.4707	0.5149	0.5481	0.6239	0.6599	0.7103	0.7714	0.7994	0.8393	0.8897	0.9206	0.9536	0.9901	1.0321	1.0555	1.0802	1.1073	1.1314	1.16	1.1824	1.1998	1.2252	1.2446
OS87	None	FALSE	FALSE	S. cerevisiae	YPD	0.2108	0.0932	1.844399944	1.751199961	0.131624983	4.970939472		0.0971	0.0932	0.1033	0.104	0.1078	0.1089	0.1128	0.1214	0.1287	0.1373	0.1446	0.1498	0.1615	0.185	0.1935	0.2147	0.2256	0.2532	0.271	0.2929	0.3319	0.3498	0.3904	0.4369	0.4764	0.5223	0.5756	0.6282	0.6674	0.7099	0.7506	0.7862	0.8274	0.8618	0.8947	0.9251	0.9533
OS87	None	FALSE	FALSE	S. cerevisiae	YPD	0.213	0.0694	1.827600062	1.758200049	0.139312537	6.078601359		0.0733	0.0694	0.0736	0.0777	0.0804	0.0832	0.0865	0.0898	0.0931	0.0984	0.101	0.1071	0.1125	0.1184	0.126	0.1366	0.1453	0.1568	0.1733	0.1913	0.2103	0.2327	0.2598	0.291	0.3283	0.3717	0.4142	0.4646	0.5157	0.568	0.6157	0.6625	0.7047	0.7469	0.7857	0.8245	0.8623
OS91	None	FALSE	FALSE	S. cerevisiae	YPD	0.2169	0.0727	1.992300019	1.91960001	0.12652502	6.585853375		0.0808	0.0727	0.0762	0.0794	0.0813	0.0826	0.0828	0.0845	0.0862	0.0877	0.09	0.0936	0.0967	0.1005	0.1055	0.1163	0.1266	0.1389	0.1494	0.1647	0.1809	0.2009	0.2219	0.2468	0.2735	0.3007	0.3342	0.3715	0.4072	0.4497	0.4901	0.5358	0.5838	0.6312	0.671	0.7127	0.7509
OS91	None	FALSE	FALSE	S. cerevisiae	YPD	0.215	0.0767	1.984699994	1.907999992	0.131475002	6.072447159		0.0846	0.0767	0.0819	0.0828	0.0845	0.085	0.0866	0.0877	0.0907	0.094	0.0953	0.0968	0.1012	0.11	0.1215	0.1342	0.147	0.1603	0.1766	0.1962	0.2154	0.2405	0.2664	0.2969	0.3301	0.3666	0.4078	0.4486	0.4937	0.5403	0.5863	0.6369	0.683	0.723	0.7649	0.7992	0.8341
OS91	None	FALSE	FALSE	S. cerevisiae	YPD	0.2242	0.0675	1.987399951	1.91989994	0.129712474	5.32244342		0.0724	0.0675	0.0732	0.0779	0.0793	0.0804	0.0808	0.0838	0.0847	0.0881	0.0899	0.0986	0.1098	0.122	0.1365	0.1518	0.1703	0.1888	0.2116	0.2358	0.2629	0.291	0.3261	0.361	0.4023	0.4463	0.4925	0.5378	0.5864	0.631	0.673	0.7196	0.7574	0.7922	0.8297	0.8667	0.9
OS91	None	FALSE	FALSE	S. cerevisiae	YPD	0.2239	0.0754	1.98590003	1.91050005	0.133649994	4.403665715		0.0765	0.0754	0.0832	0.088	0.0903	0.0901	0.0879	0.0893	0.0972	0.1102	0.1247	0.1397	0.1541	0.1709	0.1933	0.2147	0.239	0.2665	0.2965	0.3298	0.3706	0.4144	0.4568	0.5056	0.5533	0.6006	0.6466	0.6916	0.7325	0.7708	0.8095	0.844	0.8768	0.9078	0.9396	0.9696	0.999
OS92	None	FALSE	FALSE	S. cerevisiae	YPD	0.2162	0.1064	2.014000058	1.907600045	0.124049995	3.723094924		0.1064	0.1075	0.1212	0.133	0.1395	0.1445	0.1469	0.1496	0.1567	0.1688	0.1794	0.193	0.2085	0.226	0.2468	0.2709	0.3004	0.33	0.3665	0.4049	0.4446	0.4961	0.5387	0.5858	0.6291	0.6783	0.7147	0.7569	0.792	0.8269	0.8588	0.8954	0.9258	0.9621	0.9886	1.017	1.0374
OS92	None	FALSE	FALSE	S. cerevisiae	YPD	0.216	0.0737	1.97830002	1.904600024	0.13477497	6.622889296		0.0784	0.0737	0.0794	0.0849	0.0884	0.0909	0.0927	0.0924	0.0931	0.0935	0.0943	0.0945	0.0923	0.0921	0.0968	0.1069	0.1169	0.1288	0.1417	0.156	0.1739	0.1948	0.2152	0.2396	0.2705	0.3043	0.3387	0.3793	0.4225	0.4716	0.5174	0.5666	0.6187	0.6587	0.7073	0.7449	0.7819
OS92	None	FALSE	FALSE	S. cerevisiae	YPD	0.2268	0.0752	2.003799945	1.928599954	0.135562514	4.292485284		0.0752	0.0756	0.0883	0.0962	0.1008	0.1017	0.0994	0.1007	0.1055	0.115	0.1259	0.1386	0.1524	0.1694	0.191	0.2161	0.2431	0.2742	0.3118	0.3516	0.3934	0.4383	0.4847	0.53	0.5778	0.6257	0.6726	0.7103	0.7549	0.7884	0.8237	0.8586	0.8952	0.9235	0.9548	0.9883	1.0183
OS92	None	FALSE	FALSE	S. cerevisiae	YPD	0.2283	0.0529	1.976799995	1.923900008	0.135375003	6.285318495		0.0559	0.0529	0.0594	0.0658	0.0705	0.0731	0.075	0.0755	0.0764	0.0769	0.0773	0.0768	0.077	0.0797	0.0844	0.0956	0.1048	0.1178	0.1329	0.1491	0.168	0.1909	0.217	0.2458	0.2788	0.3166	0.3597	0.4065	0.4546	0.5037	0.553	0.6009	0.6459	0.6924	0.7332	0.7675	0.8053
OS93	None	FALSE	FALSE	S. cerevisiae	YPD	0.2302	0.0554	1.94690001	1.891499996	0.112050037	5.205713555		0.0624	0.0554	0.0602	0.0637	0.0667	0.0683	0.0713	0.0762	0.0795	0.0838	0.0897	0.0971	0.1054	0.1169	0.1283	0.1437	0.1579	0.1723	0.1914	0.2107	0.2355	0.2625	0.2933	0.3237	0.3589	0.3962	0.437	0.4772	0.5169	0.5531	0.5926	0.6297	0.666	0.7018	0.7358	0.7695	0.7984
OS93	None	FALSE	FALSE	S. cerevisiae	YPD	0.2475	0.0446	1.932399988	1.887799978	0.11557499	5.883408438		0.0517	0.0446	0.0491	0.0526	0.0556	0.0574	0.0584	0.0602	0.0622	0.0661	0.067	0.0696	0.072	0.0804	0.09	0.0995	0.1104	0.1244	0.1411	0.1585	0.1799	0.2042	0.2315	0.2599	0.2913	0.324	0.36	0.3988	0.4399	0.4779	0.5203	0.5589	0.5997	0.6358	0.6732	0.707	0.738
OS93	None	FALSE	FALSE	S. cerevisiae	YPD	0.2351	0.0522	1.951800019	1.899600029	0.11613752	5.663761366		0.0557	0.0522	0.0573	0.0614	0.0637	0.0658	0.0671	0.0702	0.0723	0.0753	0.079	0.0855	0.0934	0.1015	0.1133	0.1253	0.137	0.1513	0.1692	0.1885	0.2108	0.2368	0.2653	0.2969	0.3277	0.3607	0.3993	0.4364	0.4801	0.5204	0.5558	0.5976	0.6357	0.6715	0.709	0.7419	0.7726
OS93	None	FALSE	FALSE	S. cerevisiae	YPD	0.2406	0.0426	1.948999956	1.906399965	0.120262515	5.647854129		0.0486	0.0426	0.0474	0.0522	0.055	0.0546	0.0546	0.0575	0.0602	0.0626	0.066	0.0737	0.084	0.0935	0.1024	0.1138	0.1216	0.1355	0.1526	0.1723	0.1947	0.223	0.252	0.2846	0.3194	0.3573	0.3963	0.4405	0.4837	0.5235	0.566	0.6036	0.6426	0.6804	0.717	0.7515	0.783
Array I
	1	2	3	4	5	6	7	8	9	10	11	12
A	OS3	OS60	OS104	OS253	OS278	OS177	OS180	OS155	OS140	OS86	OS87	OS52
B	OS47	OS93	OS84	OS91	OS92	OS150	OS174	OS182	OS136	OS143	OS156	OS549
C	OS176	OS184	OS183	OS204	OS208	OS211	OS226	OS227	OS230	OS234	OS236	OS270
D	OS275	OS382	OS411	OS473	OS546	OS568	OS564	OS552	OS122	OS123	OS141	OS348
E	OS349	OS391	OS392	OS393	OS543	OS544	OS545	OS575	OS576	OS18	OS19	CBS 12357T
F	elOS626	elOS627	elOS642	elOS643	elOS644	elOS645	elOS646	elOS647	elOS648	elOS649	elOS650	elOS651
G	elOS652	elOS653	elOS654	elOS655	elOS656	elOS657	elOS658	elOS659	elOS660	elOS661	elOS662	elOS663
H	elOS664	elOS665	elOS666	elOS667	elOS668	elOS669	elOS670	elOS671	elOS672	elOS673	elOS674	elOS675
[truncated: 158 more columns]

## Sheet: Sheet1
strain	readinggroup	treatment	agar absorbance	minimumwithoutagar	maximumwithoutagar	maximumchange	maximumslope	lag	Absorbance in time measurements	0	0.3333	0.6667	1	1.3333	1.6667	2	2.3333	2.6667	3	3.3333	3.6667	4	4.3333	4.6667	5	5.3333	5.6667	6	6.3333	6.6667	7	7.3333	7.6667	8	8.3333	8.6667	9	9.3333	9.6667	10	10.3333	10.6667	11	11.3333	11.6667	12	12.3333	12.6667	13
CBS12357	S. eubayanus	YP +Mtt	0.2373	0.0722	1.8904	1.8182	0.125287	6.19325		0.0737	0.0722	0.0751	0.0764	0.0778	0.078	0.0775	0.0782	0.0768	0.0768	0.0794	0.0853	0.0967	0.1068	0.1193	0.1301	0.1409	0.1537	0.1707	0.1877	0.2027	0.2251	0.2495	0.2754	0.306	0.3406	0.3767	0.4113	0.4566	0.5071	0.5488	0.5909	0.6367	0.6736	0.7127	0.7454	0.7832	0.8231	0.8549	0.8884
CBS12357	S. eubayanus	YP +Mtt	0.2152	0.1051	1.9164	1.8113	0.11505	3.6658		0.1061	0.1071	0.106	0.1051	0.1094	0.1147	0.1245	0.137	0.1494	0.1648	0.1801	0.1981	0.2154	0.2348	0.2566	0.2819	0.3055	0.3324	0.3629	0.3991	0.4357	0.474	0.5189	0.5606	0.6003	0.6421	0.681	0.7184	0.7496	0.7808	0.8129	0.8465	0.8739	0.9059	0.9306	0.9592	0.9857	1.0117	1.0358	1.0591
CBS12357	S. eubayanus	YP +Mtt	0.2416	0.0694	1.845	1.7756	0.117337	5.28103		0.0733	0.0698	0.0709	0.0715	0.0736	0.0717	0.0694	0.0694	0.0719	0.0799	0.0913	0.1035	0.1153	0.1267	0.1403	0.1547	0.1695	0.1875	0.2046	0.2267	0.2496	0.2733	0.3032	0.3347	0.3729	0.4126	0.4548	0.4963	0.541	0.584	0.6202	0.6605	0.6931	0.7255	0.7573	0.7906	0.8203	0.8561	0.88	0.9153
CBS12357	S. eubayanus	YP +Mtt	0.2279	0.0881	1.8943	1.8062	0.11715	3.97738		0.0893	0.0881	0.0903	0.0909	0.0907	0.0916	0.0962	0.1058	0.1182	0.1315	0.145	0.1608	0.1758	0.1925	0.2135	0.2398	0.266	0.2939	0.3249	0.3569	0.3961	0.4364	0.4822	0.5172	0.5596	0.5984	0.6385	0.6761	0.7144	0.7488	0.7794	0.8115	0.8426	0.8705	0.8997	0.9299	0.9551	0.9796	1.0017	1.0225
OS626	S. eubayanus	YP +Mtt	0.2334	0.0788	1.6095	1.5307	0.0366	9.25956		0.0801	0.0788	0.085	0.0895	0.0943	0.0959	0.0988	0.0992	0.0997	0.1022	0.1043	0.1085	0.1108	0.1142	0.118	0.1212	0.1246	0.1293	0.1355	0.1439	0.1509	0.1588	0.1652	0.1737	0.182	0.1898	0.1992	0.2071	0.2172	0.2275	0.2385	0.2453	0.2543	0.2647	0.2732	0.2837	0.2938	0.3007	0.3098	0.3191
OS626	S. eubayanus	YP +Mtt	0.2635	0.0492	1.5828	1.5336	0.0415125	12.1135		0.0541	0.0492	0.0565	0.0609	0.0647	0.0675	0.0698	0.0719	0.0742	0.076	0.0797	0.0821	0.0858	0.0891	0.092	0.0969	0.1017	0.1073	0.112	0.1163	0.1223	0.1301	0.1367	0.1425	0.1486	0.1551	0.1595	0.1652	0.1738	0.179	0.1877	0.1963	0.2029	0.2117	0.2223	0.2312	0.2401	0.248	0.2568	0.2672
OS626	S. eubayanus	YP +Mtt	0.2316	0.0819	1.6039	1.522	0.0364125	10.0666		0.0857	0.0819	0.0888	0.0934	0.0976	0.1004	0.1037	0.1052	0.1071	0.1106	0.1131	0.1166	0.1191	0.1225	0.1269	0.1334	0.1378	0.143	0.1489	0.1547	0.1595	0.1655	0.17	0.1736	0.179	0.1854	0.1931	0.199	0.2064	0.2126	0.2206	0.2302	0.237	0.2446	0.2547	0.264	0.2743	0.2798	0.2897	0.2988
OS626	S. eubayanus	YP +Mtt	0.2554	0.0288	1.2747	1.2459	0.0351375	25.1925		0.0374	0.0288	0.0305	0.0332	0.0361	0.0387	0.0407	0.0425	0.0436	0.0454	0.0479	0.0494	0.0511	0.0525	0.0539	0.0566	0.0584	0.0602	0.0623	0.0653	0.0686	0.0706	0.0734	0.0774	0.0797	0.0854	0.0878	0.0915	0.0945	0.0959	0.1005	0.1032	0.1077	0.1107	0.1148	0.1196	0.1231	0.1275	0.1333	0.1388
OS627	S. eubayanus	YP +Mtt	0.2565	0.0527	1.86	1.8073	0.093375	7.3095		0.0574	0.0531	0.0527	0.0542	0.0551	0.0568	0.0594	0.0632	0.0671	0.0741	0.0813	0.0896	0.0988	0.1053	0.1154	0.1251	0.1318	0.1392	0.1472	0.1532	0.1622	0.1728	0.1826	0.1949	0.208	0.2228	0.2389	0.257	0.2734	0.2964	0.3186	0.3432	0.3665	0.3979	0.4326	0.4608	0.4905	0.5218	0.5547	0.5879
OS627	S. eubayanus	YP +Mtt	0.2536	0.0675	1.8763	1.8088	0.092325	4.89954		0.0828	0.0847	0.0812	0.0761	0.0686	0.0675	0.0732	0.0852	0.0986	0.1152	0.1277	0.1379	0.1493	0.1628	0.1774	0.1936	0.2069	0.2189	0.2343	0.2501	0.2687	0.2858	0.3086	0.3326	0.3575	0.3826	0.4156	0.442	0.4761	0.5054	0.5384	0.5703	0.601	0.6303	0.6618	0.6866	0.7095	0.7382	0.7636	0.7854
OS627	S. eubayanus	YP +Mtt	0.2723	0.0493	1.7798	1.7305	0.08985	7.36895		0.0538	0.0493	0.0503	0.0518	0.0526	0.0531	0.0552	0.0582	0.0619	0.0662	0.0716	0.0776	0.0855	0.091	0.1001	0.1086	0.1164	0.1255	0.1341	0.1422	0.1527	0.163	0.1731	0.1845	0.1974	0.2114	0.2273	0.2414	0.263	0.2804	0.301	0.3259	0.3525	0.3792	0.4045	0.435	0.4687	0.4934	0.5253	0.557
OS627	S. eubayanus	YP +Mtt	0.3091	0.0367	1.7618	1.7251	0.0886875	5.91614		0.0404	0.0373	0.0367	0.0388	0.0387	0.04	0.0421	0.0452	0.0486	0.0568	0.0656	0.0765	0.0874	0.0981	0.1091	0.1207	0.1298	0.1422	0.1514	0.1689	0.1815	0.198	0.2124	0.2287	0.2463	0.2651	0.2877	0.3095	0.337	0.3655	0.3964	0.4283	0.4541	0.4861	0.5153	0.5467	0.5765	0.6031	0.6353	0.6648
OS642	S. eubayanus	YP +Mtt	0.2698	0.0487	1.9026	1.8539	0.124388	6.48106		0.0532	0.0487	0.0531	0.0541	0.0546	0.0535	0.0519	0.0529	0.054	0.0574	0.0614	0.0678	0.0761	0.0835	0.0925	0.1041	0.1135	0.1265	0.1394	0.1526	0.1673	0.1861	0.208	0.2297	0.2565	0.2883	0.3191	0.3543	0.3928	0.4369	0.479	0.5253	0.5682	0.6108	0.6586	0.6984	0.729	0.7686	0.8026	0.8409
OS642	S. eubayanus	YP +Mtt	0.255	0.0698	1.9267	1.8569	0.130575	5.72659		0.0717	0.0731	0.0789	0.08	0.08	0.0745	0.0712	0.0698	0.0717	0.0791	0.0894	0.0987	0.1074	0.1176	0.131	0.146	0.1616	0.1765	0.1943	0.2152	0.2381	0.2636	0.292	0.3248	0.362	0.4066	0.4457	0.4918	0.5385	0.5863	0.6278	0.6756	0.714	0.7542	0.7939	0.8284	0.8563	0.8953	0.9277	0.9611
OS642	S. eubayanus	YP +Mtt	0.3164	0.0331	1.82	1.7869	0.120638	6.54036		0.0353	0.0343	0.036	0.0371	0.037	0.0364	0.0331	0.0346	0.0358	0.0401	0.0456	0.0526	0.06	0.0702	0.0811	0.0931	0.1027	0.1131	0.1261	0.1417	0.1565	0.1723	0.1896	0.2131	0.2358	0.2655	0.2957	0.3272	0.3624	0.402	0.4464	0.4849	0.5279	0.5711	0.6133	0.6502	0.6895	0.7237	0.7642	0.7982
OS642	S. eubayanus	YP +Mtt	0.2432	0.0667	1.8748	1.8081	0.128775	6.91167		0.0675	0.0667	0.0694	0.0688	0.0686	0.0687	0.0692	0.071	0.0733	0.0787	0.0853	0.0943	0.1019	0.1113	0.1227	0.1325	0.1411	0.1514	0.1628	0.1746	0.1843	0.1965	0.2101	0.227	0.249	0.2707	0.3007	0.3326	0.3717	0.4111	0.4521	0.5002	0.5447	0.5909	0.6361	0.6777	0.7195	0.7594	0.7955	0.8321
OS643	S. eubayanus	YP +Mtt	0.2466	0.0771	1.9252	1.8481	0.128025	5.13962		0.0875	0.0912	0.0968	0.0958	0.0899	0.0823	0.0771	0.0796	0.0872	0.1006	0.1155	0.1257	0.1357	0.1516	0.1685	0.1808	0.1989	0.2164	0.2367	0.2632	0.2855	0.3197	0.3568	0.3902	0.4343	0.4804	0.5215	0.5672	0.614	0.6598	0.6976	0.7369	0.7757	0.8089	0.8472	0.8765	0.9106	0.9392	0.9744	1.0042
OS643	S. eubayanus	YP +Mtt	0.236	0.1015	1.9274	1.8259	0.130838	5.04853		0.1212	0.1243	0.1263	0.1206	0.1131	0.1032	0.1015	0.1067	0.117	0.1328	0.1445	0.1547	0.1679	0.1828	0.199	0.2151	0.2316	0.2512	0.2757	0.3012	0.3301	0.3648	0.4038	0.4409	0.4856	0.5353	0.5736	0.6185	0.6673	0.7118	0.7484	0.7898	0.8277	0.8586	0.8948	0.9211	0.9527	0.984	1.0139	1.0434
OS643	S. eubayanus	YP +Mtt	0.2503	0.063	1.8535	1.7905	0.128813	6.66191		0.0735	0.0687	0.0708	0.0699	0.0687	0.0665	0.0635	0.063	0.0661	0.0699	0.0745	0.0805	0.0896	0.1004	0.1121	0.1237	0.1351	0.1483	0.1616	0.1762	0.1932	0.2096	0.2242	0.2444	0.2687	0.2937	0.3242	0.359	0.397	0.4382	0.4829	0.5283	0.5782	0.6218	0.6671	0.7068	0.743	0.7817	0.8166	0.8504
OS643	S. eubayanus	YP +Mtt	0.2469	0.0767	1.8487	1.772	0.124162	6.17175		0.089	0.0898	0.0942	0.0939	0.0912	0.0883	0.0832	0.0783	0.0767	0.0811	0.0877	0.0995	0.1094	0.1173	0.1319	0.1452	0.1577	0.1713	0.1871	0.205	0.2227	0.245	0.2675	0.2933	0.3195	0.3506	0.3827	0.4234	0.4608	0.5062	0.547	0.5902	0.6348	0.6765	0.7163	0.7546	0.7919	0.821	0.8583	0.8906
OS644	S. eubayanus	YP +Mtt	0.2261	0.1105	1.8945	1.784	0.124125	4.66727		0.1232	0.1241	0.1231	0.1173	0.1128	0.1105	0.1148	0.1237	0.135	0.147	0.1576	0.1711	0.1881	0.2022	0.2188	0.2358	0.2552	0.2763	0.2995	0.3259	0.3566	0.3936	0.4298	0.4667	0.5129	0.5616	0.6042	0.6483	0.6882	0.726	0.764	0.7977	0.8355	0.8679	0.8992	0.9308	0.9602	0.9832	1.0115	1.0392
OS644	S. eubayanus	YP +Mtt	0.239	0.1033	1.8544	1.7511	0.123	4.93496		0.1283	0.1269	0.1254	0.1163	0.109	0.1033	0.1036	0.1099	0.1183	0.1325	0.1427	0.1546	0.168	0.1816	0.1966	0.2114	0.2278	0.2485	0.2699	0.295	0.3204	0.3527	0.3882	0.4266	0.4699	0.5125	0.5601	0.6019	0.6443	0.6873	0.7276	0.7602	0.7979	0.8348	0.866	0.8944	0.9241	0.9529	0.9824	1.0101
OS644	S. eubayanus	YP +Mtt	0.2314	0.0958	1.8286	1.7328	0.118912	5.85725		0.1107	0.1075	0.1093	0.1063	0.1036	0.0995	0.0958	0.0968	0.0979	0.1029	0.1081	0.1175	0.1277	0.1393	0.1501	0.1648	0.1793	0.1924	0.2095	0.2273	0.2476	0.2695	0.294	0.3189	0.3465	0.3774	0.4126	0.4525	0.4958	0.5398	0.5808	0.6254	0.6677	0.7038	0.7421	0.778	0.8129	0.8483	0.8781	0.9088
OS644	S. eubayanus	YP +Mtt	0.2315	0.0934	1.8206	1.7272	0.124013	5.63754		0.1145	0.1101	0.1117	0.1063	0.0987	0.0947	0.0934	0.0953	0.1009	0.1113	0.1218	0.1324	0.1439	0.1548	0.1665	0.1784	0.1906	0.2057	0.2242	0.2419	0.2636	0.2873	0.3122	0.3428	0.379	0.4173	0.4593	0.5025	0.548	0.5936	0.6344	0.6803	0.7189	0.7552	0.79	0.8235	0.8543	0.8897	0.9197	0.9494
OS645	S. eubayanus	YP +Mtt	0.2369	0.0982	1.8732	1.775	0.123263	5.38627		0.1179	0.1195	0.1217	0.1167	0.11	0.1027	0.0982	0.1024	0.1078	0.1189	0.1297	0.1389	0.153	0.1661	0.1789	0.1924	0.2074	0.2252	0.2423	0.2635	0.2866	0.316	0.3452	0.3748	0.4139	0.452	0.4933	0.536	0.58	0.6259	0.6669	0.7085	0.7482	0.7856	0.822	0.8531	0.8828	0.9197	0.9501	0.9817
OS645	S. eubayanus	YP +Mtt	0.2521	0.0619	1.8505	1.7886	0.1305	6.859		0.0648	0.0619	0.0661	0.0657	0.0658	0.065	0.0636	0.0629	0.0643	0.0699	0.0756	0.0834	0.0912	0.0998	0.1094	0.1213	0.1303	0.1403	0.1482	0.1599	0.1703	0.1842	0.201	0.2208	0.2433	0.2707	0.3009	0.3372	0.3772	0.4151	0.4652	0.5071	0.5511	0.6023	0.6467	0.6867	0.7301	0.7631	0.803	0.8377
OS645	S. eubayanus	YP +Mtt	0.2596	0.0748	1.814	1.7392	0.123263	5.33922		0.095	0.0965	0.1	0.0968	0.0906	0.0804	0.0748	0.076	0.0805	0.0925	0.1028	0.1148	0.1253	0.1387	0.1532	0.1673	0.1822	0.2021	0.2196	0.2408	0.2635	0.2933	0.3218	0.353	0.3911	0.4303	0.4746	0.5195	0.5642	0.6062	0.6493	0.6894	0.7291	0.7665	0.8033	0.8374	0.8679	0.901	0.9314	0.9628
OS645	S. eubayanus	YP +Mtt	0.2269	0.1018	1.8538	1.752	0.123825	6.02726		0.1164	0.1158	0.12	0.1198	0.1186	0.116	0.1095	0.1044	0.1018	0.1035	0.1113	0.1226	0.1348	0.1453	0.1567	0.1721	0.1861	0.2023	0.2171	0.2343	0.2548	0.2756	0.3007	0.3249	0.3544	0.3886	0.4263	0.4628	0.5086	0.5507	0.594	0.635	0.6771	0.719	0.7542	0.793	0.8292	0.8582	0.8961	0.9224
OS646	S. eubayanus	YP +Mtt	0.2336	0.113	1.8612	1.7482	0.124537	5.88809		0.1235	0.1222	0.1262	0.1257	0.1267	0.125	0.1195	0.1149	0.113	0.1183	0.1283	0.1418	0.1536	0.1616	0.1735	0.1869	0.1996	0.2163	0.232	0.2493	0.2688	0.2895	0.3135	0.3392	0.3721	0.4074	0.4478	0.4874	0.5309	0.5765	0.6221	0.6666	0.7078	0.7472	0.7831	0.8195	0.8553	0.8875	0.9223	0.9504
OS646	S. eubayanus	YP +Mtt	0.2296	0.1129	1.8659	1.753	0.118912	5.49196		0.1389	0.1378	0.1413	0.1361	0.1268	0.1177	0.1129	0.1135	0.1196	0.1299	0.1422	0.1523	0.1606	0.1721	0.1854	0.1994	0.2122	0.2271	0.2452	0.2664	0.2842	0.3104	0.3351	0.3639	0.3946	0.4319	0.4721	0.5155	0.5604	0.6029	0.6491	0.6886	0.729	0.7636	0.8016	0.8326	0.8721	0.9026	0.9334	0.964
OS646	S. eubayanus	YP +Mtt	0.2323	0.1206	1.8503	1.7297	0.118687	5.04023		0.1489	0.1459	0.1438	0.1347	0.127	0.1206	0.1208	0.126	0.1385	0.1509	0.1619	0.172	0.1856	0.2007	0.215	0.2319	0.249	0.2652	0.2857	0.31	0.3344	0.3645	0.3932	0.4265	0.4652	0.5022	0.5515	0.5885	0.6254	0.6697	0.7109	0.747	0.7859	0.8187	0.855	0.8844	0.9163	0.9465	0.9737	1.0074
OS646	S. eubayanus	YP +Mtt	0.2408	0.0938	1.8581	1.7643	0.1209	6.17618		0.111	0.1067	0.1098	0.1078	0.1058	0.1002	0.0966	0.0938	0.0946	0.0982	0.1064	0.1164	0.1264	0.1336	0.1445	0.1585	0.1713	0.183	0.1974	0.2152	0.2331	0.2509	0.2742	0.2975	0.323	0.3559	0.3867	0.4213	0.4641	0.5025	0.5457	0.5902	0.6367	0.6785	0.715	0.7558	0.7865	0.8215	0.8549	0.8889
OS647	S. eubayanus	YP +Mtt	0.2353	0.0839	1.8662	1.7823	0.128062	6.16886		0.0872	0.0839	0.0878	0.0886	0.0897	0.09	0.0873	0.0871	0.0868	0.0891	0.0917	0.0989	0.1076	0.1172	0.1309	0.1415	0.1527	0.166	0.181	0.1952	0.2136	0.2357	0.2584	0.2839	0.3138	0.349	0.3848	0.4297	0.4754	0.5185	0.5678	0.613	0.6599	0.7063	0.747	0.7812	0.8169	0.8539	0.89	0.924
OS647	S. eubayanus	YP +Mtt	0.2392	0.0815	1.8562	1.7747	0.13035	6.41887		0.0852	0.0815	0.0848	0.0852	0.0853	0.0834	0.082	0.0825	0.0843	0.088	0.0942	0.1005	0.1096	0.1191	0.1304	0.1426	0.1551	0.1681	0.1833	0.1953	0.211	0.2272	0.2488	0.2712	0.2992	0.3307	0.3662	0.4073	0.4482	0.492	0.5426	0.5878	0.6352	0.6795	0.7221	0.7582	0.7958	0.8331	0.8664	0.8995
OS647	S. eubayanus	YP +Mtt	0.2269	0.1058	1.9056	1.7998	0.121537	6.29929		0.1126	0.1081	0.1109	0.1105	0.1098	0.1085	0.1062	0.1058	0.1065	0.111	0.1172	0.1258	0.1332	0.1405	0.1508	0.1641	0.1744	0.1872	0.202	0.2168	0.2365	0.2547	0.2802	0.3008	0.3282	0.3593	0.3917	0.4297	0.4693	0.5084	0.5519	0.5957	0.6366	0.6819	0.7228	0.7607	0.7934	0.8261	0.8607	0.8948
OS647	S. eubayanus	YP +Mtt	0.2531	0.0539	1.8547	1.8008	0.129637	7.07839		0.0575	0.0539	0.0573	0.0586	0.0595	0.0597	0.0608	0.06	0.0585	0.0607	0.0631	0.0645	0.0672	0.0739	0.0846	0.0951	0.1059	0.1166	0.1296	0.1427	0.1576	0.1743	0.1922	0.2092	0.2294	0.2506	0.2796	0.3097	0.3461	0.3791	0.4217	0.4662	0.5158	0.56	0.6055	0.6467	0.688	0.724	0.7674	0.8043
OS648	S. eubayanus	YP +Mtt	0.2552	0.1105	1.9025	1.792	0.122362	5.25845		0.1183	0.1347	0.1394	0.1301	0.1215	0.1131	0.1105	0.1134	0.1201	0.1345	0.1472	0.1581	0.1681	0.1815	0.1975	0.2086	0.2234	0.241	0.2584	0.2808	0.3045	0.3289	0.3596	0.396	0.4335	0.4765	0.5172	0.5576	0.603	0.6499	0.6907	0.7295	0.7651	0.8028	0.8328	0.8664	0.8941	0.9285	0.9582	0.9893
OS648	S. eubayanus	YP +Mtt	0.2483	0.1132	1.9068	1.7936	0.124425	4.45369		0.1162	0.1175	0.119	0.1145	0.1132	0.1134	0.1173	0.1267	0.1372	0.1505	0.1615	0.1764	0.1931	0.2096	0.2276	0.2483	0.2673	0.2916	0.3165	0.3488	0.3844	0.4224	0.4636	0.5072	0.5481	0.5969	0.6374	0.6814	0.7223	0.7567	0.7954	0.8271	0.8609	0.8926	0.9221	0.9522	0.9805	1.0059	1.0318	1.0593
OS648	S. eubayanus	YP +Mtt	0.2516	0.0587	1.8613	1.8026	0.1218	6.27176		0.0657	0.0623	0.0638	0.0629	0.0615	0.0587	0.0593	0.0619	0.067	0.074	0.0805	0.0878	0.0961	0.1052	0.1168	0.1286	0.1397	0.1534	0.1685	0.1844	0.2021	0.2232	0.2449	0.2706	0.2993	0.3345	0.3705	0.4031	0.4369	0.4783	0.514	0.5542	0.594	0.6403	0.6829	0.7205	0.7617	0.7937	0.8291	0.8651
OS648	S. eubayanus	YP +Mtt	0.2424	0.0506	1.8167	1.7661	0.1254	7.45933		0.0576	0.052	0.0506	0.0519	0.0538	0.054	0.0551	0.0568	0.0579	0.0603	0.0633	0.0676	0.0731	0.0775	0.0857	0.0926	0.1026	0.1126	0.1242	0.1378	0.1499	0.1641	0.1775	0.1895	0.2032	0.2225	0.2432	0.267	0.2924	0.3224	0.3602	0.4039	0.4433	0.4881	0.5317	0.5784	0.62	0.6593	0.7019	0.7417
OS649	S. eubayanus	YP +Mtt	0.2591	0.0348	1.9391	1.9043	0.1023	7.01662		0.0369	0.0348	0.0387	0.0405	0.0424	0.0431	0.0434	0.0426	0.0413	0.0402	0.0408	0.0448	0.0516	0.0603	0.0718	0.0854	0.0974	0.1118	0.1272	0.1439	0.1604	0.1798	0.1982	0.2172	0.2386	0.2607	0.2835	0.3077	0.3311	0.3546	0.3798	0.4038	0.4305	0.4571	0.4862	0.5164	0.5462	0.5777	0.6102	0.6457
OS649	S. eubayanus	YP +Mtt	0.2442	0.0345	1.9318	1.8973	0.102225	7.73392		0.0388	0.0345	0.0381	0.0412	0.0433	0.0459	0.0466	0.0467	0.0472	0.0466	0.0458	0.0451	0.0459	0.0526	0.0619	0.0725	0.0837	0.0961	0.1094	0.1235	0.1396	0.1567	0.1738	0.1908	0.2097	0.2291	0.2497	0.2709	0.2922	0.3139	0.3357	0.3575	0.38	0.4041	0.429	0.4553	0.4835	0.5133	0.5436	0.5756
OS649	S. eubayanus	YP +Mtt	0.2451	0.055	1.9237	1.8687	0.106612	7.46359		0.0587	0.055	0.0595	0.0619	0.0635	0.0649	0.0659	0.0645	0.0644	0.0635	0.0583	0.0572	0.0597	0.0637	0.0707	0.0795	0.0891	0.1009	0.1148	0.1277	0.1432	0.1595	0.1789	0.1979	0.2184	0.2402	0.2633	0.2865	0.3117	0.338	0.3642	0.3899	0.4165	0.4466	0.4782	0.5097	0.5403	0.5728	0.6079	0.6428
OS649	S. eubayanus	YP +Mtt	0.2407	0.0299	1.8866	1.8567	0.100275	8.53204		0.0367	0.0299	0.0333	0.0362	0.0391	0.0416	0.0434	0.0446	0.0442	0.0465	0.049	0.0524	0.0557	0.0592	0.0644	0.0706	0.0775	0.0861	0.0957	0.1068	0.1175	0.132	0.1462	0.1618	0.1802	0.1981	0.2157	0.2322	0.2504	0.2673	0.2867	0.3064	0.3254	0.3445	0.3638	0.3836	0.4038	0.4257	0.4505	0.4796
OS650	S. eubayanus	YP +Mtt	0.2476	0.0723	1.7964	1.7241	0.126112	6.14213		0.0723	0.0724	0.0769	0.0784	0.0801	0.0809	0.0806	0.0764	0.0746	0.077	0.0831	0.0943	0.1051	0.1143	0.1268	0.1395	0.1536	0.1678	0.1844	0.2015	0.2207	0.244	0.2643	0.2892	0.3203	0.3504	0.3875	0.4233	0.4669	0.5125	0.5589	0.5988	0.6429	0.6855	0.7282	0.7666	0.8032	0.8391	0.8712	0.9058
OS650	S. eubayanus	YP +Mtt	0.2489	0.066	1.7905	1.7245	0.128025	6.6032		0.0779	0.0695	0.0731	0.0727	0.0713	0.0693	0.0664	0.066	0.0674	0.0721	0.0778	0.0854	0.0951	0.1043	0.1147	0.1252	0.1385	0.1524	0.1677	0.186	0.2037	0.2172	0.2299	0.2474	0.2717	0.3005	0.3314	0.3636	0.3997	0.4438	0.4899	0.5352	0.5839	0.6289	0.6708	0.7084	0.7508	0.7852	0.8246	0.8561
OS650	S. eubayanus	YP +Mtt	0.243	0.0434	1.7327	1.6893	0.128362	7.48086		0.0492	0.0434	0.0463	0.047	0.0471	0.0475	0.0471	0.0485	0.0501	0.0537	0.0576	0.0628	0.0697	0.0772	0.0862	0.0966	0.1035	0.1143	0.1291	0.1428	0.1525	0.1676	0.1825	0.1959	0.2145	0.2373	0.261	0.2849	0.3134	0.3433	0.378	0.4138	0.4569	0.5011	0.5356	0.5807	0.6251	0.6735	0.7182	0.7561
OS650	S. eubayanus	YP +Mtt	0.2494	0.0859	1.7498	1.6639	0.115537	5.82235		0.094	0.0927	0.0963	0.0942	0.0915	0.0877	0.0859	0.0881	0.0919	0.0987	0.1064	0.1155	0.1251	0.1347	0.1475	0.1606	0.1733	0.1881	0.2057	0.2236	0.2432	0.2624	0.2869	0.3134	0.3401	0.3699	0.405	0.4397	0.4784	0.5157	0.5576	0.6016	0.6456	0.6814	0.7205	0.758	0.7865	0.8198	0.8536	0.8855
OS651	S. eubayanus	YP +Mtt	0.2504	0.0517	1.9286	1.8769	0.10125	7.14222		0.0547	0.0517	0.0562	0.0578	0.0597	0.0603	0.0604	0.0617	0.0615	0.0609	0.0592	0.0623	0.0659	0.0723	0.0807	0.092	0.1034	0.1174	0.1302	0.143	0.1578	0.1756	0.1931	0.2107	0.2305	0.2516	0.2726	0.2949	0.3192	0.3419	0.3677	0.3932	0.4214	0.4492	0.4807	0.5116	0.5425	0.5745	0.6071	0.6417
elOS651	S. eubayanus	YP +Mtt	0.2246	0.0768	1.9917	1.9149	0.09885	5.43045		0.0829	0.0806	0.0827	0.0833	0.0829	0.0801	0.0781	0.0768	0.0777	0.0834	0.0883	0.096	0.1057	0.1175	0.1323	0.1495	0.1673	0.1865	0.2065	0.226	0.2492	0.2759	0.3025	0.3281	0.3575	0.3864	0.4182	0.4481	0.478	0.5088	0.5358	0.5636	0.5955	0.6252	0.658	0.692	0.7226	0.7581	0.7921	0.8235
OS651	S. eubayanus	YP +Mtt	0.2378	0.052	1.9185	1.8665	0.1014	7.0858		0.0545	0.052	0.0553	0.0577	0.06	0.0612	0.0628	0.0647	0.0654	0.0648	0.0636	0.0648	0.0694	0.075	0.0837	0.094	0.105	0.1177	0.1319	0.146	0.1627	0.1812	0.2007	0.2197	0.2403	0.2621	0.2859	0.3094	0.3334	0.3596	0.3826	0.4075	0.4339	0.4611	0.4892	0.5219	0.5546	0.5838	0.6166	0.6537
OS651	S. eubayanus	YP +Mtt	0.2177	0.0819	1.9937	1.9118	0.102263	5.89378		0.0914	0.0907	0.0918	0.0912	0.0886	0.0867	0.0842	0.0819	0.0823	0.089	0.0949	0.1023	0.1111	0.1222	0.1362	0.1507	0.1656	0.1829	0.201	0.2201	0.2419	0.2648	0.2892	0.3145	0.3413	0.3691	0.3984	0.427	0.4561	0.4868	0.5146	0.5436	0.5734	0.6044	0.6392	0.6723	0.7052	0.7385	0.7719	0.8086
OS652	S. eubayanus	YP +Mtt	0.2252	0.0754	1.9129	1.8375	0.12	7.48		0.0795	0.0754	0.0799	0.0824	0.0845	0.0845	0.0844	0.0862	0.0873	0.0903	0.0922	0.0965	0.0981	0.1029	0.1091	0.1149	0.1199	0.1262	0.1321	0.1409	0.15	0.1622	0.1765	0.1892	0.2065	0.2264	0.2483	0.2752	0.3037	0.337	0.3741	0.4101	0.4503	0.4919	0.5351	0.577	0.6178	0.6589	0.6961	0.7324
OS652	S. eubayanus	YP +Mtt	0.2596	0.0312	1.839	1.8078	0.1212	7.56766		0.0328	0.0312	0.0357	0.0381	0.0397	0.0409	0.0422	0.0452	0.0459	0.0479	0.05	0.0542	0.058	0.0633	0.0714	0.0801	0.0867	0.0939	0.1036	0.1137	0.1257	0.1387	0.1506	0.1654	0.1829	0.1991	0.217	0.2345	0.2599	0.2883	0.3232	0.3587	0.4004	0.4426	0.4825	0.5242	0.5666	0.6088	0.6501	0.6946
OS652	S. eubayanus	YP +Mtt	0.2258	0.0738	1.8689	1.7951	0.121463	7.44057		0.0779	0.0738	0.0763	0.0784	0.0793	0.0801	0.0805	0.0822	0.0834	0.0848	0.0872	0.0903	0.0954	0.1009	0.108	0.1166	0.1242	0.132	0.1419	0.1516	0.1621	0.175	0.187	0.2011	0.2197	0.237	0.258	0.283	0.3096	0.3429	0.3783	0.419	0.459	0.5016	0.5413	0.5856	0.6276	0.6649	0.7058	0.7461
OS652	S. eubayanus	YP +Mtt	0.2433	0.0541	1.8017	1.7476	0.120225	8.2225		0.0566	0.0541	0.0584	0.0607	0.0622	0.0631	0.0637	0.0646	0.0641	0.0668	0.0688	0.0711	0.0746	0.0779	0.0836	0.0916	0.0977	0.1074	0.1158	0.1254	0.1323	0.1413	0.1497	0.1576	0.1671	0.1778	0.1916	0.2087	0.2278	0.2523	0.2797	0.3097	0.3466	0.3814	0.4229	0.4638	0.5047	0.5499	0.5884	0.6281
OS653	S. eubayanus	YP +Mtt	0.2641	0.0381	1.7951	1.757	0.120338	9.12787		0.0399	0.0381	0.0434	0.0448	0.0457	0.0461	0.0478	0.0496	0.0512	0.0522	0.0536	0.0563	0.0582	0.0605	0.0636	0.0672	0.0718	0.0771	0.0836	0.0897	0.0972	0.1054	0.114	0.1228	0.1338	0.1449	0.1569	0.1713	0.1876	0.2058	0.2241	0.2442	0.2671	0.2901	0.3194	0.3469	0.3837	0.4163	0.4567	0.4974
OS653	S. eubayanus	YP +Mtt	0.2662	0.0298	1.7932	1.7634	0.123413	8.39431		0.0371	0.0298	0.0336	0.0359	0.0388	0.0404	0.0428	0.0435	0.0453	0.0481	0.0496	0.0524	0.0551	0.0585	0.0629	0.0688	0.0732	0.0784	0.0836	0.0897	0.0974	0.1076	0.119	0.1293	0.1429	0.1574	0.1706	0.1853	0.2021	0.2241	0.2497	0.2791	0.3089	0.345	0.3855	0.4296	0.468	0.5097	0.5526	0.5982
OS653	S. eubayanus	YP +Mtt	0.2551	0.0522	1.7682	1.716	0.124613	8.01033		0.0564	0.0522	0.057	0.0585	0.0591	0.0597	0.0603	0.0609	0.0612	0.0631	0.064	0.0671	0.0705	0.0774	0.0855	0.0927	0.1003	0.1096	0.1192	0.13	0.142	0.1508	0.1602	0.1731	0.1868	0.2029	0.2213	0.2411	0.2643	0.293	0.3197	0.3555	0.3889	0.4237	0.4671	0.5055	0.5527	0.5909	0.6351	0.677
OS653	S. eubayanus	YP +Mtt	0.2587	0.0277	1.7313	1.7036	0.12195	9.17384		0.031	0.0277	0.0328	0.0361	0.0392	0.0413	0.0428	0.044	0.0456	0.0471	0.0494	0.0511	0.0537	0.0558	0.0588	0.0614	0.0639	0.0694	0.0737	0.0783	0.0831	0.0897	0.0954	0.1005	0.1101	0.1202	0.1317	0.1462	0.1625	0.1794	0.1992	0.2188	0.2461	0.2767	0.3079	0.3417	0.3759	0.4112	0.4512	0.4921
OS654	S. eubayanus	YP +Mtt	0.2722	0.0292	1.7858	1.7566	0.122775	8.24883		0.0316	0.0292	0.0325	0.0356	0.0382	0.0408	0.0431	0.0443	0.0464	0.0493	0.0509	0.054	0.055	0.057	0.0622	0.0643	0.0697	0.0764	0.0839	0.0932	0.1031	0.1136	0.1265	0.137	0.149	0.1616	0.1778	0.1961	0.217	0.2413	0.266	0.3003	0.3304	0.3675	0.4044	0.4445	0.4913	0.5319	0.5716	0.613
OS654	S. eubayanus	YP +Mtt	0.2444	0.0366	1.8202	1.7836	0.128175	8.22976		0.0412	0.0366	0.0402	0.0424	0.0446	0.0468	0.049	0.0506	0.0524	0.056	0.0582	0.0626	0.0664	0.0722	0.0782	0.0851	0.0934	0.1021	0.1095	0.1181	0.1284	0.1412	0.154	0.1638	0.1745	0.1821	0.1949	0.2082	0.2282	0.2533	0.2808	0.3128	0.3467	0.3846	0.4281	0.4718	0.5157	0.5597	0.6053	0.6528
OS654	S. eubayanus	YP +Mtt	0.2943	0.00120002	1.7	1.6988	0.127088	9.17498		0.00730002	0.00260002	0.00120002	0.00310002	0.00510002	0.00680002	0.00810002	0.0111	0.0126	0.0148	0.0168	0.0189	0.0216	0.0236	0.0279	0.0319	0.037	0.0412	0.0471	0.0542	0.0621	0.0711	0.0787	0.0864	0.0955	0.1055	0.1192	0.1347	0.1488	0.1655	0.1862	0.2062	0.2326	0.2604	0.2894	0.3222	0.359	0.3939	0.4367	0.4775
OS654	S. eubayanus	YP +Mtt	0.2473	0.0331	1.7444	1.7113	0.1332	9.27327		0.0383	0.0331	0.037	0.0399	0.0415	0.0439	0.0452	0.0466	0.0486	0.0508	0.0525	0.055	0.0573	0.0604	0.0653	0.0707	0.0754	0.0812	0.0876	0.0958	0.1051	0.1147	0.1237	0.1328	0.1432	0.1547	0.1638	0.1749	0.1863	0.198	0.2145	0.2357	0.2591	0.2858	0.3182	0.3541	0.3952	0.4358	0.481	0.5243
OS655	S. eubayanus	YP +Mtt	0.2507	0.0253	1.7547	1.7294	0.124612	9.89507		0.0306	0.0253	0.0293	0.0315	0.0352	0.0368	0.0381	0.0407	0.0419	0.0442	0.0461	0.0484	0.0502	0.0507	0.0526	0.0543	0.0561	0.058	0.0615	0.0637	0.0673	0.0723	0.0768	0.0852	0.0933	0.1019	0.1106	0.1205	0.1311	0.1415	0.1543	0.1716	0.1873	0.2077	0.231	0.2593	0.2885	0.321	0.361	0.4004
OS655	S. eubayanus	YP +Mtt	0.2354	0.1094	1.7971	1.6877	0.11955	5.45295		0.1291	0.1336	0.1361	0.1299	0.1203	0.113	0.1094	0.1118	0.1183	0.1306	0.1437	0.153	0.164	0.1786	0.1941	0.2075	0.2225	0.2406	0.2588	0.2767	0.3007	0.3223	0.3509	0.3788	0.4107	0.4466	0.4846	0.5311	0.5699	0.6096	0.653	0.6933	0.7297	0.7683	0.8034	0.8388	0.8687	0.8967	0.9261	0.9548
OS655	S. eubayanus	YP +Mtt	0.2568	0.0484	1.7339	1.6855	0.121275	7.49639		0.0499	0.0484	0.0511	0.0513	0.0522	0.053	0.0522	0.0522	0.0529	0.055	0.0577	0.0627	0.0672	0.074	0.0826	0.0922	0.1	0.1095	0.1207	0.1312	0.1436	0.1575	0.172	0.1857	0.2052	0.2234	0.2454	0.2676	0.2902	0.3189	0.3497	0.3852	0.4227	0.4643	0.5089	0.5523	0.5899	0.635	0.6752	0.7159
OS655	S. eubayanus	YP +Mtt	0.2446	0.0745	1.7455	1.671	0.1272	6.65488		0.0844	0.0776	0.0802	0.078	0.078	0.0758	0.0745	0.0747	0.0746	0.0772	0.0822	0.0895	0.0994	0.1084	0.1202	0.1291	0.14	0.1516	0.1658	0.1795	0.1936	0.2102	0.2296	0.251	0.2729	0.2984	0.3294	0.3663	0.4048	0.4464	0.4895	0.5351	0.5793	0.6272	0.6689	0.7131	0.7505	0.7856	0.8181	0.8549
OS656	S. eubayanus	YP +Mtt	0.2347	0.0895	1.8036	1.7141	0.124688	5.54727		0.0981	0.1038	0.1066	0.1017	0.0964	0.0903	0.0895	0.0924	0.0989	0.1092	0.1169	0.1262	0.1368	0.1495	0.1633	0.1773	0.1927	0.2086	0.2286	0.2496	0.273	0.298	0.3256	0.3578	0.3943	0.4332	0.4751	0.519	0.5611	0.605	0.6447	0.6911	0.7358	0.771	0.8076	0.8464	0.8796	0.9115	0.9478	0.9775
OS656	S. eubayanus	YP +Mtt	0.2232	0.085	1.7989	1.7139	0.127163	6.50103		0.085	0.0862	0.0887	0.0891	0.0892	0.0886	0.0868	0.0865	0.0899	0.0925	0.098	0.1054	0.1157	0.1269	0.1395	0.1489	0.16	0.1726	0.1857	0.2002	0.2179	0.2363	0.2548	0.2772	0.3017	0.3294	0.3612	0.3982	0.4385	0.4806	0.528	0.57	0.6111	0.6571	0.6976	0.7386	0.7787	0.8197	0.8555	0.8937
OS656	S. eubayanus	YP +Mtt	0.2363	0.09	1.7799	1.6899	0.12555	5.50338		0.1174	0.1167	0.1189	0.1151	0.108	0.0986	0.0916	0.09	0.0925	0.1009	0.1143	0.1267	0.1364	0.1476	0.1632	0.1779	0.1921	0.2086	0.2249	0.2459	0.2672	0.292	0.3204	0.3512	0.3828	0.4219	0.4644	0.5133	0.5606	0.6092	0.6535	0.6964	0.7354	0.7765	0.813	0.8481	0.8815	0.9153	0.9461	0.9816
OS656	S. eubayanus	YP +Mtt	0.2342	0.077	1.7689	1.6919	0.126787	6.19777		0.0782	0.0786	0.0811	0.0797	0.0781	0.077	0.0773	0.0818	0.0875	0.0965	0.1068	0.1164	0.1272	0.1386	0.1526	0.1625	0.174	0.187	0.2005	0.217	0.2323	0.2511	0.272	0.2947	0.3211	0.3531	0.3884	0.4299	0.466	0.5134	0.5592	0.6012	0.6436	0.6872	0.7281	0.7652	0.8041	0.8391	0.8742	0.9093
OS657	S. eubayanus	YP +Mtt	0.2294	0.0231	1.7783	1.7552	0.126112	7.90108		0.0297	0.0231	0.0259	0.0275	0.0289	0.0308	0.0322	0.0331	0.0349	0.0369	0.0392	0.0428	0.0459	0.0497	0.0552	0.0611	0.0675	0.0742	0.0823	0.0902	0.0994	0.1088	0.1215	0.1338	0.1468	0.163	0.1837	0.2082	0.2361	0.2599	0.2892	0.324	0.3632	0.4041	0.448	0.4914	0.5366	0.5827	0.6241	0.6683
OS657	S. eubayanus	YP +Mtt	0.236	0.0881	1.8183	1.7302	0.11565	6.62084		0.1007	0.0975	0.1002	0.0991	0.0975	0.0927	0.0899	0.0881	0.089	0.0934	0.0989	0.1065	0.115	0.1229	0.1321	0.1429	0.1512	0.161	0.1705	0.1835	0.1981	0.2148	0.233	0.2521	0.2725	0.302	0.331	0.3595	0.3934	0.4288	0.4736	0.5119	0.5519	0.5928	0.6331	0.6694	0.7055	0.741	0.782	0.8096
OS657	S. eubayanus	YP +Mtt	0.2418	0.0813	1.7724	1.6911	0.120375	6.10156		0.0953	0.0921	0.0944	0.0927	0.0873	0.0827	0.0813	0.0825	0.0859	0.0939	0.1039	0.1116	0.1204	0.1299	0.1419	0.1535	0.1667	0.1826	0.1985	0.2175	0.2367	0.2569	0.2799	0.3013	0.3296	0.3636	0.397	0.4286	0.4717	0.5118	0.5529	0.5907	0.6295	0.6745	0.7105	0.7496	0.7829	0.8144	0.8499	0.8831
OS657	S. eubayanus	YP +Mtt	0.2428	0.0778	1.8222	1.7444	0.120862	6.13011		0.0858	0.0839	0.0873	0.086	0.0837	0.0801	0.0778	0.0782	0.0817	0.0861	0.0942	0.102	0.1112	0.1207	0.132	0.1449	0.1572	0.171	0.1865	0.2006	0.2167	0.2365	0.2601	0.2848	0.3116	0.3446	0.381	0.4182	0.459	0.5015	0.5485	0.5873	0.6261	0.6717	0.7081	0.7445	0.7813	0.8125	0.8448	0.8772
OS658	S. eubayanus	YP +Mtt	0.2203	0.0943	1.9965	1.9022	0.102337	8.05875		0.101	0.1013	0.106	0.1059	0.1045	0.1028	0.0986	0.0956	0.0943	0.097	0.1007	0.106	0.1097	0.112	0.1168	0.1227	0.1265	0.1294	0.134	0.1391	0.1458	0.1549	0.1664	0.1786	0.1927	0.2092	0.2284	0.2485	0.2716	0.2953	0.3214	0.3482	0.3762	0.4049	0.4354	0.4659	0.4977	0.5312	0.565	0.5989
OS658	S. eubayanus	YP +Mtt	0.2434	0.0686	1.9757	1.9071	0.100125	7.95181		0.0781	0.0798	0.0856	0.0854	0.0852	0.0828	0.0798	0.0746	0.0686	0.0686	0.0708	0.0764	0.0804	0.0837	0.0889	0.094	0.0982	0.1021	0.1076	0.1138	0.1215	0.1316	0.1431	0.1564	0.1709	0.1883	0.2084	0.2294	0.252	0.2769	0.3019	0.3275	0.3572	0.3838	0.4135	0.443	0.4743	0.5082	0.5379	0.5745
OS658	S. eubayanus	YP +Mtt	0.2405	0.0614	1.9806	1.9192	0.102525	8.43721		0.071	0.0693	0.0729	0.0724	0.0713	0.0696	0.0677	0.0659	0.0631	0.0614	0.0628	0.0661	0.0716	0.0759	0.0811	0.0856	0.0891	0.0936	0.099	0.1042	0.1092	0.117	0.1268	0.1362	0.1491	0.1623	0.1785	0.1948	0.2137	0.2355	0.2575	0.2837	0.3088	0.3371	0.3671	0.3956	0.4283	0.4582	0.4915	0.5266
OS658	S. eubayanus	YP +Mtt	0.2286	0.0774	2	1.9226	0.10125	7.69383		0.0937	0.0966	0.1028	0.101	0.0985	0.0932	0.0861	0.0791	0.0774	0.0796	0.0836	0.0857	0.0885	0.0908	0.0947	0.0987	0.1035	0.1096	0.1175	0.1271	0.1374	0.1505	0.1647	0.1799	0.1964	0.2146	0.2358	0.2571	0.2824	0.3081	0.3344	0.3619	0.3892	0.4164	0.4489	0.4799	0.5136	0.5462	0.5797	0.6151
OS659	S. eubayanus	YP +Mtt	0.2266	0.0832	2.0072	1.924	0.0946875	7.54165		0.0952	0.0921	0.0952	0.0951	0.0943	0.091	0.0863	0.0838	0.0832	0.0876	0.0925	0.0991	0.1047	0.1099	0.1152	0.1204	0.1243	0.1308	0.1358	0.1423	0.1523	0.1617	0.1755	0.1883	0.2026	0.2217	0.2411	0.2623	0.2867	0.312	0.3395	0.3666	0.3937	0.4223	0.4492	0.4777	0.5071	0.538	0.5712	0.602
OS659	S. eubayanus	YP +Mtt	0.2527	0.0572	1.9961	1.9389	0.094875	7.08274		0.0747	0.0765	0.0816	0.082	0.0807	0.0751	0.0638	0.0583	0.0572	0.0603	0.0644	0.0695	0.0716	0.0754	0.082	0.089	0.0943	0.102	0.112	0.1209	0.1331	0.1481	0.1645	0.1815	0.2022	0.2234	0.2462	0.2713	0.2971	0.3216	0.3482	0.3754	0.4033	0.4326	0.4613	0.4917	0.5228	0.552	0.5854	0.6186
OS659	S. eubayanus	YP +Mtt	0.2466	0.0515	1.9732	1.9217	0.09735	8.26913		0.0662	0.0634	0.0647	0.0638	0.0625	0.0594	0.0553	0.0545	0.0515	0.0531	0.055	0.0598	0.0644	0.0681	0.0725	0.0762	0.0795	0.0825	0.0851	0.0914	0.1	0.1079	0.1183	0.1288	0.1433	0.1599	0.1766	0.1937	0.2127	0.2339	0.2586	0.2832	0.3084	0.3355	0.3631	0.3905	0.4187	0.4474	0.4804	0.5092
OS659	S. eubayanus	YP +Mtt	0.2397	0.0512	1.9855	1.9343	0.09735	8.35028		0.0544	0.0512	0.0554	0.0564	0.0577	0.058	0.0568	0.0563	0.0559	0.0555	0.0536	0.0536	0.0521	0.0565	0.0609	0.064	0.0681	0.0718	0.0774	0.0839	0.091	0.1012	0.112	0.1235	0.1362	0.1509	0.1671	0.1849	0.2078	0.2278	0.2516	0.2753	0.299	0.3249	0.354	0.3831	0.4112	0.4407	0.4705	0.5037
OS660	S. eubayanus	YP +Mtt	0.2547	0.0137	1.8136	1.7999	0.131363	8.31982		0.0185	0.0137	0.0166	0.0176	0.0191	0.0208	0.0218	0.0244	0.0256	0.0282	0.0307	0.0334	0.0357	0.0381	0.042	0.0466	0.0515	0.0576	0.0668	0.0741	0.0848	0.0937	0.1061	0.1129	0.125	0.1375	0.1519	0.1675	0.1865	0.2092	0.2385	0.2689	0.3062	0.3495	0.3952	0.4414	0.4847	0.5324	0.5836	0.6285
OS660	S. eubayanus	YP +Mtt	0.2527	0.0258	1.7583	1.7325	0.1293	6.78577		0.0332	0.0258	0.0289	0.0305	0.0315	0.0324	0.0337	0.0342	0.0356	0.0387	0.0431	0.0489	0.0561	0.063	0.0712	0.0793	0.0878	0.0961	0.1048	0.1169	0.1325	0.1504	0.1709	0.1946	0.2215	0.2509	0.2813	0.3088	0.3431	0.3822	0.4269	0.4717	0.5181	0.5632	0.6116	0.6569	0.6985	0.7408	0.7785	0.8165
OS660	S. eubayanus	YP +Mtt	0.2451	0.013	1.834	1.821	0.126	7.41905		0.0188	0.013	0.0166	0.0195	0.0214	0.0217	0.0231	0.0249	0.0261	0.0281	0.03	0.0332	0.0368	0.0397	0.0476	0.0547	0.06	0.0682	0.0769	0.0882	0.1018	0.1139	0.1299	0.1476	0.1665	0.1881	0.2092	0.2331	0.2584	0.2925	0.3284	0.3752	0.4179	0.4668	0.5165	0.5509	0.5902	0.6297	0.674	0.7164
OS660	S. eubayanus	YP +Mtt	0.2473	0.0536	1.7571	1.7035	0.12495	6.95958		0.0595	0.0536	0.0564	0.0567	0.0566	0.057	0.0564	0.0573	0.058	0.0624	0.0663	0.0738	0.0799	0.0869	0.096	0.1051	0.116	0.126	0.1319	0.1404	0.1536	0.1687	0.1871	0.2083	0.231	0.258	0.284	0.317	0.353	0.3952	0.4339	0.4799	0.5204	0.5609	0.6001	0.6495	0.6852	0.7278	0.7671	0.8044
OS661	S. eubayanus	YP +Mtt	0.247	0.0483	1.7541	1.7058	0.127612	7.1961		0.0554	0.0483	0.0516	0.0518	0.0527	0.0538	0.0544	0.0559	0.0561	0.0583	0.0613	0.0634	0.0681	0.0747	0.0821	0.0922	0.0997	0.1106	0.1204	0.1313	0.1442	0.1574	0.1706	0.1881	0.2095	0.2331	0.2575	0.2864	0.3203	0.357	0.3974	0.44	0.486	0.5286	0.5739	0.6188	0.6632	0.7015	0.7437	0.7803
OS661	S. eubayanus	YP +Mtt	0.2473	0.0431	1.7262	1.6831	0.126375	7.42849		0.0458	0.0431	0.0462	0.0484	0.0494	0.0499	0.0504	0.0515	0.0522	0.0551	0.0575	0.0612	0.0661	0.0703	0.0785	0.0885	0.0978	0.1073	0.1183	0.1301	0.1423	0.1578	0.1744	0.1903	0.209	0.2287	0.2509	0.2732	0.3036	0.3338	0.367	0.4066	0.4479	0.4929	0.5359	0.5787	0.6244	0.6639	0.7031	0.7436
OS661	S. eubayanus	YP +Mtt	0.2574	0.0611	1.738	1.6769	0.125625	6.34746		0.0629	0.0611	0.0638	0.0623	0.0628	0.0627	0.063	0.0639	0.0634	0.0657	0.0699	0.0764	0.0843	0.0936	0.1065	0.1194	0.1292	0.1437	0.1576	0.1734	0.1914	0.2091	0.2312	0.2577	0.2825	0.3152	0.351	0.3911	0.4289	0.4741	0.5139	0.5616	0.6037	0.6495	0.6879	0.7264	0.7639	0.7937	0.826	0.8598
OS661	S. eubayanus	YP +Mtt	0.2436	0.0513	1.7309	1.6796	0.121312	6.84441		0.0569	0.0513	0.0556	0.0551	0.0571	0.0576	0.0579	0.059	0.0606	0.062	0.0641	0.068	0.0742	0.0805	0.0881	0.0985	0.1104	0.1225	0.1341	0.1444	0.1589	0.1743	0.1922	0.2089	0.2297	0.2572	0.2814	0.3119	0.3395	0.3776	0.4209	0.4621	0.5079	0.555	0.5929	0.6363	0.6808	0.7178	0.7531	0.7856
OS662	S. eubayanus	YP +Mtt	0.2348	0.0614	1.7566	1.6952	0.126413	6.88965		0.0657	0.0614	0.0654	0.0662	0.0679	0.0698	0.072	0.0729	0.074	0.0762	0.0799	0.0835	0.0873	0.0936	0.1011	0.1112	0.1229	0.1347	0.1465	0.1609	0.1743	0.1921	0.2086	0.2271	0.249	0.2756	0.3046	0.3372	0.3746	0.4129	0.4528	0.4983	0.5385	0.581	0.6266	0.6661	0.7105	0.75	0.7815	0.8207
OS662	S. eubayanus	YP +Mtt	0.2425	0.0762	1.7611	1.6849	0.12135	7.02225		0.0839	0.0786	0.0776	0.0767	0.0762	0.0763	0.0772	0.0786	0.0799	0.0831	0.0875	0.0937	0.1015	0.1101	0.1215	0.1322	0.1445	0.1567	0.1708	0.1843	0.1979	0.2118	0.2267	0.2407	0.2575	0.2767	0.2984	0.3242	0.3559	0.3936	0.4314	0.472	0.5163	0.5621	0.6004	0.6398	0.6837	0.7257	0.7617	0.7956
OS662	S. eubayanus	YP +Mtt	0.2476	0.039	1.7091	1.6701	0.123825	7.27014		0.0495	0.039	0.0415	0.0419	0.0436	0.0448	0.045	0.0466	0.048	0.0512	0.0555	0.0602	0.0653	0.0716	0.0806	0.088	0.0983	0.1105	0.1223	0.1349	0.149	0.1612	0.1756	0.1887	0.2043	0.2243	0.2466	0.2707	0.2989	0.3288	0.369	0.4114	0.4518	0.4969	0.5399	0.5834	0.6267	0.6628	0.7004	0.7416
OS662	S. eubayanus	YP +Mtt	0.2549	0.0579	1.7352	1.6773	0.11595	6.34756		0.0623	0.0579	0.0609	0.0602	0.0609	0.0605	0.061	0.0604	0.0604	0.0626	0.0688	0.0762	0.0844	0.094	0.1064	0.118	0.1297	0.1437	0.1572	0.1717	0.1878	0.205	0.2222	0.2471	0.2681	0.2967	0.3239	0.3549	0.3885	0.4283	0.4691	0.5161	0.5573	0.5984	0.636	0.6746	0.7086	0.7395	0.7783	0.8115
OS663	S. eubayanus	YP +Mtt	0.2409	0.0828	1.7674	1.6846	0.120562	6.37014		0.0966	0.0919	0.0904	0.0885	0.0863	0.0841	0.0828	0.0832	0.0873	0.0932	0.1005	0.1093	0.1188	0.1308	0.1426	0.1557	0.1691	0.1807	0.1967	0.2112	0.2256	0.2391	0.2575	0.2814	0.3029	0.3386	0.3721	0.4018	0.4328	0.4736	0.5149	0.5579	0.6008	0.6407	0.6733	0.716	0.7543	0.7869	0.8229	0.856
OS663	S. eubayanus	YP +Mtt	0.217	0.1151	1.8977	1.7826	0.115537	4.97111		0.1383	0.1344	0.1311	0.1226	0.1176	0.1151	0.1179	0.1234	0.1311	0.1413	0.1518	0.1655	0.1794	0.1957	0.2129	0.2308	0.2491	0.2693	0.2917	0.316	0.3419	0.369	0.3996	0.4323	0.4635	0.5066	0.5455	0.5816	0.6191	0.6563	0.6981	0.7336	0.7716	0.8012	0.8333	0.8651	0.8916	0.9214	0.951	0.9806
OS663	S. eubayanus	YP +Mtt	0.2311	0.0786	1.7808	1.7022	0.121537	6.70266		0.0814	0.0786	0.0822	0.0824	0.0827	0.084	0.084	0.0845	0.0848	0.0869	0.0903	0.0981	0.1041	0.1102	0.1221	0.1341	0.1454	0.1589	0.1728	0.1881	0.1975	0.2113	0.2309	0.2459	0.2695	0.2921	0.3187	0.3501	0.3872	0.4294	0.4696	0.5112	0.5541	0.5932	0.6414	0.6839	0.7198	0.7576	0.7937	0.8277
OS663	S. eubayanus	YP +Mtt	0.2161	0.1015	1.9176	1.8161	0.116925	5.63374		0.1124	0.1085	0.109	0.1076	0.1038	0.1015	0.1015	0.1034	0.1091	0.1167	0.1252	0.1355	0.1469	0.1586	0.1715	0.1861	0.1989	0.2199	0.237	0.2564	0.2774	0.2974	0.3227	0.3507	0.3757	0.4134	0.4497	0.4859	0.5189	0.5637	0.6083	0.651	0.6853	0.7301	0.7648	0.7977	0.8258	0.8548	0.8857	0.9225
OS664	S. eubayanus	YP +Mtt	0.2271	0.0771	1.8285	1.7514	0.12075	7.89234		0.0828	0.0771	0.0808	0.0821	0.0834	0.0849	0.0863	0.088	0.0897	0.0931	0.0964	0.1003	0.1052	0.1121	0.1183	0.1268	0.1319	0.1392	0.1458	0.1524	0.1599	0.1701	0.1811	0.1946	0.2087	0.2247	0.2409	0.2581	0.2816	0.3078	0.3342	0.37	0.405	0.4421	0.4802	0.5184	0.5672	0.6121	0.6536	0.6889
OS664	S. eubayanus	YP +Mtt	0.2306	0.0735	1.772	1.6985	0.118312	7.97401		0.0778	0.0735	0.0754	0.0775	0.08	0.082	0.0838	0.0861	0.0872	0.0891	0.091	0.0951	0.0987	0.1042	0.1102	0.1176	0.1245	0.1323	0.143	0.1519	0.1632	0.1754	0.1886	0.2021	0.2172	0.2319	0.2439	0.2613	0.2815	0.3069	0.333	0.3632	0.3955	0.4321	0.4668	0.5075	0.5466	0.5899	0.6287	0.6695
OS664	S. eubayanus	YP +Mtt	0.2417	0.108	1.8596	1.7516	0.121275	5.39703		0.1299	0.1301	0.1287	0.1258	0.1204	0.1126	0.108	0.1096	0.1153	0.1268	0.1369	0.1468	0.1577	0.1698	0.1841	0.1977	0.2117	0.2265	0.2439	0.2637	0.2898	0.3148	0.3436	0.3773	0.4148	0.4578	0.4952	0.5372	0.5799	0.6258	0.6686	0.7058	0.747	0.7812	0.8122	0.8455	0.8802	0.9102	0.939	0.9686
OS664	S. eubayanus	YP +Mtt	0.2265	0.1083	1.8286	1.7203	0.12375	6.47636		0.1213	0.1139	0.113	0.1111	0.1101	0.1083	0.1088	0.1088	0.1089	0.111	0.1149	0.1206	0.1272	0.1351	0.1454	0.1553	0.1648	0.1756	0.1887	0.2046	0.2212	0.2406	0.2631	0.2868	0.3132	0.3471	0.3814	0.4209	0.4571	0.4999	0.5424	0.5856	0.6285	0.6716	0.7157	0.7509	0.7916	0.8201	0.8532	0.8833
OS665	S. eubayanus	YP +Mtt	0.2541	0.0347	1.7378	1.7031	0.119775	9.31768		0.0388	0.0347	0.0389	0.0411	0.0433	0.0443	0.046	0.0468	0.0478	0.0516	0.0525	0.0553	0.056	0.0582	0.0607	0.0654	0.0688	0.0708	0.0772	0.0848	0.0927	0.1023	0.1097	0.1179	0.1278	0.1395	0.152	0.1633	0.1722	0.1846	0.2006	0.219	0.2397	0.2669	0.2966	0.3309	0.3626	0.3991	0.438	0.4768
OS665	S. eubayanus	YP +Mtt	0.2502	0.0377	1.738	1.7003	0.122212	9.70369		0.0428	0.0377	0.0487	0.0463	0.05	0.0524	0.0552	0.0573	0.0596	0.0611	0.0633	0.0652	0.0669	0.069	0.0714	0.074	0.0769	0.0799	0.0839	0.087	0.0921	0.0956	0.103	0.1092	0.1184	0.1287	0.1383	0.148	0.1617	0.1751	0.1893	0.2055	0.2274	0.2474	0.2727	0.302	0.3303	0.3645	0.4012	0.4375
OS665	S. eubayanus	YP +Mtt	0.2239	0.0986	1.8437	1.7451	0.1206	7.25124		0.102	0.0986	0.1006	0.1003	0.101	0.1012	0.1002	0.1011	0.0996	0.1002	0.1024	0.1066	0.1145	0.1226	0.1339	0.1419	0.1514	0.162	0.1739	0.1866	0.2015	0.2178	0.236	0.2549	0.2723	0.2888	0.308	0.3305	0.3589	0.3895	0.4257	0.4638	0.5042	0.5466	0.5879	0.6311	0.6691	0.7088	0.7502	0.7854
OS665	S. eubayanus	YP +Mtt	0.2157	0.1134	1.8489	1.7355	0.11715	6.07555		0.1291	0.129	0.1302	0.1288	0.1283	0.1244	0.1189	0.1143	0.1134	0.1172	0.1262	0.139	0.1502	0.1593	0.1682	0.1798	0.1943	0.2067	0.2202	0.237	0.254	0.2739	0.2942	0.3175	0.3445	0.3761	0.4079	0.4434	0.482	0.5213	0.5652	0.6078	0.6457	0.6903	0.7286	0.7649	0.8025	0.8337	0.8656	0.8992
OS666	S. eubayanus	YP +Mtt	0.2566	0.029	1.7215	1.6925	0.12555	8.72242		0.037	0.029	0.0314	0.0336	0.035	0.036	0.0371	0.0386	0.0396	0.042	0.045	0.0482	0.0532	0.0579	0.0645	0.0712	0.0781	0.0858	0.0943	0.1025	0.112	0.1202	0.1297	0.1386	0.1513	0.1643	0.1797	0.1927	0.2102	0.2254	0.2445	0.2664	0.2915	0.3217	0.3579	0.3951	0.4345	0.4712	0.5195	0.5655
OS666	S. eubayanus	YP +Mtt	0.2397	0.0551	1.7362	1.6811	0.124012	8.5193		0.0623	0.0551	0.058	0.0593	0.0609	0.0623	0.0636	0.0643	0.0654	0.0683	0.0702	0.0714	0.0741	0.0771	0.0812	0.0862	0.0902	0.0967	0.1038	0.1126	0.1197	0.1297	0.14	0.1516	0.1647	0.1814	0.1959	0.2137	0.2334	0.2543	0.2725	0.2984	0.3274	0.3605	0.3982	0.4357	0.4795	0.5185	0.5605	0.605
OS666	S. eubayanus	YP +Mtt	0.2127	0.0966	1.8338	1.7372	0.125925	7.64582		0.1014	0.0966	0.0995	0.1006	0.1011	0.1016	0.102	0.103	0.1032	0.1047	0.106	0.1068	0.109	0.1129	0.1213	0.1306	0.1401	0.1507	0.1577	0.1681	0.1778	0.1908	0.2044	0.2176	0.234	0.2527	0.2713	0.2963	0.3217	0.3505	0.3866	0.424	0.4641	0.5052	0.551	0.6009	0.6449	0.6835	0.7274	0.7658
OS666	S. eubayanus	YP +Mtt	0.2309	0.0976	1.8264	1.7288	0.124875	6.95035		0.104	0.0976	0.0988	0.0991	0.0999	0.0998	0.1006	0.1008	0.1003	0.1021	0.1046	0.1117	0.1196	0.1285	0.1393	0.1501	0.1596	0.1708	0.1825	0.1973	0.2129	0.2296	0.2446	0.263	0.2797	0.3025	0.3286	0.3635	0.4001	0.4319	0.4722	0.5128	0.558	0.6033	0.6435	0.6896	0.726	0.7649	0.8023	0.8341
OS667	S. eubayanus	YP +Mtt	0.2476	0.0494	1.7175	1.6681	0.120262	8.08336		0.0558	0.0494	0.0518	0.0513	0.0524	0.0528	0.0531	0.0538	0.0542	0.0557	0.0563	0.0567	0.0579	0.06	0.0631	0.0674	0.0724	0.079	0.087	0.0973	0.1071	0.118	0.1295	0.1425	0.1554	0.1704	0.1865	0.2049	0.2295	0.2535	0.2805	0.3135	0.3523	0.3881	0.429	0.4705	0.5159	0.5593	0.6006	0.6396
OS667	S. eubayanus	YP +Mtt	0.2411	0.0573	1.7302	1.6729	0.116775	7.90516		0.065	0.0573	0.0589	0.0574	0.0583	0.0587	0.0595	0.0599	0.0594	0.0608	0.0621	0.0658	0.0693	0.0749	0.0826	0.0903	0.0984	0.1067	0.1173	0.1274	0.1387	0.1525	0.1638	0.1745	0.1875	0.2029	0.2219	0.2414	0.2639	0.2878	0.3154	0.3466	0.3791	0.4142	0.4553	0.4988	0.5305	0.5744	0.6135	0.6547
OS667	S. eubayanus	YP +Mtt	0.2122	0.1062	1.8263	1.7201	0.115725	6.26982		0.1248	0.1245	0.1247	0.1205	0.118	0.1153	0.1118	0.109	0.1062	0.1079	0.1104	0.1162	0.124	0.1338	0.1438	0.1526	0.1618	0.1763	0.1888	0.2049	0.2206	0.2417	0.2615	0.2851	0.3105	0.3392	0.3721	0.4096	0.4477	0.4875	0.532	0.5741	0.6109	0.6536	0.6917	0.7278	0.7621	0.7961	0.8279	0.8556
OS667	S. eubayanus	YP +Mtt	0.2126	0.1036	1.8411	1.7375	0.11925	5.88805		0.1318	0.1278	0.1268	0.1204	0.1151	0.1109	0.1042	0.1036	0.1041	0.1106	0.1197	0.1305	0.1392	0.1471	0.1603	0.1737	0.1842	0.1984	0.2137	0.2317	0.2512	0.2719	0.2955	0.3237	0.3548	0.3872	0.4234	0.4654	0.5061	0.552	0.5919	0.6337	0.6765	0.7162	0.7505	0.7834	0.8149	0.8466	0.8747	0.906
OS668	S. eubayanus	YP +Mtt	0.2477	0.091	1.7086	1.6176	0.1188	5.52357		0.1171	0.1152	0.113	0.103	0.0964	0.0914	0.091	0.0938	0.0996	0.1099	0.1176	0.1268	0.1367	0.1473	0.1609	0.1724	0.188	0.2019	0.2184	0.2401	0.2593	0.2865	0.3162	0.3472	0.3817	0.4162	0.4594	0.5002	0.5414	0.5832	0.6229	0.6612	0.6985	0.733	0.7669	0.8012	0.834	0.8584	0.8844	0.9173
OS668	S. eubayanus	YP +Mtt	0.2346	0.075	1.7153	1.6403	0.114825	6.85674		0.075	0.0756	0.0781	0.0771	0.0754	0.0751	0.0756	0.0759	0.0773	0.0814	0.0877	0.0942	0.1022	0.1092	0.1174	0.127	0.1344	0.1427	0.1548	0.1653	0.178	0.195	0.2099	0.231	0.2504	0.2733	0.2984	0.3262	0.3579	0.3934	0.4264	0.4637	0.5037	0.5433	0.5884	0.6273	0.6682	0.7018	0.7369	0.7699
OS668	S. eubayanus	YP +Mtt	0.2124	0.1437	1.8224	1.6787	0.1155	4.72641		0.1526	0.1523	0.1521	0.1484	0.1461	0.1437	0.1454	0.1503	0.1565	0.1655	0.1763	0.1888	0.202	0.2153	0.2319	0.2486	0.2669	0.2897	0.3112	0.3364	0.3658	0.3993	0.4364	0.4737	0.5169	0.5549	0.5942	0.6373	0.6693	0.7073	0.7435	0.7817	0.8181	0.8443	0.8756	0.9064	0.934	0.9611	0.9846	1.0129
OS668	S. eubayanus	YP +Mtt	0.2115	0.1204	1.8195	1.6991	0.121237	5.30075		0.1463	0.1467	0.1454	0.1386	0.131	0.1229	0.1204	0.1213	0.1269	0.137	0.1467	0.1572	0.1674	0.1793	0.1937	0.21	0.2223	0.24	0.2591	0.2806	0.3053	0.3353	0.3668	0.3978	0.4369	0.477	0.5177	0.5621	0.6093	0.646	0.6869	0.723	0.7602	0.7941	0.824	0.8573	0.8941	0.918	0.9475	0.9719
OS669	S. eubayanus	YP +Mtt	0.2287	0.0987	1.7624	1.6637	0.117	6.09829		0.1133	0.1164	0.118	0.1133	0.1109	0.1061	0.1029	0.1007	0.0987	0.1011	0.107	0.1151	0.1244	0.1344	0.1453	0.1572	0.1699	0.185	0.203	0.2174	0.2346	0.2545	0.2765	0.301	0.3311	0.3639	0.3952	0.4288	0.4692	0.5135	0.5538	0.5942	0.6325	0.6686	0.7051	0.7408	0.7732	0.8003	0.8364	0.8688
OS669	S. eubayanus	YP +Mtt	0.2377	0.0783	1.7603	1.682	0.105862	7.22293		0.0896	0.0837	0.0849	0.0821	0.0821	0.0815	0.0803	0.0809	0.0788	0.0783	0.0786	0.0805	0.0867	0.0907	0.0996	0.1093	0.1149	0.1248	0.1366	0.1487	0.1576	0.1709	0.1848	0.1994	0.2183	0.2373	0.2598	0.282	0.3098	0.3378	0.3688	0.4024	0.4403	0.4775	0.5171	0.5505	0.5838	0.6193	0.6585	0.6889
OS669	S. eubayanus	YP +Mtt	0.2114	0.1158	1.8279	1.7121	0.117862	5.85863		0.1398	0.1346	0.1342	0.1309	0.1283	0.1251	0.1212	0.1183	0.1158	0.1194	0.1261	0.1359	0.1454	0.1553	0.167	0.178	0.1914	0.2038	0.2199	0.2356	0.2553	0.2783	0.3011	0.3257	0.3591	0.3907	0.4322	0.4732	0.5167	0.5604	0.6059	0.6432	0.6811	0.7225	0.7582	0.7875	0.8232	0.8498	0.8838	0.9138
OS669	S. eubayanus	YP +Mtt	0.2111	0.0968	1.8365	1.7397	0.117675	6.6161		0.1074	0.1028	0.1036	0.1017	0.101	0.0998	0.0994	0.0976	0.0968	0.0985	0.1016	0.109	0.1173	0.1267	0.1362	0.1467	0.1557	0.1685	0.1808	0.1966	0.2136	0.2299	0.2494	0.2651	0.2846	0.309	0.3386	0.3665	0.4056	0.4462	0.4802	0.5266	0.5685	0.6099	0.6519	0.6889	0.7298	0.7634	0.794	0.8296
OS670	S. eubayanus	YP +Mtt	0.2609	0.059	1.8288	1.7698	0.116963	8.1882		0.0635	0.059	0.0621	0.0636	0.0643	0.0643	0.0662	0.0668	0.0682	0.0693	0.0709	0.0739	0.0762	0.0774	0.0797	0.0846	0.0905	0.0974	0.1051	0.1117	0.1198	0.1288	0.1392	0.1516	0.1647	0.1815	0.1958	0.2133	0.2359	0.2599	0.2842	0.3117	0.3418	0.3767	0.4116	0.4508	0.4918	0.5336	0.5801	0.6218
OS670	S. eubayanus	YP +Mtt	0.2417	0.0752	1.9055	1.8303	0.116025	7.51454		0.0822	0.0752	0.0763	0.0752	0.0757	0.0756	0.0758	0.0765	0.0784	0.0809	0.084	0.0889	0.0943	0.1004	0.1092	0.1187	0.1275	0.1378	0.1482	0.1593	0.1718	0.1852	0.1985	0.2133	0.2312	0.2501	0.2666	0.2847	0.3102	0.3385	0.3664	0.3985	0.4311	0.4723	0.5133	0.5553	0.5989	0.6343	0.6768	0.7111
OS670	S. eubayanus	YP +Mtt	0.2118	0.099	1.8785	1.7795	0.116737	6.74183		0.1063	0.1024	0.1029	0.102	0.1009	0.0999	0.099	0.1003	0.0994	0.1015	0.1052	0.1084	0.1139	0.1224	0.1305	0.1415	0.1519	0.1615	0.1735	0.1849	0.1998	0.2161	0.2363	0.2546	0.2765	0.3042	0.3289	0.3619	0.3956	0.4351	0.4735	0.507	0.5498	0.5939	0.635	0.6761	0.7164	0.7504	0.7848	0.8183
OS670	S. eubayanus	YP +Mtt	0.2108	0.1686	1.9628	1.7942	0.1128	4.50709		0.1774	0.1777	0.1771	0.1718	0.1701	0.1686	0.171	0.177	0.1834	0.1938	0.2059	0.2201	0.2343	0.2499	0.2663	0.288	0.3056	0.3286	0.3559	0.3845	0.4143	0.4516	0.4858	0.5195	0.5572	0.5999	0.6378	0.6768	0.7173	0.7509	0.7866	0.8185	0.8547	0.8831	0.9163	0.9396	0.9693	0.9956	1.0214	1.0452
OS671	S. eubayanus	YP +Mtt	0.2321	0.0777	2.0074	1.9297	0.101513	7.35045		0.094	0.097	0.0987	0.0926	0.0877	0.0815	0.0777	0.0792	0.0832	0.0891	0.0932	0.0963	0.0991	0.1041	0.1085	0.1142	0.1205	0.1277	0.1369	0.1474	0.1595	0.1734	0.1888	0.2048	0.2236	0.2429	0.2639	0.2859	0.3092	0.3321	0.3591	0.3862	0.416	0.4461	0.4788	0.5114	0.5476	0.5838	0.6163	0.6512
OS671	S. eubayanus	YP +Mtt	0.2247	0.05	1.975	1.925	0.101212	10.2932		0.0529	0.05	0.0552	0.0571	0.0593	0.0617	0.0626	0.0638	0.0642	0.0655	0.0668	0.0687	0.0702	0.0727	0.0761	0.0804	0.0799	0.0808	0.0828	0.0854	0.0893	0.0919	0.0954	0.1006	0.1076	0.115	0.1224	0.1317	0.1427	0.1541	0.1657	0.1791	0.1936	0.2083	0.2257	0.2443	0.2665	0.2877	0.3129	0.3409
OS671	S. eubayanus	YP +Mtt	0.212	0.1015	2.0525	1.951	0.0972	6.80041		0.1135	0.1151	0.1146	0.1086	0.1045	0.1015	0.1024	0.1064	0.1099	0.1128	0.1199	0.1261	0.1307	0.1365	0.1434	0.1485	0.1548	0.1643	0.1743	0.1845	0.1982	0.2127	0.2286	0.248	0.2671	0.2889	0.312	0.337	0.3648	0.3916	0.4175	0.445	0.4759	0.5112	0.5408	0.5743	0.6065	0.6387	0.6717	0.7022
OS671	S. eubayanus	YP +Mtt	0.2127	0.0854	2.0372	1.9518	0.09945	8.01156		0.0958	0.0949	0.0972	0.0946	0.0933	0.0902	0.0878	0.0873	0.0854	0.087	0.0912	0.0962	0.0997	0.1014	0.1043	0.1084	0.113	0.1198	0.1268	0.1345	0.1433	0.1541	0.166	0.1799	0.196	0.2117	0.229	0.2482	0.2687	0.2899	0.313	0.336	0.3649	0.392	0.4217	0.4508	0.481	0.5148	0.546	0.5802
OS672	S. eubayanus	YP +Mtt	0.2423	0.0427	1.8545	1.8118	0.116138	8.16005		0.0441	0.0427	0.0465	0.0473	0.0487	0.0487	0.0486	0.0498	0.0504	0.0531	0.0551	0.0572	0.0585	0.0622	0.0682	0.0757	0.0839	0.0916	0.0986	0.1085	0.1191	0.1305	0.1421	0.1547	0.1669	0.1826	0.1974	0.2141	0.2376	0.2579	0.2823	0.3109	0.3399	0.3697	0.4089	0.4452	0.4876	0.5242	0.5621	0.6048
OS672	S. eubayanus	YP +Mtt	0.2383	0.0384	1.7893	1.7509	0.12465	8.87525		0.0432	0.0384	0.0421	0.0426	0.0446	0.0467	0.0483	0.0477	0.0491	0.0513	0.0529	0.0547	0.0564	0.059	0.0609	0.064	0.0684	0.074	0.08	0.086	0.0938	0.1031	0.1141	0.1225	0.1333	0.1408	0.152	0.1656	0.1804	0.2001	0.2206	0.2465	0.274	0.3042	0.3425	0.3802	0.4166	0.4583	0.4999	0.5497
OS672	S. eubayanus	YP +Mtt	0.2126	0.1106	1.9372	1.8266	0.124875	5.93514		0.1271	0.1269	0.1278	0.1225	0.1195	0.1165	0.113	0.1121	0.1106	0.1154	0.1224	0.1314	0.1435	0.1536	0.1653	0.1779	0.1921	0.2083	0.2246	0.2427	0.2642	0.2873	0.3132	0.3421	0.3734	0.4085	0.4475	0.4896	0.5317	0.5724	0.6182	0.6588	0.7	0.7357	0.7805	0.8168	0.8449	0.8785	0.9113	0.9378
OS672	S. eubayanus	YP +Mtt	0.2126	0.1033	1.8882	1.7849	0.1221	6.49713		0.1144	0.111	0.1118	0.1096	0.1089	0.1075	0.1055	0.1053	0.1042	0.1033	0.1049	0.1104	0.118	0.1259	0.1349	0.1455	0.156	0.1676	0.1826	0.1964	0.2124	0.2302	0.2515	0.2747	0.3008	0.3306	0.3612	0.3976	0.4369	0.4787	0.5226	0.5636	0.6087	0.6531	0.6944	0.7337	0.7688	0.8043	0.8364	0.8722
OS673	S. eubayanus	YP +Mtt	0.2386	0.0644	1.7643	1.6999	0.11775	7.30021		0.0657	0.0644	0.0677	0.0686	0.0695	0.0701	0.0713	0.0726	0.0726	0.0726	0.0727	0.0769	0.0806	0.0847	0.0916	0.1009	0.1093	0.1192	0.131	0.1433	0.1548	0.1707	0.1866	0.2023	0.2213	0.2431	0.268	0.2935	0.3222	0.3507	0.386	0.4238	0.4581	0.5014	0.5388	0.5797	0.6178	0.6612	0.6985	0.7379
OS673	S. eubayanus	YP +Mtt	0.2387	0.0674	1.7524	1.685	0.120787	6.98241		0.0771	0.0716	0.0716	0.0707	0.0698	0.0674	0.0676	0.0687	0.0708	0.0738	0.0791	0.0868	0.0942	0.1015	0.1117	0.1201	0.1304	0.1413	0.1533	0.1676	0.183	0.2008	0.2177	0.2386	0.2598	0.282	0.3034	0.3272	0.3556	0.3897	0.4264	0.463	0.5078	0.5489	0.5932	0.6332	0.6769	0.7115	0.7457	0.7851
OS673	S. eubayanus	YP +Mtt	0.2245	0.1142	1.8655	1.7513	0.117413	5.32333		0.1468	0.1435	0.1419	0.1333	0.1245	0.1188	0.1142	0.1183	0.1248	0.1408	0.1505	0.1592	0.1698	0.181	0.1951	0.2085	0.2219	0.2383	0.2555	0.2786	0.2998	0.3256	0.3538	0.3837	0.4181	0.4572	0.4972	0.5372	0.5815	0.6244	0.6633	0.7065	0.742	0.7796	0.8103	0.8496	0.8778	0.9055	0.9388	0.9622
OS673	S. eubayanus	YP +Mtt	0.2135	0.1271	1.8517	1.7246	0.120225	5.66355		0.1443	0.1444	0.1433	0.1383	0.1338	0.1293	0.1272	0.1271	0.1303	0.1383	0.1464	0.1571	0.1673	0.1787	0.1923	0.2048	0.2188	0.2355	0.2533	0.2725	0.2931	0.3189	0.3444	0.3762	0.4091	0.446	0.4861	0.5253	0.5683	0.6095	0.6522	0.6894	0.7297	0.7662	0.7983	0.8394	0.8636	0.888	0.9198	0.9508
OS674	S. eubayanus	YP +Mtt	0.253	0.0418	1.7247	1.6829	0.119025	7.50493		0.0449	0.0418	0.0454	0.0472	0.0485	0.0488	0.0502	0.0512	0.0525	0.0537	0.0563	0.0581	0.0613	0.0673	0.075	0.0832	0.0929	0.1033	0.1136	0.1238	0.1352	0.1485	0.1571	0.1681	0.1836	0.2016	0.2213	0.2446	0.2698	0.298	0.3319	0.3656	0.402	0.4492	0.4907	0.5328	0.5728	0.6165	0.6571	0.6925
OS674	S. eubayanus	YP +Mtt	0.2395	0.0615	1.7583	1.6968	0.12285	7.36793		0.0647	0.0615	0.0653	0.0654	0.0661	0.0659	0.067	0.0681	0.0682	0.0711	0.0749	0.0788	0.085	0.0931	0.1037	0.1143	0.1245	0.1324	0.1428	0.1508	0.16	0.1714	0.1853	0.1996	0.2182	0.238	0.2603	0.2845	0.3148	0.3445	0.3791	0.4185	0.4591	0.4996	0.5453	0.5896	0.631	0.6709	0.7118	0.7461
OS674	S. eubayanus	YP +Mtt	0.2158	0.0992	1.8488	1.7496	0.111375	6.59708		0.1053	0.1015	0.1027	0.1019	0.1022	0.101	0.0998	0.0992	0.0998	0.102	0.1058	0.1115	0.1187	0.1267	0.1375	0.1487	0.1609	0.174	0.1846	0.1975	0.2106	0.228	0.2465	0.2632	0.2849	0.3097	0.3366	0.3665	0.3982	0.4305	0.4669	0.5026	0.5413	0.5854	0.6267	0.6628	0.6965	0.7321	0.7639	0.796
OS674	S. eubayanus	YP +Mtt	0.2175	0.1114	1.8584	1.747	0.112837	6.05916		0.1233	0.1196	0.1208	0.1183	0.1156	0.1126	0.1114	0.1122	0.113	0.1149	0.1213	0.1295	0.1371	0.1476	0.16	0.1721	0.1837	0.1975	0.2125	0.2269	0.2455	0.2662	0.2896	0.3123	0.3372	0.3683	0.4013	0.4361	0.4718	0.5107	0.5516	0.5909	0.6313	0.6661	0.703	0.7383	0.7727	0.805	0.8369	0.8651
OS675	S. eubayanus	YP +Mtt	0.2144	0.0976	1.8108	1.7132	0.113438	7.21058		0.1009	0.0976	0.1001	0.101	0.1011	0.1014	0.1008	0.102	0.1032	0.107	0.1095	0.1135	0.1178	0.1251	0.1344	0.1444	0.1542	0.1641	0.1771	0.1893	0.2001	0.2128	0.229	0.2437	0.2628	0.2832	0.306	0.3319	0.3563	0.3861	0.4196	0.4475	0.4843	0.5239	0.5618	0.6056	0.6409	0.6835	0.7214	0.7555
OS675	S. eubayanus	YP +Mtt	0.2287	0.1111	1.871	1.7599	0.109313	6.09663		0.1258	0.1196	0.1198	0.1158	0.1142	0.1123	0.1111	0.1132	0.1145	0.1218	0.1299	0.1374	0.1462	0.1567	0.1674	0.1818	0.1946	0.208	0.2226	0.2385	0.2579	0.2754	0.2982	0.3195	0.344	0.3711	0.3991	0.4277	0.4628	0.4984	0.533	0.5713	0.6096	0.6471	0.6873	0.724	0.7568	0.7899	0.8174	0.8423
OS675	S. eubayanus	YP +Mtt	0.2269	0.0645	1.8395	1.775	0.106687	8.24558		0.0684	0.0645	0.0686	0.0692	0.0707	0.0731	0.0741	0.0746	0.0751	0.0763	0.0782	0.0812	0.0819	0.0846	0.0891	0.0955	0.1003	0.1066	0.1147	0.1237	0.1329	0.1431	0.1551	0.1667	0.1809	0.1949	0.2123	0.2276	0.2462	0.2673	0.2904	0.3108	0.338	0.3631	0.3926	0.4238	0.455	0.4856	0.5274	0.5706
OS675	S. eubayanus	YP +Mtt	0.2201	0.1109	1.9117	1.8008	0.101662	5.99606		0.1228	0.1181	0.1166	0.1131	0.1129	0.1109	0.1126	0.1164	0.1201	0.1235	0.1324	0.1415	0.1524	0.1624	0.1768	0.1882	0.1977	0.2087	0.2231	0.2387	0.2555	0.2752	0.2935	0.3186	0.3371	0.3657	0.3892	0.4134	0.4466	0.4766	0.5145	0.5487	0.5862	0.6199	0.6535	0.6917	0.7245	0.7554	0.7856	0.8155
OS104	S. cerevisiae	YP +Mtt	0.218	0.1381	2.0131	1.875	0.130125	3.74063		0.1381	0.1402	0.1441	0.1531	0.1528	0.1551	0.146	0.1455	0.156	0.1713	0.1972	0.2135	0.2226	0.2447	0.2709	0.2982	0.3352	0.3737	0.4193	0.4674	0.5035	0.5611	0.6056	0.6457	0.6984	0.7375	0.7663	0.8072	0.8446	0.8803	0.9133	0.9406	0.9722	1.0023	1.0334	1.0565	1.0799	1.1026	1.1286	1.1484
OS104	S. cerevisiae	YP +Mtt	0.2259	0.1079	2.0076	1.8997	0.1392	4.81825		0.1094	0.1079	0.1125	0.1167	0.1193	0.1218	0.1203	0.1189	0.1212	0.1233	0.1273	0.1369	0.1487	0.1606	0.1792	0.2	0.2207	0.2492	0.2816	0.3228	0.3608	0.4054	0.4474	0.4964	0.5506	0.5972	0.6467	0.6908	0.7334	0.7766	0.8136	0.8533	0.8838	0.9193	0.9464	0.9774	1.0023	1.0333	1.0591	1.0852
OS104	S. cerevisiae	YP +Mtt	0.2216	0.0799	1.9909	1.911	0.139687	5.10756		0.0857	0.0799	0.0852	0.0878	0.0896	0.0917	0.0929	0.0951	0.0966	0.0972	0.0975	0.1023	0.11	0.1238	0.1402	0.1584	0.1807	0.2053	0.2344	0.2692	0.3036	0.3467	0.3871	0.4325	0.4819	0.5305	0.5793	0.6279	0.6737	0.7192	0.7583	0.7985	0.8357	0.8686	0.8975	0.9332	0.9653	0.9886	1.0196	1.0478
OS104	S. cerevisiae	YP +Mtt	0.2158	0.0817	1.9978	1.9161	0.143512	5.64419		0.0871	0.0817	0.086	0.0892	0.0915	0.0937	0.0955	0.0973	0.0988	0.1002	0.0986	0.0978	0.1016	0.1096	0.1233	0.1373	0.1528	0.1726	0.1955	0.2211	0.2515	0.2882	0.3277	0.3655	0.4131	0.4593	0.5123	0.5633	0.6128	0.6601	0.7048	0.7482	0.7932	0.8262	0.8619	0.8973	0.9272	0.9593	0.9922	1.0206
OS122	S. kudriavzevii	YP +Mtt	0.2269	0.0524	1.9048	1.8524	0.09165	6.44081		0.0566	0.0524	0.0576	0.0638	0.0696	0.0741	0.0776	0.0803	0.0824	0.0845	0.0855	0.0872	0.0931	0.1004	0.1094	0.1214	0.1319	0.1437	0.1571	0.1722	0.1894	0.2054	0.2198	0.2377	0.2563	0.2784	0.3005	0.3223	0.3426	0.3676	0.3927	0.4188	0.4433	0.4725	0.5036	0.5344	0.5619	0.5924	0.6279	0.657
OS122	S. kudriavzevii	YP +Mtt	0.2361	0.0245	1.882	1.8575	0.0744	8.34543		0.0313	0.0245	0.0277	0.0314	0.0359	0.0396	0.0412	0.0431	0.0454	0.0484	0.0509	0.0541	0.0547	0.0566	0.0598	0.0612	0.0638	0.069	0.0781	0.0883	0.0984	0.1085	0.1187	0.1308	0.1464	0.1606	0.1738	0.1864	0.2019	0.2154	0.228	0.2449	0.2568	0.2726	0.2907	0.3076	0.3249	0.3447	0.3664	0.3878
OS122	S. kudriavzevii	YP +Mtt	0.2446	0.0276	1.8861	1.8585	0.101363	6.4151		0.0314	0.0276	0.0333	0.0385	0.0442	0.0474	0.049	0.0507	0.0522	0.0559	0.0586	0.0634	0.0692	0.0774	0.0892	0.0987	0.1091	0.1213	0.1357	0.1504	0.1682	0.1824	0.2017	0.2199	0.2433	0.2658	0.2882	0.3127	0.3382	0.365	0.3924	0.4202	0.4514	0.489	0.5241	0.5616	0.5937	0.6248	0.6593	0.6929
OS122	S. kudriavzevii	YP +Mtt	0.2269	0.0355	1.8869	1.8514	0.085875	8.66434		0.0424	0.0355	0.0393	0.0431	0.0468	0.0497	0.0512	0.0529	0.0545	0.0579	0.0605	0.062	0.0646	0.0661	0.0688	0.0718	0.0744	0.0781	0.0845	0.093	0.1039	0.1152	0.1262	0.1374	0.1496	0.1638	0.1777	0.1921	0.205	0.2195	0.2345	0.251	0.2689	0.2879	0.3082	0.3269	0.3484	0.3719	0.3956	0.4174
OS123	S. kudriavzevii	YP +Mtt	0.2303	0.0408	1.9217	1.8809	0.0748875	9.4435		0.0465	0.0408	0.0458	0.0494	0.053	0.0559	0.0582	0.06	0.063	0.065	0.0678	0.0695	0.0695	0.0707	0.0739	0.0776	0.0813	0.0865	0.0931	0.0992	0.1059	0.1153	0.1246	0.1345	0.145	0.1571	0.1675	0.1773	0.1911	0.2044	0.2186	0.2324	0.2464	0.2625	0.2796	0.2965	0.3116	0.3294	0.3458	0.3642
OS123	S. kudriavzevii	YP +Mtt	0.2227	0.044	1.8917	1.8477	0.0506625	8.16185		0.0488	0.044	0.0479	0.0526	0.0562	0.0593	0.0622	0.0639	0.0658	0.0674	0.0693	0.0709	0.0706	0.071	0.0737	0.0767	0.0813	0.0859	0.0918	0.0974	0.1034	0.1119	0.1193	0.128	0.1377	0.1483	0.1592	0.168	0.1813	0.194	0.206	0.2184	0.2329	0.2437	0.2559	0.2718	0.2865	0.2999	0.3169	0.3309
OS123	S. kudriavzevii	YP +Mtt	0.232	0.037	1.8688	1.8318	0.066675	5.88076		0.042	0.037	0.0416	0.0473	0.052	0.0563	0.0592	0.0617	0.065	0.0684	0.0703	0.0722	0.0736	0.0757	0.082	0.0894	0.0965	0.1083	0.1199	0.1328	0.1458	0.16	0.1732	0.1884	0.2049	0.2208	0.2401	0.2579	0.2775	0.2951	0.3142	0.3332	0.3512	0.375	0.3991	0.424	0.4464	0.468	0.4903	0.5131
OS123	S. kudriavzevii	YP +Mtt	0.2538	0.0115	1.7786	1.7671	0.056325	12.585		0.0164	0.0115	0.0178	0.0211	0.0251	0.0283	0.0312	0.0326	0.0341	0.0353	0.0379	0.0407	0.0416	0.0428	0.0458	0.049	0.0509	0.0537	0.0572	0.0579	0.0602	0.0648	0.0708	0.0752	0.0832	0.0912	0.0973	0.1036	0.1133	0.1213	0.1297	0.1395	0.1466	0.157	0.1674	0.1747	0.1862	0.1959	0.2068	0.2189
OS136	S. cerevisiae	YP +Mtt	0.2157	0.0547	2.1615	2.1068	0.148688	5.89542		0.0626	0.0547	0.0595	0.0647	0.0676	0.0685	0.0683	0.0701	0.0723	0.0754	0.0764	0.0784	0.0836	0.0877	0.0934	0.1046	0.117	0.1323	0.151	0.1718	0.1958	0.2233	0.2569	0.2937	0.3398	0.3894	0.4436	0.498	0.5542	0.61	0.665	0.708	0.7598	0.8007	0.8401	0.8819	0.9254	0.9661	1.0018	1.0375
OS136	S. cerevisiae	YP +Mtt	0.2168	0.0517	2.174	2.1223	0.149512	5.43291		0.0571	0.0517	0.0575	0.0631	0.0654	0.0672	0.0661	0.0679	0.0713	0.0758	0.0815	0.091	0.1002	0.108	0.1236	0.1395	0.1543	0.1719	0.1917	0.2175	0.2412	0.2801	0.3158	0.3592	0.4142	0.4689	0.524	0.5758	0.631	0.6847	0.735	0.7808	0.8258	0.8676	0.9101	0.9436	0.9835	1.0188	1.0542	1.0883
OS136	S. cerevisiae	YP +Mtt	0.2129	0.0708	2.1708	2.1	0.144337	4.63791		0.0714	0.0708	0.0799	0.0862	0.0885	0.0847	0.0831	0.0867	0.0931	0.1063	0.1172	0.1314	0.1472	0.1636	0.1837	0.2042	0.2284	0.2562	0.2848	0.3189	0.3557	0.3992	0.4498	0.5009	0.5559	0.6042	0.6523	0.6966	0.7459	0.7905	0.8347	0.8738	0.9136	0.9544	0.9872	1.0224	1.0563	1.0897	1.1193	1.1491
OS136	S. cerevisiae	YP +Mtt	0.215	0.0624	2.1713	2.1089	0.1446	4.89765		0.0639	0.0624	0.0707	0.0773	0.081	0.079	0.0769	0.0775	0.081	0.0858	0.0937	0.107	0.1225	0.1378	0.1546	0.174	0.1945	0.2191	0.2475	0.2778	0.3114	0.353	0.3971	0.4493	0.5021	0.5577	0.6071	0.6556	0.7016	0.7463	0.7905	0.8349	0.8792	0.9174	0.9527	0.9936	1.0263	1.0588	1.0911	1.1232
OS140	S. cerevisiae	YP +Mtt	0.2146	0.1107	2.1934	2.0827	0.106388	1.92927		0.1107	0.1189	0.1291	0.1447	0.1584	0.1744	0.192	0.2091	0.2273	0.2467	0.2712	0.3029	0.3304	0.3583	0.3923	0.4251	0.4621	0.5013	0.5404	0.5786	0.6147	0.6502	0.6812	0.7121	0.7458	0.7755	0.8021	0.8314	0.8622	0.8888	0.9161	0.9421	0.9693	0.9912	1.0219	1.0462	1.0698	1.0906	1.112	1.1346
OS140	S. cerevisiae	YP +Mtt	0.2129	0.1384	2.2029	2.0645	0.105338	1.14394		0.1384	0.1486	0.1629	0.1808	0.1976	0.2218	0.2468	0.2713	0.2957	0.3224	0.3558	0.3938	0.4355	0.4651	0.5092	0.5396	0.5797	0.6145	0.6561	0.6864	0.7164	0.7494	0.7796	0.8111	0.8416	0.8669	0.8966	0.9208	0.9469	0.9744	0.997	1.0224	1.051	1.07	1.0948	1.1152	1.1379	1.1582	1.1782	1.1988
OS140	S. cerevisiae	YP +Mtt	0.2132	0.0577	2.1499	2.0922	0.109387	5.15998		0.0616	0.0577	0.0629	0.0655	0.0676	0.0701	0.0749	0.0807	0.0881	0.0955	0.1047	0.1165	0.1279	0.1364	0.1516	0.165	0.1799	0.1925	0.2128	0.2328	0.2501	0.2798	0.3051	0.3346	0.3686	0.4009	0.433	0.4672	0.508	0.5488	0.585	0.6236	0.6547	0.6907	0.7279	0.7589	0.789	0.8184	0.8544	0.8824
OS140	S. cerevisiae	YP +Mtt	0.2119	0.0658	2.1407	2.0749	0.105525	5.16584		0.0706	0.0658	0.071	0.0758	0.0788	0.0815	0.0853	0.0892	0.0931	0.0961	0.1023	0.1124	0.1237	0.1344	0.1486	0.1621	0.1792	0.1944	0.2162	0.2378	0.2561	0.2813	0.3079	0.3324	0.3645	0.3957	0.4304	0.4611	0.4993	0.5394	0.5762	0.6111	0.6473	0.6809	0.7133	0.7425	0.7715	0.8019	0.8349	0.8665
OS141	S. kudriavzevii	YP +Mtt	0.2271	0.0328	1.7727	1.7399	0.0649125	6.15829		0.037	0.0328	0.0366	0.0415	0.0465	0.0509	0.0546	0.0563	0.0587	0.0627	0.0681	0.0741	0.0831	0.0909	0.0994	0.109	0.1157	0.1226	0.1323	0.1448	0.1557	0.1679	0.18	0.1935	0.2087	0.2243	0.2369	0.2516	0.2648	0.2823	0.2981	0.3145	0.3326	0.3533	0.371	0.3915	0.4137	0.4349	0.452	0.4746
OS141	S. kudriavzevii	YP +Mtt	0.2254	0.032	1.7108	1.6788	0.06375	9.99451		0.038	0.032	0.0354	0.0394	0.0424	0.0454	0.0481	0.0505	0.0521	0.0544	0.0542	0.0559	0.0577	0.0594	0.0616	0.0635	0.0652	0.0671	0.0703	0.0729	0.0756	0.0792	0.0834	0.0885	0.0931	0.098	0.1037	0.1106	0.1179	0.126	0.134	0.1424	0.1523	0.163	0.1758	0.1886	0.2008	0.2131	0.23	0.2457
OS141	S. kudriavzevii	YP +Mtt	0.2285	0.0332	1.7474	1.7142	0.06285	7.47256		0.039	0.0332	0.0365	0.0405	0.0451	0.0491	0.0521	0.0551	0.0565	0.0616	0.0643	0.0683	0.0723	0.0762	0.0804	0.0852	0.0904	0.0962	0.1043	0.1115	0.1192	0.1286	0.1361	0.1467	0.1561	0.1657	0.1761	0.1872	0.1992	0.2108	0.2246	0.24	0.255	0.2734	0.29	0.3067	0.3238	0.344	0.3651	0.3821
OS141	S. kudriavzevii	YP +Mtt	0.2344	0.0281	1.7429	1.7148	0.0655125	5.91395		0.0338	0.0281	0.0333	0.0369	0.0422	0.0472	0.0491	0.0525	0.0564	0.0616	0.0647	0.0698	0.0748	0.0807	0.0893	0.0993	0.1077	0.1175	0.1288	0.1389	0.1493	0.1639	0.1756	0.1871	0.2035	0.2172	0.2348	0.2516	0.2691	0.2869	0.3064	0.3263	0.347	0.3639	0.3869	0.4066	0.4267	0.4505	0.4734	0.4942
OS143	S. cerevisiae	YP +Mtt	0.2119	0.05	1.7785	1.7285	0.1137	4.42744		0.0576	0.05	0.0529	0.0551	0.0582	0.0622	0.0664	0.0726	0.0787	0.0875	0.096	0.1065	0.1167	0.1271	0.1423	0.1634	0.1851	0.2055	0.2298	0.2623	0.2892	0.3286	0.3646	0.4068	0.4515	0.4932	0.5342	0.5699	0.6086	0.6433	0.6771	0.71	0.738	0.7692	0.804	0.8334	0.8586	0.8828	0.91	0.934
OS143	S. cerevisiae	YP +Mtt	0.2156	0.0559	1.7727	1.7168	0.114225	4.06982		0.0632	0.0559	0.0582	0.0626	0.0662	0.071	0.0749	0.0821	0.0888	0.0968	0.1073	0.1198	0.131	0.1403	0.1588	0.1846	0.2091	0.2382	0.267	0.3031	0.3364	0.3816	0.4196	0.4582	0.5036	0.5429	0.5782	0.6121	0.6493	0.6862	0.7128	0.743	0.7723	0.8035	0.8301	0.8597	0.8825	0.9092	0.935	0.9592
OS143	S. cerevisiae	YP +Mtt	0.2254	0.0416	1.8452	1.8036	0.111937	4.41976		0.0473	0.0416	0.0457	0.0498	0.0531	0.0572	0.0625	0.0692	0.0734	0.0814	0.0903	0.1019	0.1142	0.1236	0.1371	0.1546	0.1724	0.1948	0.2207	0.2483	0.2805	0.3166	0.3573	0.3978	0.4394	0.4802	0.5214	0.5543	0.595	0.6298	0.6648	0.6963	0.727	0.7579	0.7922	0.8204	0.8421	0.8704	0.8974	0.9245
OS143	S. cerevisiae	YP +Mtt	0.2209	0.0491	1.8368	1.7877	0.11745	3.6871		0.0554	0.0491	0.0515	0.0556	0.0588	0.0639	0.0721	0.0817	0.0927	0.107	0.1226	0.1393	0.1567	0.1735	0.1958	0.2179	0.2433	0.2746	0.3105	0.3498	0.3871	0.4348	0.4762	0.5165	0.558	0.5927	0.6311	0.663	0.7002	0.7307	0.7623	0.7934	0.8163	0.8445	0.8759	0.9013	0.9241	0.9487	0.9714	0.9954
OS150	S. cerevisiae	YP +Mtt	0.2138	0.0808	1.9568	1.876	0.125737	5.50949		0.085	0.0808	0.0857	0.0897	0.0915	0.0937	0.0935	0.0942	0.0933	0.0935	0.0954	0.1001	0.1053	0.1103	0.1219	0.1362	0.1541	0.1728	0.1922	0.2174	0.2412	0.2747	0.3036	0.3442	0.386	0.434	0.4747	0.5166	0.5616	0.6048	0.6464	0.6809	0.7213	0.7554	0.7922	0.8225	0.8499	0.8808	0.9075	0.9358
OS150	S. cerevisiae	YP +Mtt	0.2139	0.07	1.9394	1.8694	0.121687	5.40329		0.075	0.07	0.0739	0.0784	0.0808	0.0821	0.0831	0.0846	0.0864	0.0868	0.0879	0.0916	0.0977	0.104	0.1155	0.1299	0.1446	0.1621	0.1833	0.2071	0.2299	0.264	0.2926	0.3296	0.3689	0.4149	0.4578	0.5015	0.5444	0.5888	0.6286	0.6659	0.7055	0.7394	0.7782	0.8088	0.841	0.8721	0.8977	0.9264
OS150	S. cerevisiae	YP +Mtt	0.2309	0.0542	1.9321	1.8779	0.122325	5.40772		0.0596	0.0542	0.0589	0.0624	0.0644	0.0663	0.0673	0.069	0.0706	0.0716	0.0713	0.0742	0.0816	0.0938	0.1074	0.1216	0.1378	0.1582	0.1787	0.2019	0.2262	0.2571	0.2897	0.3254	0.3647	0.4069	0.4514	0.4953	0.5344	0.5767	0.6174	0.6556	0.6909	0.7248	0.7596	0.7905	0.8194	0.8498	0.8838	0.91
OS150	S. cerevisiae	YP +Mtt	0.2287	0.0642	1.9583	1.8941	0.1233	3.92052		0.0651	0.0642	0.0729	0.078	0.0812	0.0806	0.0806	0.0844	0.0902	0.1032	0.1175	0.1337	0.1508	0.1682	0.1903	0.2181	0.2454	0.2801	0.3152	0.3539	0.3951	0.4417	0.4804	0.5261	0.5691	0.6089	0.6495	0.6827	0.7217	0.7567	0.7899	0.8199	0.8456	0.8748	0.906	0.9296	0.9555	0.9814	1.0065	1.0292
OS155	S. cerevisiae	YP +Mtt	0.2145	0.0954	1.9651	1.8697	0.12495	3.61745		0.0981	0.0954	0.1012	0.0999	0.1002	0.1042	0.1109	0.1195	0.1307	0.1457	0.1607	0.1778	0.1979	0.2166	0.243	0.273	0.3069	0.3374	0.3791	0.4227	0.4652	0.5169	0.5597	0.5976	0.6409	0.6763	0.7123	0.744	0.781	0.8147	0.8419	0.8727	0.8979	0.9248	0.9501	0.9781	0.9997	1.0248	1.0478	1.0678
OS155	S. cerevisiae	YP +Mtt	0.2135	0.0835	1.9684	1.8849	0.121125	3.93891		0.0865	0.0835	0.0886	0.0898	0.09	0.0896	0.0921	0.0978	0.1061	0.1184	0.1323	0.1478	0.1634	0.1798	0.2026	0.2271	0.2557	0.2872	0.3218	0.3591	0.4011	0.4452	0.4925	0.5351	0.5754	0.6147	0.6539	0.6865	0.7241	0.7607	0.788	0.8176	0.8525	0.8753	0.9041	0.929	0.9552	0.98	1.0065	1.0285
OS155	S. cerevisiae	YP +Mtt	0.2167	0.063	1.9397	1.8767	0.119663	4.53421		0.0676	0.063	0.0674	0.0703	0.0731	0.0762	0.0789	0.0816	0.0845	0.0876	0.0946	0.1037	0.1156	0.127	0.1447	0.1638	0.1867	0.2091	0.2385	0.2704	0.3069	0.3485	0.3856	0.4302	0.4739	0.5172	0.5575	0.5923	0.6339	0.6712	0.7047	0.7403	0.7678	0.8031	0.8311	0.8574	0.8842	0.912	0.9384	0.9605
OS155	S. cerevisiae	YP +Mtt	0.2142	0.0737	1.9452	1.8715	0.118913	4.22411		0.0753	0.0737	0.0785	0.0821	0.0848	0.0865	0.0886	0.091	0.096	0.1021	0.1129	0.1287	0.1408	0.1548	0.176	0.197	0.224	0.2491	0.2809	0.3157	0.3535	0.3974	0.4422	0.4768	0.5227	0.5601	0.5949	0.6319	0.6706	0.7024	0.735	0.7707	0.7972	0.8275	0.8549	0.884	0.9073	0.9358	0.9592	0.9828
OS156	S. cerevisiae	YP +Mtt	0.2184	0.0559	1.9482	1.8923	0.1263	4.22882		0.0597	0.0559	0.0598	0.0639	0.0672	0.0716	0.0762	0.0832	0.0896	0.0987	0.1106	0.1249	0.1388	0.1547	0.177	0.2006	0.224	0.253	0.2826	0.3179	0.3531	0.3985	0.4417	0.487	0.5307	0.5776	0.6164	0.6588	0.6992	0.7408	0.7785	0.8152	0.848	0.8779	0.9143	0.9477	0.9759	0.9988	1.0262	1.0531
OS156	S. cerevisiae	YP +Mtt	0.2126	0.0544	1.9245	1.8701	0.132113	4.86262		0.061	0.0544	0.0588	0.0625	0.0666	0.0695	0.0734	0.0792	0.0853	0.0921	0.1003	0.112	0.124	0.1372	0.1527	0.1714	0.1904	0.2133	0.2398	0.2653	0.2958	0.334	0.3715	0.417	0.4659	0.5106	0.5577	0.601	0.6469	0.6918	0.7348	0.7693	0.8061	0.8451	0.8792	0.9142	0.9446	0.9714	1.0005	1.0314
OS156	S. cerevisiae	YP +Mtt	0.2212	0.046	1.9666	1.9206	0.139688	4.74649		0.0506	0.046	0.0493	0.0529	0.0557	0.0588	0.0609	0.0656	0.0704	0.0785	0.0868	0.0984	0.1118	0.1261	0.1453	0.1664	0.1895	0.2151	0.2457	0.2747	0.3089	0.3532	0.398	0.4421	0.4988	0.5491	0.5936	0.6374	0.6792	0.7262	0.7705	0.8056	0.8412	0.8755	0.9075	0.9384	0.967	0.9957	1.0219	1.0505
OS156	S. cerevisiae	YP +Mtt	0.2233	0.0537	1.9199	1.8662	0.133088	4.69484		0.0582	0.0537	0.0576	0.0619	0.0655	0.0685	0.0727	0.0772	0.0817	0.0875	0.0947	0.1056	0.1198	0.1324	0.1482	0.1678	0.1882	0.2125	0.2385	0.2692	0.3013	0.3431	0.3874	0.4352	0.4838	0.5358	0.5823	0.6191	0.6643	0.707	0.7423	0.7796	0.815	0.8465	0.8797	0.9081	0.9372	0.9663	0.9935	1.0231
OS174	S. cerevisiae	YP +Mtt	0.2131	0.0507	2.1041	2.0534	0.106762	8.96639		0.0546	0.0507	0.0548	0.0572	0.0599	0.061	0.0626	0.0648	0.066	0.0681	0.0709	0.0733	0.0758	0.0801	0.0839	0.0918	0.1003	0.1122	0.124	0.1352	0.1441	0.1547	0.1652	0.1774	0.1912	0.2075	0.2206	0.236	0.2517	0.2693	0.288	0.3059	0.3264	0.3451	0.3653	0.3878	0.4136	0.4368	0.4649	0.4925
OS174	S. cerevisiae	YP +Mtt	0.2141	0.0608	2.1035	2.0427	0.107362	8.43777		0.0635	0.0608	0.0663	0.0721	0.0762	0.0784	0.08	0.0821	0.0831	0.0852	0.0839	0.0851	0.0885	0.0908	0.0966	0.1098	0.1222	0.1363	0.1478	0.1603	0.1685	0.1847	0.195	0.2095	0.2257	0.242	0.2555	0.2711	0.2888	0.3079	0.328	0.346	0.368	0.3937	0.4146	0.4369	0.4626	0.4927	0.522	0.5549
OS174	S. cerevisiae	YP +Mtt	0.2269	0.0554	2.0982	2.0428	0.10725	7.49231		0.059	0.0554	0.0621	0.0663	0.0694	0.0696	0.07	0.0708	0.0728	0.076	0.0801	0.087	0.0974	0.1069	0.1197	0.1337	0.1457	0.1601	0.1746	0.1877	0.2022	0.218	0.233	0.2494	0.2668	0.2847	0.3025	0.3207	0.3403	0.3607	0.3851	0.4059	0.43	0.4534	0.4787	0.5093	0.5394	0.5716	0.6063	0.6421
OS174	S. cerevisiae	YP +Mtt	0.2199	0.0492	2.0932	2.044	0.109538	8.60174		0.0528	0.0492	0.055	0.0594	0.0625	0.0632	0.0632	0.0644	0.0656	0.0688	0.0719	0.0757	0.082	0.0866	0.0951	0.1041	0.1135	0.1263	0.1377	0.1488	0.1607	0.1748	0.1865	0.1998	0.2166	0.2314	0.2473	0.2621	0.2788	0.297	0.3166	0.337	0.3561	0.3779	0.4028	0.4256	0.4523	0.4784	0.5088	0.538
OS176	S. cerevisiae	YP +Mtt	0.2307	0.1276	2.2709	2.1433	0.170663	4.58434		0.1276	0.1278	0.1371	0.1419	0.1428	0.1444	0.1487	0.1548	0.1629	0.1743	0.1908	0.2117	0.2341	0.2596	0.2843	0.3119	0.342	0.375	0.4153	0.4571	0.5012	0.5523	0.6076	0.657	0.7151	0.7681	0.8243	0.883	0.9404	1.0009	1.0627	1.1192	1.1741	1.2258	1.2686	1.3109	1.3457	1.3852	1.4209	1.4533
OS176	S. cerevisiae	YP +Mtt	0.2278	0.1173	2.2638	2.1465	0.186075	4.60325		0.1221	0.1173	0.1235	0.1274	0.1278	0.1284	0.1308	0.1388	0.1463	0.1576	0.1714	0.1907	0.2106	0.235	0.2657	0.2953	0.3335	0.3726	0.4156	0.4602	0.517	0.5745	0.6353	0.6889	0.7545	0.8188	0.8734	0.9452	1.0091	1.0693	1.1315	1.1917	1.2457	1.2918	1.3376	1.3801	1.4079	1.4417	1.4744	1.501
OS176	S. cerevisiae	YP +Mtt	0.2169	0.1596	2.3006	2.141	0.175163	3.9843		0.1632	0.1596	0.1669	0.1675	0.1653	0.1614	0.1674	0.1761	0.187	0.2065	0.2303	0.2573	0.2889	0.3218	0.3593	0.3979	0.4407	0.4873	0.5372	0.585	0.6387	0.6984	0.7537	0.8084	0.863	0.9238	0.985	1.0428	1.1058	1.1651	1.2181	1.2625	1.3135	1.3517	1.391	1.4286	1.4539	1.4848	1.5155	1.5442
OS176	S. cerevisiae	YP +Mtt	0.2336	0.1306	2.2566	2.126	0.17805	4.23729		0.1338	0.1306	0.1378	0.1402	0.14	0.1406	0.143	0.1532	0.1661	0.1827	0.204	0.22	0.2434	0.2671	0.3007	0.3364	0.3773	0.42	0.4644	0.5124	0.57	0.6303	0.6864	0.7461	0.8006	0.8599	0.9183	0.9783	1.0408	1.1051	1.1541	1.2085	1.2618	1.303	1.3491	1.3866	1.4169	1.4486	1.4806	1.5082
OS180	S. cerevisiae	YP +Mtt	0.2166	0.0827	1.9862	1.9035	0.125775	5.01053		0.0866	0.0827	0.0879	0.0905	0.0936	0.0966	0.097	0.0985	0.101	0.1055	0.1127	0.1228	0.1356	0.1461	0.1606	0.1773	0.1943	0.2159	0.2383	0.2647	0.2925	0.3292	0.3648	0.407	0.4516	0.4948	0.5385	0.5846	0.6264	0.6708	0.7104	0.7497	0.787	0.8233	0.8569	0.8929	0.9223	0.9519	0.9781	1.0082
OS180	S. cerevisiae	YP +Mtt	0.2176	0.0901	1.9892	1.8991	0.128587	4.13852		0.0944	0.0901	0.101	0.1018	0.1044	0.1068	0.1077	0.1115	0.1161	0.1261	0.1394	0.1556	0.1707	0.1872	0.2082	0.2324	0.2595	0.2842	0.317	0.3568	0.3961	0.4475	0.4938	0.5398	0.5836	0.6295	0.6736	0.7109	0.7505	0.7904	0.8213	0.8579	0.889	0.9171	0.9462	0.9731	1.0006	1.0277	1.0521	1.0786
OS180	S. cerevisiae	YP +Mtt	0.2143	0.0672	1.9733	1.9061	0.129712	5.38691		0.0726	0.0672	0.0735	0.0778	0.0814	0.0839	0.0847	0.0876	0.09	0.0927	0.0959	0.1027	0.1136	0.12	0.1333	0.1478	0.1631	0.1799	0.1991	0.2226	0.2498	0.2796	0.3162	0.3551	0.399	0.4446	0.4864	0.5297	0.5791	0.6233	0.6662	0.7137	0.7449	0.7826	0.8206	0.8517	0.8865	0.9176	0.9499	0.9764
OS180	S. cerevisiae	YP +Mtt	0.216	0.0603	1.9643	1.904	0.12495	5.2477		0.0651	0.0603	0.0664	0.0714	0.075	0.078	0.0812	0.0857	0.0903	0.093	0.0978	0.1074	0.1166	0.1238	0.1383	0.154	0.1731	0.1844	0.2055	0.2261	0.2501	0.285	0.3186	0.3558	0.3969	0.442	0.4837	0.524	0.5708	0.6162	0.6555	0.6956	0.7301	0.7717	0.8056	0.8363	0.8675	0.9016	0.9326	0.9625
OS182	S. cerevisiae	YP +Mtt	0.2133	0.0953	2.0064	1.9111	0.1428	3.35294		0.0953	0.0957	0.1066	0.1127	0.1144	0.1149	0.1157	0.1222	0.1315	0.1466	0.1636	0.1866	0.2118	0.2418	0.279	0.322	0.3695	0.4222	0.4717	0.5168	0.5685	0.6209	0.6629	0.7077	0.7503	0.7943	0.8289	0.8645	0.8975	0.9268	0.9595	0.986	1.016	1.04	1.0658	1.0905	1.112	1.1331	1.1562	1.1772
OS182	S. cerevisiae	YP +Mtt	0.2113	0.1143	2.0159	1.9016	0.1458	2.50823		0.1143	0.1181	0.1301	0.1401	0.1472	0.1589	0.1717	0.1874	0.2043	0.2263	0.2577	0.2935	0.3315	0.3697	0.4176	0.4725	0.5261	0.5748	0.6233	0.671	0.7133	0.7585	0.7961	0.8302	0.8672	0.9009	0.9327	0.966	0.992	1.0202	1.0445	1.0703	1.0973	1.1207	1.1432	1.1645	1.1833	1.206	1.2256	1.2424
OS182	S. cerevisiae	YP +Mtt	0.2181	0.1015	2.0066	1.9051	0.137513	2.45023		0.1015	0.1069	0.1208	0.1334	0.1413	0.1475	0.1559	0.17	0.1872	0.2084	0.2393	0.2733	0.3119	0.3509	0.3971	0.4444	0.4901	0.5438	0.587	0.6335	0.6731	0.7176	0.7541	0.7933	0.8315	0.8627	0.8933	0.9229	0.952	0.9813	1.0085	1.0375	1.0601	1.0864	1.1135	1.1318	1.1539	1.1749	1.1958	1.2152
OS182	S. cerevisiae	YP +Mtt	0.2152	0.1001	2.1637	2.0636	0.140812	2.71478		0.1001	0.1017	0.1143	0.1223	0.1286	0.1345	0.1415	0.1532	0.167	0.186	0.2108	0.2424	0.2782	0.3127	0.3606	0.4119	0.4597	0.5091	0.5627	0.6077	0.6527	0.6999	0.7361	0.776	0.8153	0.8485	0.8818	0.9151	0.9463	0.9741	1.0033	1.0281	1.0564	1.0853	1.105	1.1297	1.1511	1.1728	1.1919	1.2141
OS183	S. cerevisiae	YP +Mtt	0.2299	0.0937	1.9855	1.8918	0.1311	3.66972		0.0937	0.0948	0.1052	0.1113	0.1122	0.1082	0.1031	0.1049	0.1121	0.1239	0.1384	0.1569	0.1791	0.2038	0.233	0.267	0.3011	0.3388	0.3836	0.4282	0.474	0.5249	0.5758	0.6177	0.6599	0.7034	0.744	0.7778	0.8191	0.8512	0.8882	0.9206	0.9538	0.9805	1.0127	1.0437	1.0662	1.0929	1.1141	1.1369
OS183	S. cerevisiae	YP +Mtt	0.2368	0.0881	1.9878	1.8997	0.129487	3.15764		0.0881	0.0924	0.1059	0.1125	0.1146	0.1092	0.1073	0.1138	0.1291	0.1459	0.1643	0.1886	0.2144	0.2457	0.277	0.3145	0.3527	0.3941	0.4418	0.4907	0.5363	0.5839	0.6288	0.6696	0.7094	0.7494	0.7871	0.823	0.8566	0.8912	0.9263	0.9576	0.9872	1.0192	1.0438	1.0709	1.0957	1.1205	1.1397	1.1625
OS183	S. cerevisiae	YP +Mtt	0.232	0.0837	2.3661	2.2824	0.132712	4.23396		0.0858	0.0837	0.0917	0.0956	0.0985	0.0976	0.0984	0.0974	0.0968	0.0995	0.1093	0.124	0.1405	0.1584	0.1837	0.2128	0.2439	0.2726	0.3123	0.3508	0.3942	0.4388	0.4857	0.5332	0.5835	0.6251	0.6682	0.71	0.7481	0.7879	0.827	0.8606	0.8933	0.926	0.9596	0.9862	1.0165	1.0417	1.0712	1.0991
OS183	S. cerevisiae	YP +Mtt	0.2466	0.0912	1.9756	1.8844	0.126787	1.89944		0.0912	0.1	0.1181	0.1332	0.1471	0.1607	0.1699	0.1856	0.2083	0.2346	0.2659	0.3039	0.3391	0.3805	0.4226	0.4717	0.5169	0.564	0.6111	0.6522	0.6906	0.73	0.7607	0.8025	0.8336	0.8753	0.9041	0.9334	0.9656	0.9924	1.0237	1.0525	1.0756	1.1026	1.1268	1.1417	1.165	1.1831	1.2033	1.2214
OS184	S. cerevisiae	YP +Mtt	0.24	0.0665	1.9617	1.8952	0.126788	4.89155		0.0677	0.0665	0.0747	0.0815	0.0848	0.0856	0.0863	0.0862	0.0854	0.0875	0.0871	0.0882	0.0972	0.1089	0.1277	0.1495	0.1691	0.1967	0.227	0.2593	0.2926	0.3293	0.365	0.4067	0.4534	0.4959	0.5402	0.5874	0.6269	0.6743	0.7121	0.7448	0.7835	0.8178	0.8532	0.8857	0.9166	0.9461	0.976	1.0036
OS184	S. cerevisiae	YP +Mtt	0.2268	0.0954	1.979	1.8836	0.130125	4.6928		0.0957	0.0954	0.1064	0.1155	0.1193	0.1187	0.1139	0.1094	0.1047	0.1061	0.1128	0.126	0.1376	0.1521	0.1695	0.191	0.2171	0.2465	0.278	0.3115	0.3471	0.3851	0.4283	0.4713	0.5191	0.567	0.6125	0.654	0.6985	0.7396	0.7753	0.815	0.8532	0.8875	0.92	0.9507	0.9813	1.0162	1.0401	1.0649
OS184	S. cerevisiae	YP +Mtt	0.2467	0.0666	1.9471	1.8805	0.13035	5.64864		0.0694	0.0666	0.0731	0.0797	0.0827	0.0837	0.0835	0.0846	0.0839	0.0847	0.0855	0.0863	0.0891	0.0986	0.109	0.1205	0.1363	0.1553	0.1768	0.203	0.2284	0.2594	0.2909	0.325	0.3621	0.4021	0.4435	0.4896	0.5351	0.5818	0.6338	0.672	0.7132	0.7528	0.7911	0.8225	0.859	0.8939	0.9279	0.9593
OS184	S. cerevisiae	YP +Mtt	0.2377	0.0624	1.9446	1.8822	0.126225	5.79144		0.0653	0.0624	0.0688	0.074	0.0772	0.0787	0.0796	0.0786	0.0779	0.0779	0.0778	0.0784	0.083	0.0896	0.1006	0.113	0.1269	0.1436	0.1629	0.1842	0.2092	0.2357	0.266	0.3013	0.3347	0.372	0.4104	0.4572	0.5014	0.5456	0.5893	0.6357	0.6787	0.7161	0.7542	0.7938	0.8308	0.8632	0.9006	0.9329
OS19	S. mikatae	YP +Mtt	0.2336	0.0603	1.8097	1.7494	0.134212	6.56124		0.065	0.0603	0.0657	0.0675	0.0685	0.0692	0.0695	0.0703	0.07	0.0722	0.0755	0.0788	0.085	0.0921	0.1019	0.1122	0.1259	0.1412	0.1585	0.1789	0.1991	0.2206	0.2452	0.2707	0.2982	0.3309	0.3662	0.3997	0.4341	0.4775	0.5161	0.5669	0.6113	0.6594	0.7072	0.7503	0.792	0.8282	0.8617	0.8972
OS19	S. mikatae	YP +Mtt	0.2505	0.0287	1.6984	1.6697	0.133237	9.37433		0.0337	0.0287	0.0315	0.0347	0.0368	0.0394	0.0412	0.0428	0.0432	0.0456	0.0471	0.0496	0.0519	0.0541	0.0576	0.0616	0.0647	0.0692	0.0744	0.0787	0.0866	0.0947	0.1056	0.1129	0.1226	0.1346	0.1479	0.1636	0.179	0.1972	0.2176	0.2367	0.2583	0.285	0.3155	0.3528	0.3842	0.4211	0.462	0.5058
OS19	S. mikatae	YP +Mtt	0.2509	0.0825	1.7001	1.6176	0.124613	7.76608		0.087	0.0825	0.0843	0.0869	0.0895	0.0915	0.0939	0.0955	0.0962	0.099	0.1006	0.1004	0.1026	0.1057	0.1075	0.1128	0.1179	0.1253	0.1369	0.1465	0.1577	0.1693	0.1854	0.1972	0.2155	0.234	0.2554	0.2787	0.3099	0.3364	0.3697	0.4042	0.4419	0.4788	0.5253	0.5685	0.6101	0.6552	0.6955	0.7344
OS19	S. mikatae	YP +Mtt	0.2602	0.0316	1.6248	1.5932	0.1233	9.98621		0.0375	0.0316	0.0332	0.0349	0.0373	0.0384	0.0401	0.0416	0.0423	0.0453	0.046	0.0467	0.0488	0.0504	0.053	0.054	0.0545	0.057	0.0595	0.0629	0.0664	0.0714	0.0772	0.0835	0.0913	0.099	0.1095	0.1209	0.135	0.1503	0.1676	0.1854	0.2049	0.226	0.2501	0.2744	0.3042	0.3338	0.3704	0.4018
OS204	S. cerevisiae	YP +Mtt	0.2321	0.0652	2.0193	1.9541	0.1221	4.46683		0.0652	0.0662	0.0753	0.0811	0.0839	0.084	0.0852	0.0874	0.0913	0.1009	0.1111	0.1227	0.1359	0.1512	0.1688	0.1871	0.2091	0.2343	0.2617	0.2965	0.3319	0.3701	0.4104	0.4538	0.497	0.5373	0.5786	0.6207	0.6577	0.6957	0.7332	0.7666	0.8047	0.8348	0.866	0.8974	0.9321	0.9595	0.9848	1.0154
OS204	S. cerevisiae	YP +Mtt	0.2214	0.0721	2.0165	1.9444	0.12495	4.19168		0.0721	0.074	0.0826	0.0888	0.0915	0.0932	0.0946	0.0956	0.1	0.1086	0.1167	0.1298	0.1433	0.1585	0.1794	0.2008	0.2248	0.2537	0.2868	0.3244	0.3652	0.4078	0.4522	0.4961	0.5426	0.5896	0.628	0.6665	0.706	0.741	0.7787	0.8149	0.8496	0.8839	0.9135	0.942	0.9723	1.0015	1.0255	1.0535
OS204	S. cerevisiae	YP +Mtt	0.2374	0.0686	2.0031	1.9345	0.120412	4.42427		0.0686	0.0696	0.0801	0.0879	0.0897	0.0884	0.0856	0.0859	0.0883	0.0962	0.1065	0.1205	0.1344	0.1517	0.1719	0.1908	0.2148	0.2397	0.2702	0.3018	0.336	0.3736	0.4118	0.4531	0.4983	0.5393	0.5804	0.6183	0.6549	0.6947	0.7273	0.7662	0.8013	0.8318	0.8627	0.896	0.9242	0.9519	0.9795	1.0068
OS204	S. cerevisiae	YP +Mtt	0.2254	0.0697	2.0109	1.9412	0.12165	4.85039		0.0709	0.0697	0.0789	0.0848	0.0877	0.0882	0.0892	0.0868	0.0892	0.0956	0.1036	0.1109	0.1209	0.1348	0.1498	0.1656	0.184	0.2067	0.234	0.2605	0.2966	0.3309	0.3705	0.4058	0.4481	0.488	0.5332	0.5745	0.6145	0.6527	0.6936	0.7302	0.7648	0.8008	0.8325	0.8667	0.8946	0.9238	0.9529	0.9837
OS208	S. cerevisiae	YP +Mtt	0.2269	0.0572	1.8808	1.8236	0.123488	4.57476		0.0616	0.0572	0.0622	0.0665	0.0691	0.07	0.0705	0.0733	0.0733	0.0781	0.0877	0.099	0.1123	0.1255	0.1417	0.1612	0.1829	0.2068	0.2377	0.2705	0.31	0.3446	0.3861	0.4296	0.4768	0.5205	0.5625	0.6052	0.6421	0.6801	0.7154	0.7513	0.7844	0.8168	0.8518	0.8839	0.914	0.9414	0.9684	0.9937
OS208	S. cerevisiae	YP +Mtt	0.248	0.0324	1.8471	1.8147	0.1233	5.52311		0.0376	0.0324	0.0358	0.0391	0.041	0.0419	0.0432	0.0459	0.0474	0.0492	0.0532	0.0578	0.0642	0.0715	0.082	0.0939	0.1082	0.1201	0.1402	0.1596	0.1883	0.2175	0.252	0.2871	0.3274	0.3661	0.4114	0.4566	0.5006	0.5433	0.5826	0.6216	0.6598	0.6949	0.7323	0.7635	0.8	0.829	0.8626	0.8929
OS208	S. cerevisiae	YP +Mtt	0.2313	0.101	1.9141	1.8131	0.120112	3.74534		0.1051	0.1039	0.1091	0.1103	0.1058	0.101	0.1016	0.1093	0.1188	0.1303	0.145	0.162	0.1813	0.202	0.2282	0.2548	0.2877	0.3219	0.3644	0.4027	0.4469	0.4918	0.5339	0.572	0.6145	0.6546	0.692	0.723	0.7572	0.7928	0.829	0.8638	0.8928	0.9227	0.9526	0.9833	1.0108	1.0322	1.0553	1.0823
OS208	S. cerevisiae	YP +Mtt	0.2344	0.0735	1.8824	1.8089	0.124575	4.51716		0.0816	0.0735	0.0779	0.0813	0.0834	0.0848	0.0841	0.0848	0.0855	0.0921	0.1008	0.1122	0.1263	0.1419	0.1602	0.1801	0.2028	0.2294	0.264	0.2951	0.3313	0.373	0.4156	0.4622	0.5072	0.5489	0.5947	0.632	0.6704	0.7052	0.739	0.7721	0.8041	0.838	0.8689	0.9027	0.9282	0.9551	0.9841	1.014
OS211	S. cerevisiae	YP +Mtt	0.2344	0.0494	1.8852	1.8358	0.11925	6.26834		0.0539	0.0494	0.0544	0.0569	0.0595	0.0614	0.0624	0.0621	0.0625	0.065	0.0657	0.067	0.0695	0.0717	0.0721	0.08	0.0895	0.1004	0.1149	0.13	0.1489	0.1701	0.1934	0.2202	0.2505	0.2836	0.3229	0.3596	0.4028	0.4466	0.4873	0.5306	0.5739	0.6129	0.6513	0.6877	0.7208	0.7539	0.785	0.8185
OS211	S. cerevisiae	YP +Mtt	0.2228	0.0614	1.9074	1.846	0.11955	5.66416		0.0653	0.0614	0.068	0.0717	0.0739	0.0758	0.0755	0.0762	0.0775	0.0798	0.0815	0.0837	0.0894	0.0978	0.1075	0.121	0.1344	0.1494	0.1663	0.1859	0.2095	0.2355	0.2658	0.2981	0.3341	0.372	0.4121	0.4526	0.4959	0.5399	0.5824	0.615	0.6583	0.6908	0.7301	0.7645	0.7967	0.8284	0.8536	0.8927
OS211	S. cerevisiae	YP +Mtt	0.2323	0.0611	1.8844	1.8233	0.119025	5.11909		0.0651	0.0611	0.0673	0.0711	0.073	0.0747	0.0744	0.0758	0.0751	0.0737	0.0758	0.0842	0.0953	0.1067	0.1176	0.1335	0.1528	0.172	0.1941	0.2175	0.2459	0.2779	0.3137	0.3488	0.3904	0.4338	0.4804	0.52	0.5627	0.6008	0.641	0.6767	0.7078	0.7456	0.7757	0.8086	0.8374	0.8659	0.8931	0.9232
OS211	S. cerevisiae	YP +Mtt	0.2332	0.0525	1.8803	1.8278	0.12165	5.53761		0.0566	0.0525	0.0581	0.0623	0.0654	0.0668	0.0658	0.0667	0.0677	0.0681	0.0687	0.0704	0.0758	0.083	0.0931	0.1073	0.122	0.1409	0.1598	0.1817	0.2053	0.2356	0.2679	0.3052	0.343	0.3837	0.4262	0.4673	0.5113	0.5548	0.5916	0.6346	0.6702	0.7081	0.7378	0.7689	0.8014	0.8326	0.8613	0.8879
OS226	S. cerevisiae	YP +Mtt	0.2239	0.0887	1.8269	1.7382	0.145687	6.15564		0.0896	0.0904	0.0986	0.0992	0.0971	0.0945	0.0914	0.09	0.0887	0.0904	0.0931	0.0977	0.1041	0.1138	0.1252	0.1376	0.1553	0.1725	0.1902	0.2094	0.2355	0.2598	0.2922	0.3219	0.3597	0.4011	0.4454	0.491	0.5428	0.5886	0.6454	0.6981	0.7459	0.7942	0.8394	0.8893	0.9313	0.9736	1.0162	1.0595
OS226	S. cerevisiae	YP +Mtt	0.221	0.1308	1.8538	1.723	0.136875	4.48858		0.1388	0.1476	0.1587	0.1539	0.1445	0.1352	0.1308	0.132	0.1375	0.1495	0.1622	0.1784	0.1954	0.2198	0.2444	0.2664	0.2969	0.3278	0.3568	0.3917	0.4267	0.4695	0.5128	0.5627	0.6045	0.6562	0.7037	0.7483	0.7965	0.8396	0.8821	0.9277	0.9664	1.0068	1.0461	1.0775	1.114	1.1517	1.181	1.214
OS226	S. cerevisiae	YP +Mtt	0.2267	0.0997	1.8513	1.7516	0.1356	4.85693		0.0997	0.1109	0.123	0.1196	0.1133	0.1089	0.1044	0.104	0.1085	0.1172	0.1263	0.1409	0.1563	0.1748	0.1963	0.217	0.2421	0.2689	0.2986	0.3319	0.3641	0.4018	0.4393	0.4816	0.5265	0.5707	0.6203	0.6633	0.7067	0.7531	0.7982	0.8447	0.8881	0.9282	0.9658	1.0084	1.0455	1.0793	1.1162	1.1471
OS226	S. cerevisiae	YP +Mtt	0.2201	0.1223	1.8986	1.7763	0.13935	4.67492		0.1247	0.1357	0.1488	0.1443	0.1361	0.1274	0.1223	0.123	0.1278	0.1393	0.1522	0.1652	0.1817	0.204	0.2276	0.2489	0.2774	0.3061	0.336	0.3698	0.407	0.4476	0.4944	0.5378	0.5859	0.6331	0.675	0.725	0.7757	0.8227	0.8661	0.9094	0.9524	0.9949	1.0315	1.067	1.1018	1.1371	1.1717	1.2066
OS227	S. cerevisiae	YP +Mtt	0.2249	0.1087	2.2582	2.1495	0.1851	5.12588		0.1087	0.1099	0.1156	0.1157	0.1155	0.1165	0.1176	0.1213	0.1278	0.139	0.1541	0.171	0.1901	0.211	0.237	0.2636	0.2889	0.3195	0.3577	0.3956	0.4408	0.4883	0.5363	0.5894	0.653	0.7101	0.7659	0.8244	0.8875	0.953	1.0237	1.0823	1.1466	1.2072	1.2603	1.3081	1.3542	1.3904	1.4292	1.4594
OS227	S. cerevisiae	YP +Mtt	0.2326	0.1783	2.3382	2.1599	0.168975	3.63944		0.1783	0.1859	0.194	0.1883	0.1811	0.1793	0.1845	0.1959	0.2143	0.2398	0.2646	0.2932	0.3266	0.3614	0.399	0.439	0.4817	0.5281	0.5813	0.6363	0.6915	0.7469	0.8021	0.8588	0.917	0.9736	1.0329	1.0869	1.1432	1.1918	1.2393	1.2826	1.3263	1.3658	1.4011	1.4311	1.4567	1.4828	1.5054	1.5328
OS227	S. cerevisiae	YP +Mtt	0.233	0.1279	2.3182	2.1903	0.172987	4.13245		0.1279	0.1331	0.1406	0.136	0.1322	0.1335	0.1373	0.1449	0.1572	0.1772	0.1994	0.221	0.2485	0.2794	0.3102	0.3463	0.3883	0.4278	0.4718	0.5248	0.576	0.6322	0.6888	0.7443	0.8009	0.8546	0.9191	0.9778	1.0355	1.0935	1.1501	1.2004	1.2516	1.2979	1.3406	1.3786	1.408	1.4403	1.4737	1.5027
OS227	S. cerevisiae	YP +Mtt	0.2315	0.0844	2.3591	2.2747	0.180975	5.74969		0.0847	0.0844	0.0882	0.0889	0.0891	0.0901	0.0909	0.0916	0.0946	0.103	0.1141	0.1273	0.1415	0.1592	0.1796	0.2025	0.2239	0.2486	0.2764	0.3057	0.3389	0.3764	0.4147	0.4591	0.5043	0.5592	0.6135	0.67	0.7308	0.7863	0.8536	0.9145	0.9786	1.0391	1.0961	1.1539	1.2066	1.2519	1.2972	1.3366
OS230	S. cerevisiae	YP +Mtt	0.2219	0.0197	1.9733	1.9536	0.1368	9.45833		0.0238	0.0197	0.0232	0.0276	0.0307	0.0343	0.0369	0.0402	0.0418	0.0432	0.0447	0.0478	0.05	0.052	0.0544	0.0565	0.0589	0.0619	0.0637	0.0662	0.0703	0.0771	0.0847	0.0918	0.1018	0.111	0.1226	0.1364	0.1522	0.1694	0.187	0.2078	0.2335	0.2626	0.2928	0.3244	0.3628	0.4083	0.4538	0.5076
OS230	S. cerevisiae	YP +Mtt	0.2179	0.0617	2.0462	1.9845	0.138225	7.19226		0.066	0.0617	0.0641	0.0673	0.07	0.0723	0.0742	0.0773	0.08	0.0829	0.0851	0.0896	0.0939	0.0991	0.1042	0.1119	0.1197	0.1266	0.1382	0.1477	0.1614	0.1783	0.1968	0.2184	0.2414	0.265	0.2919	0.3232	0.3629	0.4009	0.439	0.4905	0.5345	0.5849	0.6341	0.6798	0.7262	0.7661	0.8076	0.844
OS230	S. cerevisiae	YP +Mtt	0.2399	0.0431	1.9911	1.948	0.13575	7.90718		0.0472	0.0431	0.0462	0.0484	0.0507	0.0526	0.0537	0.0561	0.058	0.0606	0.0604	0.063	0.0641	0.0652	0.0664	0.0706	0.0731	0.0773	0.0832	0.0896	0.0975	0.1092	0.1219	0.1357	0.1522	0.1739	0.1961	0.2234	0.2526	0.2856	0.3234	0.3639	0.407	0.4539	0.5015	0.548	0.5987	0.6458	0.691	0.7326
OS230	S. cerevisiae	YP +Mtt	0.2284	0.0518	2.0378	1.986	0.137625	6.88538		0.0584	0.0518	0.0553	0.0579	0.0612	0.0641	0.0662	0.0674	0.0706	0.0728	0.075	0.0772	0.0787	0.082	0.0882	0.096	0.1042	0.1142	0.1262	0.1376	0.1514	0.1703	0.1918	0.2147	0.2432	0.2751	0.3106	0.3462	0.3853	0.4312	0.4802	0.5251	0.5722	0.6162	0.6635	0.7087	0.7523	0.7849	0.8202	0.8613
OS234	S. cerevisiae	YP +Mtt	0.2178	0.31	2.346	2.036	0.19035	2.145		0.31	0.3134	0.3297	0.3352	0.3425	0.3628	0.3821	0.4061	0.437	0.4835	0.5351	0.5858	0.647	0.7113	0.7808	0.8408	0.9169	0.973	1.0364	1.098	1.1546	1.2099	1.2613	1.3092	1.3506	1.3929	1.4288	1.4657	1.4954	1.5243	1.5508	1.578	1.6012	1.6243	1.6459	1.659	1.6731	1.69	1.7153	1.7318
OS234	S. cerevisiae	YP +Mtt	0.2286	0.1072	2.3803	2.2731	0.187012	4.47209		0.1098	0.1072	0.1134	0.1183	0.1246	0.1295	0.1332	0.1369	0.1423	0.1519	0.1674	0.1837	0.2009	0.2227	0.2497	0.2815	0.3159	0.3553	0.401	0.4573	0.5107	0.5665	0.6368	0.6964	0.7626	0.8293	0.886	0.9486	1.0045	1.0652	1.1194	1.1791	1.2311	1.2717	1.3159	1.3579	1.3891	1.426	1.4632	1.492
OS234	S. cerevisiae	YP +Mtt	0.2458	0.1167	2.4586	2.3419	0.174	3.5092		0.1179	0.1167	0.1261	0.1317	0.1394	0.1485	0.1579	0.1676	0.1768	0.1947	0.2145	0.2358	0.2633	0.2931	0.3327	0.3715	0.4147	0.4584	0.5245	0.5819	0.651	0.7174	0.7731	0.839	0.8981	0.9483	1.0091	1.0647	1.115	1.1606	1.2045	1.2489	1.2935	1.3318	1.3678	1.4	1.4291	1.4562	1.4881	1.5146
OS234	S. cerevisiae	YP +Mtt	0.2387	0.1358	2.4249	2.2891	0.177263	3.64382		0.1398	0.1358	0.1404	0.1402	0.1427	0.1484	0.1553	0.165	0.1797	0.1949	0.216	0.2398	0.2675	0.2976	0.3359	0.3777	0.4314	0.4815	0.5381	0.5988	0.6677	0.7307	0.7916	0.8489	0.9069	0.9698	1.0238	1.0715	1.1305	1.1794	1.2315	1.2759	1.3206	1.3614	1.4009	1.4311	1.4611	1.4903	1.5189	1.5447
OS236	S. cerevisiae	YP +Mtt	0.2205	0.0551	1.8719	1.8168	0.137925	6.47979		0.0617	0.0551	0.0596	0.0628	0.0655	0.0679	0.0699	0.0719	0.0745	0.0782	0.0819	0.0854	0.0899	0.096	0.1048	0.1148	0.1249	0.1368	0.148	0.1651	0.1778	0.2	0.2218	0.2501	0.2814	0.3155	0.3507	0.3947	0.4346	0.4846	0.5383	0.5866	0.629	0.6828	0.7273	0.7625	0.8008	0.8444	0.8795	0.9109
OS236	S. cerevisiae	YP +Mtt	0.222	0.3146	1.8598	1.5452	0.1227	0.593317		0.3146	0.3384	0.3731	0.3808	0.4086	0.4354	0.4761	0.5175	0.5571	0.6038	0.6521	0.6895	0.7326	0.7791	0.8181	0.8481	0.8843	0.9182	0.9415	0.974	1.0063	1.0268	1.0534	1.0716	1.084	1.103	1.1194	1.1309	1.1446	1.1561	1.1699	1.1795	1.1882	1.1922	1.2062	1.2126	1.2187	1.2292	1.2332	1.2447
OS236	S. cerevisiae	YP +Mtt	0.2214	0.0677	1.9473	1.8796	0.138713	4.8487		0.0717	0.0677	0.0746	0.0781	0.0819	0.0847	0.0877	0.0917	0.0972	0.1028	0.1104	0.1184	0.1298	0.1443	0.1628	0.1821	0.2033	0.2268	0.2529	0.2867	0.322	0.3627	0.4042	0.4512	0.4992	0.5525	0.5973	0.6465	0.6956	0.7353	0.7741	0.8198	0.8542	0.8837	0.9185	0.9489	0.976	1.005	1.0295	1.0567
OS236	S. cerevisiae	YP +Mtt	0.2317	0.1257	1.8516	1.7259	0.143663	3.1293		0.1257	0.1337	0.1509	0.1521	0.1597	0.1664	0.1811	0.1961	0.2129	0.2324	0.2543	0.2723	0.3013	0.3362	0.3691	0.3972	0.4492	0.4848	0.5313	0.586	0.6497	0.6897	0.7426	0.7803	0.8264	0.8626	0.8982	0.9258	0.9578	0.9858	1.0134	1.0389	1.0678	1.0867	1.1109	1.1326	1.1493	1.1693	1.1864	1.2002
OS253	S. cerevisiae	YP +Mtt	0.2463	0.1197	2.0996	1.9799	0.121913	1.55163		0.1197	0.1358	0.1535	0.1631	0.1712	0.1865	0.2112	0.2361	0.2624	0.2935	0.3292	0.3698	0.4107	0.4502	0.4975	0.5401	0.5854	0.6215	0.6567	0.6949	0.7251	0.7608	0.7914	0.8165	0.8444	0.8653	0.8907	0.9139	0.9369	0.9587	0.9818	0.9991	1.0205	1.041	1.0636	1.0839	1.1028	1.1224	1.1461	1.1643
OS253	S. cerevisiae	YP +Mtt	0.2241	0.1146	2.1269	2.0123	0.133163	2.2971		0.1146	0.1244	0.139	0.1489	0.1571	0.1677	0.1831	0.203	0.2247	0.249	0.2772	0.3101	0.3442	0.3787	0.4253	0.4734	0.5195	0.5633	0.6093	0.6522	0.6925	0.7338	0.769	0.8042	0.8396	0.8692	0.8996	0.9273	0.9556	0.9789	1.0063	1.0332	1.0529	1.0731	1.0954	1.1135	1.133	1.1523	1.1694	1.1862
OS253	S. cerevisiae	YP +Mtt	0.2173	0.0984	2.1113	2.0129	0.131962	3.76944		0.0984	0.099	0.1094	0.1099	0.107	0.1005	0.0998	0.1087	0.1221	0.138	0.1546	0.1735	0.193	0.2129	0.2399	0.2716	0.3056	0.347	0.3856	0.4297	0.4729	0.5253	0.5687	0.6121	0.6551	0.7019	0.7375	0.7742	0.8093	0.8377	0.8697	0.8983	0.9243	0.9484	0.9729	0.9977	1.0139	1.0367	1.0585	1.0748
OS253	S. cerevisiae	YP +Mtt	0.2196	0.1033	2.1159	2.0126	0.13005	3.77778		0.1033	0.1065	0.1158	0.1163	0.1134	0.1111	0.1105	0.1175	0.1303	0.1445	0.16	0.1767	0.1961	0.215	0.2423	0.272	0.3054	0.3433	0.3852	0.4273	0.469	0.5233	0.5657	0.6109	0.654	0.6986	0.732	0.7676	0.8038	0.837	0.8656	0.8906	0.9194	0.9404	0.9648	0.9873	1.0077	1.0294	1.0498	1.0701
OS270	S. cerevisiae	YP +Mtt	0.2158	0.0892	1.8623	1.7731	0.144225	6.66476		0.0962	0.0892	0.0926	0.0937	0.0955	0.0961	0.0974	0.0977	0.0993	0.1027	0.1041	0.1065	0.1069	0.1082	0.111	0.1181	0.1249	0.135	0.1468	0.1594	0.179	0.1999	0.2256	0.2534	0.2906	0.3281	0.3688	0.4176	0.4674	0.5183	0.5653	0.6183	0.6696	0.7221	0.7639	0.8022	0.8423	0.8764	0.9143	0.9501
OS270	S. cerevisiae	YP +Mtt	0.2221	0.0916	1.8592	1.7676	0.140137	6.29801		0.0989	0.0916	0.0938	0.0933	0.0944	0.095	0.0959	0.0956	0.0972	0.0991	0.1019	0.1058	0.1112	0.1183	0.1282	0.1398	0.1505	0.162	0.1756	0.1912	0.2114	0.2316	0.2604	0.2927	0.3263	0.3675	0.4104	0.4587	0.5067	0.5539	0.6096	0.6571	0.7068	0.7557	0.7904	0.8324	0.8668	0.8976	0.9306	0.9647
OS270	S. cerevisiae	YP +Mtt	0.2191	0.0985	1.8856	1.7871	0.141487	5.57187		0.1047	0.0985	0.1006	0.1	0.1007	0.1027	0.1028	0.1044	0.106	0.1097	0.1101	0.1113	0.1156	0.1241	0.1382	0.1558	0.173	0.1915	0.2142	0.2401	0.2665	0.3024	0.3413	0.3831	0.4269	0.4769	0.5288	0.5811	0.6307	0.6788	0.719	0.765	0.8042	0.8424	0.8755	0.9078	0.9417	0.9714	1.0006	1.0318
OS270	S. cerevisiae	YP +Mtt	0.2136	0.1159	1.8957	1.7798	0.13695	5.78313		0.123	0.1167	0.1187	0.1168	0.1172	0.1177	0.1165	0.1159	0.1181	0.1191	0.1227	0.1258	0.1321	0.1424	0.1526	0.166	0.179	0.1965	0.2181	0.2382	0.267	0.2966	0.3323	0.3709	0.4137	0.4579	0.5032	0.5515	0.6021	0.6511	0.6938	0.738	0.7789	0.8158	0.8559	0.8871	0.917	0.9511	0.9804	1.0077
OS275	S. cerevisiae	YP +Mtt	0.2272	0.0758	1.8967	1.8209	0.141525	4.80233		0.0772	0.0758	0.0814	0.0856	0.0886	0.0884	0.0884	0.09	0.091	0.0954	0.1054	0.12	0.1341	0.1478	0.1635	0.1852	0.2053	0.2309	0.2607	0.295	0.3325	0.3729	0.4196	0.4728	0.5198	0.5721	0.6227	0.6723	0.7102	0.7558	0.797	0.8361	0.8729	0.9114	0.9453	0.9758	1.0052	1.0356	1.0605	1.0876
OS275	S. cerevisiae	YP +Mtt	0.2416	0.0533	1.8717	1.8184	0.141338	4.84461		0.0539	0.0533	0.0598	0.0649	0.067	0.0677	0.068	0.0704	0.0701	0.0752	0.0824	0.0938	0.1061	0.1182	0.1338	0.1533	0.1752	0.2002	0.2306	0.2669	0.3038	0.3486	0.3929	0.4476	0.4972	0.5461	0.5935	0.6392	0.69	0.7296	0.7698	0.8065	0.8432	0.882	0.9164	0.9479	0.9802	1.009	1.0354	1.0647
OS275	S. cerevisiae	YP +Mtt	0.2243	0.1144	1.908	1.7936	0.138038	2.838		0.1144	0.116	0.125	0.1321	0.1397	0.1469	0.1614	0.1732	0.1895	0.2074	0.231	0.2609	0.2868	0.32	0.3602	0.408	0.4484	0.4945	0.5472	0.5935	0.6429	0.6937	0.7398	0.7768	0.8165	0.8511	0.8871	0.9197	0.9519	0.9792	1.0121	1.0471	1.072	1.0948	1.1216	1.1452	1.1642	1.1829	1.2042	1.2231
OS275	S. cerevisiae	YP +Mtt	0.2462	0.1043	1.9036	1.7993	0.135187	2.27406		0.1093	0.1043	0.1143	0.1227	0.1341	0.1453	0.1634	0.1856	0.2093	0.2414	0.2717	0.3077	0.3441	0.3789	0.4273	0.4707	0.5207	0.5651	0.608	0.6516	0.7029	0.7458	0.7878	0.8207	0.8513	0.8851	0.921	0.9488	0.9822	1.0062	1.0382	1.0609	1.0883	1.1101	1.1352	1.154	1.1744	1.1926	1.2106	1.2308
OS278	S. cerevisiae	YP +Mtt	0.2165	0.2225	1.9906	1.7681	0.135525	1.97528		0.2225	0.2302	0.2407	0.2379	0.2437	0.2558	0.2763	0.3057	0.3367	0.3701	0.4032	0.4415	0.4866	0.5356	0.5806	0.6304	0.6776	0.7284	0.7677	0.8082	0.848	0.8795	0.9157	0.9481	0.9808	1.0094	1.0349	1.0656	1.0908	1.1131	1.1356	1.1559	1.1792	1.1968	1.2186	1.2353	1.2528	1.2701	1.2888	1.3047
OS278	S. cerevisiae	YP +Mtt	0.2188	0.1044	1.9572	1.8528	0.145425	4.30394		0.1053	0.1044	0.1103	0.1103	0.1096	0.1095	0.1086	0.1122	0.1198	0.1297	0.1444	0.1605	0.1754	0.1915	0.2124	0.2393	0.2658	0.2981	0.3377	0.3853	0.4283	0.4853	0.5363	0.5879	0.6419	0.6921	0.7308	0.7754	0.8161	0.8509	0.8893	0.9195	0.9567	0.9878	1.0178	1.0415	1.0687	1.0934	1.1178	1.1432
OS278	S. cerevisiae	YP +Mtt	0.2144	0.1149	1.9133	1.7984	0.128475	4.93248		0.1199	0.1149	0.1196	0.1186	0.1203	0.1216	0.1236	0.1295	0.1349	0.1419	0.1461	0.1542	0.1642	0.1791	0.1916	0.2036	0.2189	0.2404	0.2678	0.2967	0.3303	0.364	0.4072	0.4523	0.4986	0.5457	0.5876	0.6377	0.6803	0.7227	0.7668	0.7975	0.8412	0.8764	0.903	0.9402	0.9742	1.0051	1.0335	1.0605
OS278	S. cerevisiae	YP +Mtt	0.2144	0.0969	1.9113	1.8144	0.141638	5.17898		0.1023	0.0969	0.1012	0.1018	0.1031	0.1046	0.1063	0.109	0.113	0.1174	0.1208	0.1285	0.1377	0.1494	0.1602	0.1739	0.1904	0.2123	0.2367	0.2663	0.3029	0.3415	0.3856	0.439	0.4884	0.542	0.5905	0.6381	0.6877	0.7369	0.7772	0.8167	0.8515	0.8886	0.925	0.9558	0.9881	1.0176	1.0463	1.0726
OS3	S. cerevisiae	YP +Mtt	0.2246	0.065	2.2673	2.2023	0.103462	3.42044		0.065	0.0664	0.0707	0.0746	0.078	0.0809	0.0865	0.0936	0.1007	0.112	0.1292	0.1457	0.1629	0.1812	0.2055	0.2316	0.2565	0.284	0.3197	0.3509	0.3875	0.4248	0.4635	0.4984	0.537	0.5733	0.6067	0.6393	0.6711	0.7007	0.7315	0.7608	0.7931	0.8241	0.858	0.8842	0.9122	0.9402	0.9686	0.9935
OS3	S. cerevisiae	YP +Mtt	0.2212	0.0852	2.2535	2.1683	0.11145	3.54733		0.0852	0.0852	0.0876	0.0892	0.088	0.0911	0.0968	0.1111	0.13	0.1422	0.153	0.1731	0.1935	0.2118	0.2353	0.2615	0.2916	0.3189	0.3533	0.3873	0.423	0.46	0.5036	0.5403	0.578	0.6186	0.653	0.6861	0.7225	0.7572	0.791	0.8229	0.8585	0.8932	0.9183	0.9535	0.9812	1.0095	1.0361	1.065
OS3	S. cerevisiae	YP +Mtt	0.2176	0.064	2.2559	2.1919	0.107587	4.04461		0.068	0.064	0.0693	0.075	0.0787	0.0837	0.085	0.0897	0.0955	0.1051	0.1208	0.1365	0.151	0.1657	0.1885	0.2103	0.234	0.2628	0.2901	0.3175	0.3422	0.3795	0.4132	0.4498	0.486	0.525	0.5608	0.5958	0.633	0.6687	0.7056	0.7369	0.7729	0.8136	0.8426	0.875	0.9059	0.9363	0.9675	0.9925
OS3	S. cerevisiae	YP +Mtt	0.2195	0.066	2.2483	2.1823	0.118613	4.35178		0.069	0.066	0.0714	0.0761	0.0792	0.0811	0.083	0.0855	0.0906	0.0987	0.1121	0.1264	0.1392	0.1546	0.1727	0.1934	0.2151	0.2427	0.2743	0.3036	0.3381	0.3741	0.4135	0.4551	0.4969	0.5379	0.5778	0.6182	0.6589	0.6915	0.7298	0.763	0.806	0.836	0.8681	0.8996	0.9304	0.9616	0.9898	1.022
OS348	S. kudriavzevii	YP +Mtt	0.2259	0.0187	1.0585	1.0398	0.0258375	22.5583		0.0232	0.0187	0.023	0.0271	0.0315	0.0362	0.0395	0.0435	0.0468	0.049	0.0517	0.055	0.0585	0.0619	0.0652	0.0657	0.0665	0.0686	0.0701	0.0712	0.0715	0.0736	0.0758	0.0785	0.0815	0.0835	0.0854	0.0883	0.0919	0.0969	0.1025	0.1085	0.1138	0.1201	0.1269	0.1334	0.1389	0.1456	0.1521	0.1593
OS348	S. kudriavzevii	YP +Mtt	0.2218	0.0196	1.209	1.1894	0.033525	27.0686		0.0251	0.0196	0.0231	0.0268	0.0313	0.0352	0.0377	0.0422	0.0449	0.0483	0.0504	0.0527	0.0555	0.0583	0.0597	0.0632	0.0649	0.066	0.0683	0.0699	0.0704	0.0734	0.0759	0.0759	0.079	0.0823	0.0851	0.0873	0.0909	0.0953	0.1005	0.1074	0.1143	0.1203	0.1258	0.132	0.1385	0.1438	0.1522	0.1612
OS348	S. kudriavzevii	YP +Mtt	0.235	0.0164	1.134	1.1176	0.0272625	21.3191		0.0216	0.0164	0.0206	0.0245	0.0283	0.0319	0.0352	0.0379	0.0404	0.0435	0.0458	0.0473	0.0478	0.0488	0.0512	0.0536	0.0551	0.0572	0.0584	0.0572	0.0584	0.061	0.0645	0.0679	0.0711	0.0735	0.0786	0.0841	0.0918	0.0984	0.1048	0.1117	0.12	0.1264	0.1341	0.1405	0.1486	0.1565	0.1646	0.1727
OS348	S. kudriavzevii	YP +Mtt	0.2151	0.0461	1.5018	1.4557	0.0367875	11.8087		0.0502	0.0461	0.0504	0.0539	0.0585	0.0616	0.0652	0.0677	0.0702	0.0721	0.0747	0.0744	0.0749	0.075	0.0765	0.077	0.0785	0.0805	0.0826	0.0834	0.0859	0.0897	0.0956	0.1003	0.1084	0.1167	0.1246	0.1317	0.1415	0.1497	0.1597	0.1699	0.1808	0.191	0.2031	0.2117	0.2213	0.2319	0.2416	0.2537
OS349	S. kudriavzevii	YP +Mtt	0.2163	0.0896	1.8332	1.7436	0.0697125	12.6027		0.0909	0.0896	0.0951	0.1	0.1046	0.1079	0.1091	0.1094	0.1108	0.1128	0.1139	0.1145	0.1148	0.1142	0.1158	0.1171	0.1182	0.1201	0.1208	0.1222	0.123	0.1241	0.1277	0.1289	0.1325	0.1377	0.1428	0.1495	0.1563	0.1642	0.1707	0.1777	0.1871	0.1984	0.2067	0.2167	0.2272	0.2372	0.2471	0.258
OS349	S. kudriavzevii	YP +Mtt	0.245	0.0727	1.8067	1.734	0.06765	11.1922		0.0782	0.0727	0.0776	0.0834	0.0876	0.0907	0.0929	0.0928	0.0929	0.0935	0.0939	0.0945	0.0929	0.0938	0.0946	0.0946	0.0952	0.0966	0.099	0.1039	0.1095	0.1142	0.1192	0.1258	0.1307	0.1396	0.1479	0.1553	0.1646	0.1742	0.1827	0.1916	0.2034	0.2155	0.2236	0.2342	0.2469	0.26	0.2708	0.2877
OS349	S. kudriavzevii	YP +Mtt	0.2276	0.0827	1.8162	1.7335	0.0583875	11.0186		0.0935	0.0827	0.0879	0.0909	0.0927	0.0946	0.0969	0.0966	0.0971	0.0976	0.0987	0.099	0.1007	0.1029	0.1064	0.1103	0.1153	0.1207	0.1228	0.1273	0.1324	0.1386	0.1461	0.1518	0.1596	0.1645	0.1702	0.1791	0.1873	0.1952	0.202	0.2129	0.2228	0.2317	0.2414	0.2514	0.2615	0.2734	0.2812	0.2955
OS349	S. kudriavzevii	YP +Mtt	0.2425	0.0604	1.7754	1.715	0.0686625	15.3242		0.0671	0.0604	0.0628	0.0662	0.0696	0.0726	0.0754	0.0776	0.0791	0.0812	0.0831	0.0846	0.085	0.0854	0.0873	0.0885	0.0898	0.0907	0.0932	0.0941	0.0961	0.098	0.099	0.1018	0.1032	0.1058	0.1072	0.1103	0.1147	0.1194	0.1248	0.1301	0.135	0.1411	0.1474	0.1534	0.1608	0.1681	0.1747	0.1834
OS382	S. cerevisiae	YP +Mtt	0.2445	0.0496	1.8131	1.7635	0.119775	3.0885		0.0561	0.0496	0.0558	0.0611	0.0661	0.071	0.0776	0.0891	0.1004	0.1168	0.1356	0.1524	0.1736	0.2011	0.2291	0.2606	0.3014	0.3439	0.3878	0.4307	0.4738	0.5181	0.5605	0.5967	0.6272	0.6633	0.6956	0.7276	0.7606	0.7925	0.8171	0.8461	0.8734	0.8977	0.9193	0.9436	0.9644	0.9878	1.0064	1.0285
OS382	S. cerevisiae	YP +Mtt	0.2495	0.0506	1.8394	1.7888	0.124762	3.00691		0.0566	0.0506	0.0556	0.0597	0.0644	0.069	0.076	0.0873	0.0981	0.1165	0.1351	0.1554	0.1787	0.2074	0.2434	0.279	0.3237	0.3641	0.4151	0.4628	0.5072	0.5463	0.5859	0.6231	0.6564	0.6933	0.7248	0.755	0.7852	0.8131	0.841	0.8675	0.8941	0.9204	0.9437	0.9658	0.985	1.0038	1.0235	1.0404
OS382	S. cerevisiae	YP +Mtt	0.2412	0.047	1.8114	1.7644	0.120413	5.23295		0.0533	0.047	0.0502	0.0547	0.0591	0.063	0.0644	0.0663	0.0702	0.0757	0.08	0.0867	0.0946	0.1032	0.1145	0.1273	0.1421	0.1569	0.1762	0.1983	0.2259	0.2571	0.2942	0.3286	0.3714	0.4164	0.4588	0.5006	0.5411	0.5763	0.6164	0.6497	0.6854	0.7199	0.7512	0.7794	0.8094	0.8379	0.8657	0.8878
OS382	S. cerevisiae	YP +Mtt	0.2484	0.0398	1.8209	1.7811	0.118462	4.19363		0.0473	0.0398	0.0428	0.0463	0.0496	0.0519	0.0566	0.0619	0.0658	0.0737	0.0856	0.0997	0.113	0.1277	0.1466	0.1671	0.191	0.2168	0.2508	0.288	0.327	0.369	0.413	0.4525	0.4893	0.5302	0.5718	0.6085	0.6492	0.6849	0.7184	0.7445	0.7785	0.8071	0.8361	0.862	0.8907	0.9151	0.9338	0.9583
OS391	S. kudriavzevii	YP +Mtt	0.2567	0.0583	1.7798	1.7215	0.096375	7.22309		0.0624	0.0583	0.0647	0.0698	0.0762	0.0839	0.089	0.0937	0.0979	0.1042	0.1094	0.1127	0.1173	0.121	0.1292	0.1338	0.1387	0.1465	0.1562	0.1663	0.1785	0.1917	0.2046	0.2162	0.2303	0.2452	0.2631	0.2798	0.3023	0.3219	0.3425	0.3712	0.3951	0.423	0.4561	0.4922	0.5195	0.5508	0.5871	0.6192
OS391	S. kudriavzevii	YP +Mtt	0.2435	0.1077	1.8096	1.7019	0.087375	3.62518		0.1081	0.1077	0.1129	0.1201	0.1287	0.1366	0.1449	0.1535	0.164	0.1746	0.1838	0.1963	0.2093	0.2206	0.2365	0.2568	0.2767	0.2964	0.3207	0.3452	0.3753	0.4026	0.4291	0.4558	0.4846	0.512	0.5482	0.5755	0.6056	0.6358	0.6621	0.6886	0.7201	0.7483	0.7715	0.7923	0.8191	0.8372	0.861	0.8852
OS391	S. kudriavzevii	YP +Mtt	0.306	0.0638	1.7788	1.715	0.090375	4.89599		0.0698	0.0638	0.0683	0.0746	0.0826	0.089	0.0956	0.1018	0.1085	0.1171	0.1246	0.1331	0.1423	0.1517	0.1634	0.177	0.1938	0.2074	0.2232	0.242	0.2616	0.2808	0.303	0.3255	0.3525	0.3757	0.4018	0.4308	0.4598	0.4933	0.5244	0.5552	0.5869	0.6159	0.6467	0.6718	0.6989	0.7236	0.75	0.7756
OS391	S. kudriavzevii	YP +Mtt	0.2775	0.0737	1.7948	1.7211	0.0910875	5.02305		0.0806	0.0737	0.0794	0.0856	0.0924	0.0981	0.1023	0.1077	0.1154	0.1211	0.1268	0.1343	0.1436	0.1541	0.1662	0.1776	0.1934	0.2074	0.2236	0.2441	0.2627	0.2822	0.3059	0.3288	0.3527	0.3776	0.4054	0.4375	0.4653	0.4946	0.5275	0.5574	0.5857	0.6205	0.6556	0.6804	0.7067	0.7314	0.7545	0.7797
OS392	S. kudriavzevii	YP +Mtt	0.249	0.0719	1.8814	1.8095	0.089175	5.46678		0.0791	0.0719	0.077	0.0821	0.0868	0.0925	0.098	0.1014	0.1076	0.1144	0.1209	0.1273	0.1325	0.1389	0.1488	0.1617	0.1747	0.1877	0.203	0.2189	0.2401	0.2594	0.2802	0.2987	0.3213	0.3422	0.3666	0.3952	0.4216	0.4505	0.4759	0.5044	0.5356	0.5679	0.5962	0.6299	0.6594	0.6845	0.7087	0.7355
OS392	S. kudriavzevii	YP +Mtt	0.2427	0.071	1.8068	1.7358	0.0969375	4.97937		0.0762	0.071	0.0747	0.0807	0.0868	0.0933	0.099	0.1062	0.1112	0.1174	0.1222	0.129	0.1398	0.1514	0.1664	0.1809	0.1946	0.2103	0.2286	0.2486	0.269	0.2918	0.3192	0.3418	0.3694	0.403	0.4271	0.4594	0.496	0.5285	0.5619	0.59	0.6232	0.6577	0.6833	0.7179	0.7425	0.7657	0.7947	0.8189
OS392	S. kudriavzevii	YP +Mtt	0.2733	0.0782	1.7337	1.6555	0.0964875	4.03187		0.0841	0.0782	0.0817	0.0895	0.0964	0.1039	0.1119	0.1194	0.1289	0.1372	0.1477	0.1584	0.1727	0.186	0.2037	0.2216	0.2398	0.2646	0.2876	0.3126	0.3403	0.3669	0.3967	0.4276	0.4598	0.4894	0.5254	0.5596	0.5932	0.6236	0.654	0.6887	0.7199	0.7491	0.7724	0.7942	0.8133	0.8347	0.8558	0.8724
OS392	S. kudriavzevii	YP +Mtt	0.2594	0.0804	1.7841	1.7037	0.0972	3.52572		0.0842	0.0804	0.0829	0.0908	0.0992	0.1086	0.1187	0.1308	0.1425	0.1552	0.1667	0.1797	0.1947	0.2114	0.2345	0.2562	0.2784	0.3038	0.3325	0.3613	0.3909	0.4225	0.4536	0.4854	0.5153	0.5513	0.5831	0.6177	0.6501	0.6756	0.7028	0.7298	0.7518	0.7771	0.8015	0.8173	0.8344	0.8519	0.8716	0.891
OS393	S. kudriavzevii	YP +Mtt	0.242	0.0599	1.5928	1.5329	0.08655	4.37666		0.0656	0.0599	0.0655	0.0726	0.0789	0.0861	0.0926	0.0991	0.106	0.1162	0.1251	0.1357	0.1472	0.1594	0.1736	0.1901	0.2066	0.2237	0.243	0.2616	0.2842	0.3097	0.3297	0.3495	0.3748	0.401	0.4284	0.4576	0.4891	0.5181	0.5454	0.5758	0.6043	0.6335	0.6615	0.6953	0.7199	0.7441	0.7703	0.7964
OS393	S. kudriavzevii	YP +Mtt	0.2488	0.0632	1.6053	1.5421	0.096375	4.45292		0.0671	0.0632	0.0669	0.0749	0.0818	0.0892	0.0975	0.1064	0.118	0.1314	0.1431	0.1549	0.1664	0.1804	0.195	0.2111	0.2274	0.2459	0.2661	0.2872	0.3109	0.3344	0.3595	0.3856	0.4084	0.4358	0.4635	0.4971	0.5327	0.5669	0.5978	0.6302	0.6639	0.6883	0.7205	0.7473	0.7726	0.7993	0.824	0.8473
OS393	S. kudriavzevii	YP +Mtt	0.2562	0.067	1.6522	1.5852	0.0925875	5.26813		0.0721	0.067	0.0691	0.0774	0.0834	0.0911	0.0985	0.1052	0.1114	0.1194	0.1291	0.1366	0.1478	0.1588	0.173	0.1856	0.1988	0.2118	0.2274	0.2431	0.2617	0.2829	0.3018	0.3237	0.3442	0.3652	0.3907	0.4158	0.4452	0.4774	0.5076	0.5409	0.5704	0.5977	0.6313	0.6678	0.7008	0.7243	0.7515	0.7796
OS393	S. kudriavzevii	YP +Mtt	0.2468	0.055	1.6312	1.5762	0.0934125	4.78737		0.0603	0.055	0.0616	0.0685	0.0749	0.0817	0.0889	0.0944	0.1015	0.1129	0.1227	0.1326	0.1435	0.1553	0.169	0.1854	0.1994	0.2157	0.2342	0.2552	0.2778	0.3006	0.3216	0.3439	0.3678	0.3919	0.4204	0.4483	0.4791	0.5095	0.5406	0.5719	0.6042	0.6377	0.6696	0.6981	0.7282	0.7592	0.7819	0.8074
OS411	S. cerevisiae	YP +Mtt	0.2495	0.1078	2.3954	2.2876	0.206513	3.32595		0.1078	0.1145	0.124	0.1341	0.142	0.1532	0.1685	0.1855	0.2059	0.2283	0.256	0.2904	0.3258	0.3679	0.42	0.4713	0.5342	0.5963	0.6628	0.728	0.7977	0.8678	0.9408	1.0152	1.0849	1.1488	1.2083	1.2644	1.3094	1.3524	1.39	1.4278	1.4576	1.4888	1.5159	1.5409	1.5608	1.5799	1.603	1.6222
OS411	S. cerevisiae	YP +Mtt	0.2465	0.0626	2.2542	2.1916	0.219525	4.89956		0.0642	0.0626	0.0673	0.07	0.0702	0.0729	0.078	0.0879	0.098	0.11	0.124	0.1403	0.1595	0.1819	0.205	0.2314	0.2648	0.3042	0.3511	0.4016	0.4613	0.5268	0.5906	0.6671	0.7401	0.8164	0.8924	0.9708	1.0466	1.1122	1.1739	1.2296	1.2796	1.3244	1.3688	1.4074	1.4381	1.4704	1.4961	1.5255
OS411	S. cerevisiae	YP +Mtt	0.2472	0.061	2.2709	2.2099	0.225488	5.81091		0.0639	0.061	0.065	0.0686	0.0688	0.066	0.0621	0.0628	0.0678	0.0781	0.0899	0.1035	0.1155	0.1294	0.146	0.1677	0.189	0.2142	0.2442	0.2774	0.3195	0.3683	0.4264	0.4887	0.5569	0.6316	0.697	0.7801	0.8511	0.9324	1.0186	1.09	1.152	1.2125	1.2652	1.314	1.3502	1.3878	1.4239	1.4608
OS411	S. cerevisiae	YP +Mtt	0.2513	0.0628	2.2565	2.1937	0.218663	4.84811		0.0667	0.0628	0.0658	0.0711	0.0746	0.0786	0.086	0.0964	0.1073	0.1175	0.1308	0.1493	0.1669	0.1883	0.2125	0.2415	0.274	0.3152	0.3651	0.4126	0.4708	0.5374	0.6071	0.6779	0.752	0.8311	0.9048	0.9781	1.0539	1.123	1.1799	1.232	1.2815	1.3226	1.3674	1.4009	1.4304	1.4617	1.4926	1.517
OS47	S. cerevisiae	YP +Mtt	0.218	0.0656	1.8602	1.7946	0.108675	4.40189		0.07	0.0656	0.0715	0.0757	0.0791	0.084	0.088	0.092	0.0971	0.104	0.1162	0.1305	0.1454	0.1583	0.1764	0.1938	0.2136	0.2354	0.2557	0.284	0.3096	0.3395	0.3722	0.4084	0.4496	0.4886	0.524	0.5653	0.6018	0.6341	0.6673	0.6982	0.7292	0.76	0.7919	0.8193	0.8455	0.8695	0.8958	0.919
OS47	S. cerevisiae	YP +Mtt	0.2209	0.0671	1.8376	1.7705	0.105788	5.8217		0.0718	0.0671	0.0732	0.076	0.0792	0.0817	0.0845	0.088	0.0932	0.0986	0.1055	0.1126	0.1204	0.1269	0.1372	0.1492	0.1598	0.1717	0.1818	0.1976	0.2132	0.2322	0.2516	0.2739	0.2991	0.3263	0.3571	0.3919	0.423	0.4607	0.4994	0.5373	0.5775	0.6149	0.6452	0.681	0.7131	0.7428	0.7724	0.8021
OS47	S. cerevisiae	YP +Mtt	0.2202	0.0688	1.8532	1.7844	0.110363	4.49394		0.0744	0.0688	0.0742	0.0774	0.0803	0.0842	0.0889	0.0955	0.1049	0.1153	0.1288	0.1418	0.1565	0.169	0.1855	0.2025	0.2194	0.2394	0.2614	0.2827	0.3103	0.3454	0.3768	0.4114	0.4508	0.4888	0.5268	0.5661	0.6055	0.639	0.6742	0.7057	0.7387	0.7695	0.7974	0.8227	0.8527	0.8821	0.904	0.9257
OS47	S. cerevisiae	YP +Mtt	0.2317	0.0531	1.8169	1.7638	0.111375	5.455		0.0589	0.0531	0.0573	0.061	0.0638	0.066	0.0686	0.0733	0.0782	0.0836	0.0919	0.1019	0.1138	0.1254	0.1384	0.1506	0.1618	0.1734	0.1869	0.2056	0.2258	0.2507	0.2761	0.3047	0.3361	0.3716	0.4044	0.4407	0.4807	0.5188	0.5593	0.5997	0.6318	0.6661	0.7014	0.7358	0.7633	0.7967	0.8252	0.8513
OS473	S. cerevisiae	YP +Mtt	0.2473	0.0981	2.2563	2.1582	0.22155	3.64026		0.1021	0.0981	0.107	0.1174	0.1254	0.1327	0.1448	0.1646	0.1859	0.2109	0.2383	0.2729	0.3073	0.3491	0.3964	0.4518	0.5063	0.5697	0.6326	0.7005	0.7686	0.8499	0.9347	1.0183	1.0971	1.1746	1.2387	1.2953	1.3455	1.3838	1.4248	1.457	1.4876	1.5181	1.5437	1.5664	1.5821	1.6024	1.6249	1.6457
OS473	S. cerevisiae	YP +Mtt	0.24	0.0707	2.3174	2.2467	0.23355	4.39071		0.071	0.0707	0.0803	0.0884	0.0951	0.1003	0.1073	0.1188	0.1322	0.1509	0.1689	0.1894	0.2145	0.2445	0.2778	0.319	0.3634	0.4125	0.4774	0.5426	0.6071	0.6818	0.7582	0.8358	0.9206	1.0105	1.0915	1.1654	1.2312	1.2879	1.3333	1.376	1.4169	1.4519	1.4856	1.5123	1.5339	1.5567	1.5813	1.6054
OS473	S. cerevisiae	YP +Mtt	0.2439	0.1584	2.2548	2.0964	0.198	2.86667		0.1584	0.1621	0.1702	0.1776	0.186	0.1999	0.2213	0.2492	0.2754	0.3073	0.3447	0.383	0.4268	0.4801	0.5372	0.5956	0.6518	0.7105	0.7768	0.8448	0.9144	0.9845	1.0554	1.1236	1.1867	1.2494	1.3055	1.352	1.3909	1.4251	1.4542	1.4799	1.5097	1.5373	1.5639	1.5801	1.5961	1.6166	1.6325	1.657
OS473	S. cerevisiae	YP +Mtt	0.2363	0.0643	2.265	2.2007	0.241613	5.04486		0.0669	0.0643	0.0676	0.0685	0.0678	0.069	0.0728	0.0802	0.093	0.1055	0.1178	0.1334	0.152	0.174	0.1991	0.2301	0.2633	0.3051	0.3558	0.4097	0.4725	0.5434	0.6143	0.6929	0.7783	0.8657	0.9563	1.041	1.1168	1.188	1.2462	1.2937	1.3412	1.3857	1.4236	1.4603	1.4855	1.5099	1.5356	1.5634
OS52	S. cerevisiae	YP +Mtt	0.2217	0.0723	1.9157	1.8434	0.129337	4.97497		0.0772	0.0723	0.0767	0.0783	0.0799	0.0833	0.086	0.0895	0.0935	0.0986	0.1067	0.1188	0.1304	0.1438	0.1592	0.177	0.1948	0.2123	0.2381	0.2613	0.2878	0.3221	0.3609	0.396	0.4441	0.4962	0.5461	0.5932	0.636	0.6777	0.7194	0.7592	0.789	0.8278	0.8549	0.8885	0.9171	0.9447	0.9694	0.9995
OS52	S. cerevisiae	YP +Mtt	0.2185	0.0969	1.9384	1.8415	0.125212	3.92163		0.0996	0.0969	0.1005	0.1038	0.1052	0.111	0.1198	0.1317	0.142	0.1538	0.1676	0.1869	0.2032	0.2201	0.242	0.2652	0.2919	0.3175	0.3488	0.3832	0.4213	0.4663	0.516	0.5591	0.6075	0.6493	0.6915	0.7283	0.7675	0.8002	0.8299	0.8626	0.8921	0.9216	0.9508	0.9758	1.0019	1.0312	1.0534	1.0756
OS52	S. cerevisiae	YP +Mtt	0.221	0.0596	1.8651	1.8055	0.126525	6.60739		0.0679	0.0596	0.0629	0.066	0.068	0.0704	0.072	0.0736	0.0754	0.0787	0.0797	0.0822	0.0855	0.0912	0.0968	0.1054	0.1131	0.1258	0.1396	0.1531	0.1684	0.1864	0.2069	0.229	0.2539	0.2833	0.3158	0.351	0.391	0.4375	0.4803	0.5259	0.5732	0.6179	0.6568	0.6996	0.7284	0.7644	0.8021	0.8338
OS52	S. cerevisiae	YP +Mtt	0.2228	0.0863	1.9103	1.824	0.128175	4.60191		0.0904	0.0863	0.0895	0.0917	0.0938	0.0961	0.0979	0.1029	0.1108	0.1211	0.1311	0.1434	0.1585	0.1741	0.1913	0.2119	0.2336	0.2577	0.282	0.3124	0.3431	0.3827	0.4232	0.4682	0.5128	0.5603	0.6073	0.6499	0.6937	0.7298	0.765	0.7955	0.83	0.8615	0.8904	0.9219	0.9472	0.9714	0.9987	1.0245
OS544	S. kudriavzevii	YP +Mtt	0.2412	0.0566	1.7385	1.6819	0.09225	5.70027		0.0613	0.0566	0.0608	0.0667	0.0715	0.0758	0.0799	0.0819	0.0858	0.092	0.0991	0.1086	0.12	0.1296	0.1419	0.1527	0.1652	0.1771	0.1917	0.2063	0.2245	0.2449	0.2665	0.2853	0.3067	0.3245	0.3481	0.3686	0.3953	0.4219	0.4501	0.4794	0.5074	0.5452	0.577	0.607	0.64	0.6673	0.6966	0.7254
OS544	S. kudriavzevii	YP +Mtt	0.2249	0.0919	1.7828	1.6909	0.095025	4.95054		0.0949	0.0919	0.092	0.098	0.1051	0.1123	0.1175	0.1244	0.1311	0.1428	0.153	0.1623	0.1732	0.1844	0.1983	0.2124	0.2275	0.2454	0.2615	0.2795	0.2983	0.3219	0.3427	0.3672	0.3881	0.4169	0.4463	0.4739	0.5054	0.5394	0.5714	0.6034	0.6379	0.665	0.6997	0.7273	0.7538	0.7799	0.8011	0.8269
OS544	S. kudriavzevii	YP +Mtt	0.2337	0.0522	1.7433	1.6911	0.0958875	5.9618		0.0555	0.0522	0.057	0.0632	0.068	0.0719	0.0741	0.0783	0.083	0.0912	0.0995	0.1087	0.1179	0.1262	0.1368	0.1481	0.1602	0.1716	0.1887	0.2033	0.2181	0.2373	0.2532	0.2725	0.2929	0.3096	0.3288	0.358	0.3853	0.412	0.4369	0.4664	0.4994	0.5353	0.5707	0.5992	0.6334	0.6677	0.6903	0.725
OS544	S. kudriavzevii	YP +Mtt	0.2354	0.0489	1.7255	1.6766	0.0912	6.86403		0.0539	0.0489	0.0529	0.0591	0.065	0.0705	0.0736	0.0756	0.0761	0.0787	0.0809	0.0857	0.0931	0.1003	0.1107	0.1203	0.1279	0.1367	0.1473	0.1596	0.1726	0.1868	0.2011	0.2177	0.234	0.2507	0.2692	0.2858	0.3062	0.3245	0.3503	0.3731	0.3963	0.4279	0.4543	0.4845	0.5137	0.5477	0.5766	0.6109
OS545	S. kudriavzevii	YP +Mtt	0.2322	0.0364	1.1026	1.0662	0.0336	5.40179		0.0427	0.0364	0.0397	0.0434	0.0468	0.0497	0.051	0.052	0.0541	0.0569	0.0596	0.0628	0.066	0.0683	0.0712	0.0767	0.0813	0.088	0.0945	0.1022	0.1107	0.12	0.1299	0.1401	0.1501	0.1601	0.1686	0.1772	0.1885	0.1987	0.2078	0.2172	0.2245	0.2353	0.2456	0.2557	0.2666	0.2774	0.2885	0.2988
OS545	S. kudriavzevii	YP +Mtt	0.2469	0.0181	1.0351	1.017	0.0304875	4.64083		0.0241	0.0181	0.0203	0.0245	0.0272	0.0304	0.0317	0.0323	0.0344	0.0369	0.0388	0.0414	0.0439	0.0472	0.0525	0.0559	0.0607	0.0664	0.0738	0.0807	0.0883	0.0977	0.1065	0.1158	0.1236	0.1331	0.1423	0.1521	0.16	0.1703	0.1803	0.1905	0.1979	0.2077	0.2185	0.2284	0.2377	0.2462	0.2558	0.2674
OS545	S. kudriavzevii	YP +Mtt	0.2279	0.0055	0.3694	0.3639	0.011175	3.38926		0.0108	0.0055	0.0105	0.0137	0.0165	0.0197	0.0221	0.0251	0.0268	0.0301	0.0317	0.0338	0.0351	0.037	0.0389	0.0415	0.042	0.0425	0.0447	0.0469	0.049	0.0515	0.0531	0.0549	0.0572	0.0601	0.0633	0.0654	0.0684	0.0714	0.0749	0.0774	0.081	0.0852	0.0897	0.0926	0.097	0.1012	0.1052	0.1089
OS545	S. kudriavzevii	YP +Mtt	0.2145	0.047	0.7853	0.7383	0.0222375	4.67847		0.0541	0.047	0.0505	0.054	0.0572	0.061	0.063	0.0641	0.0648	0.0672	0.0681	0.0698	0.0709	0.0701	0.0717	0.0741	0.0749	0.0785	0.0818	0.0863	0.0913	0.0992	0.1052	0.1111	0.1187	0.126	0.1331	0.1405	0.148	0.1563	0.164	0.1724	0.1791	0.1861	0.1945	0.2024	0.2096	0.2176	0.2247	0.2317
OS546	S. cerevisiae	YP +Mtt	0.2358	0.0849	1.8197	1.7348	0.12495	2.98199		0.0869	0.0849	0.0941	0.0978	0.1027	0.1065	0.112	0.1217	0.135	0.1528	0.1698	0.1939	0.2192	0.2495	0.2867	0.3232	0.3669	0.4143	0.4558	0.4951	0.5453	0.5898	0.6279	0.6646	0.7001	0.7407	0.7744	0.8096	0.8403	0.8716	0.8999	0.9354	0.9615	0.9878	1.0095	1.037	1.054	1.0751	1.0984	1.1132
OS546	S. cerevisiae	YP +Mtt	0.2264	0.0943	1.7943	1.7	0.12885	2.60962		0.0943	0.095	0.1035	0.1125	0.1222	0.1298	0.141	0.1544	0.1713	0.1893	0.2119	0.2395	0.2721	0.3049	0.3414	0.3874	0.4328	0.4794	0.523	0.5741	0.6163	0.6567	0.6924	0.731	0.7637	0.7974	0.83	0.8585	0.893	0.922	0.9485	0.9742	0.9969	1.0245	1.0469	1.0637	1.088	1.1083	1.1287	1.147
OS546	S. cerevisiae	YP +Mtt	0.231	0.078	1.8189	1.7409	0.12255	2.21053		0.078	0.0797	0.0929	0.1043	0.119	0.1329	0.1457	0.1592	0.1776	0.1993	0.2246	0.2571	0.2921	0.3274	0.3684	0.4128	0.4557	0.4982	0.5424	0.5844	0.6195	0.6586	0.6952	0.7245	0.764	0.8012	0.8272	0.8573	0.8865	0.9196	0.9426	0.9678	0.992	1.0176	1.0429	1.0622	1.0839	1.1028	1.1201	1.1385
OS546	S. cerevisiae	YP +Mtt	0.235	0.1038	1.7842	1.6804	0.1245	1.98394		0.1038	0.104	0.1187	0.133	0.1462	0.1614	0.1761	0.1948	0.2177	0.2452	0.2766	0.3152	0.3534	0.3976	0.4418	0.4806	0.5208	0.5651	0.6072	0.6484	0.6854	0.7225	0.7576	0.7937	0.8204	0.8512	0.8811	0.9032	0.929	0.9565	0.9828	1.0068	1.0276	1.0542	1.0747	1.0946	1.1107	1.1275	1.1445	1.1606
OS549	S. cerevisiae	YP +Mtt	0.2187	0.0564	1.8315	1.7751	0.132412	7.45832		0.0634	0.0564	0.059	0.0625	0.0661	0.0695	0.0722	0.0744	0.0757	0.0781	0.0797	0.0806	0.0825	0.0842	0.0853	0.088	0.0886	0.0928	0.0987	0.1044	0.1131	0.1259	0.1371	0.1534	0.1714	0.1937	0.2207	0.2493	0.2848	0.325	0.3713	0.4187	0.472	0.5168	0.5695	0.6115	0.6559	0.6919	0.7244	0.7648
OS549	S. cerevisiae	YP +Mtt	0.2216	0.1232	1.8752	1.752	0.133725	5.03085		0.1244	0.1232	0.1264	0.1238	0.1252	0.1259	0.1284	0.1273	0.1271	0.1294	0.1333	0.1381	0.1454	0.1591	0.1722	0.1875	0.2058	0.2265	0.2503	0.2836	0.3205	0.3608	0.415	0.4666	0.5127	0.562	0.6094	0.6567	0.6964	0.7352	0.7716	0.8066	0.8357	0.8675	0.8976	0.928	0.9501	0.976	0.9996	1.0268
OS549	S. cerevisiae	YP +Mtt	0.2137	0.0876	1.8642	1.7766	0.1419	6.23679		0.0945	0.0876	0.0914	0.0934	0.095	0.0969	0.0983	0.0992	0.1012	0.1042	0.1059	0.108	0.1096	0.1105	0.1132	0.1201	0.1274	0.1367	0.152	0.1699	0.19	0.2138	0.245	0.2815	0.3246	0.3689	0.4184	0.47	0.5231	0.5743	0.6242	0.6674	0.7068	0.7473	0.786	0.8228	0.8552	0.888	0.9184	0.9439
OS549	S. cerevisiae	YP +Mtt	0.2145	0.096	1.8594	1.7634	0.142463	5.84619		0.1037	0.096	0.0978	0.0991	0.1008	0.1044	0.1053	0.107	0.108	0.1093	0.1097	0.1123	0.1168	0.1221	0.1301	0.1415	0.1522	0.1686	0.1857	0.2071	0.2338	0.2667	0.3019	0.3459	0.3894	0.4416	0.4957	0.5453	0.594	0.6417	0.6861	0.7258	0.7645	0.7926	0.8312	0.862	0.884	0.9191	0.9473	0.9696
OS552	S. cerevisiae	YP +Mtt	0.2297	0.061	1.9844	1.9234	0.132263	4.49844		0.0616	0.061	0.0681	0.0727	0.0741	0.073	0.0731	0.0762	0.0805	0.0902	0.1038	0.1182	0.1342	0.1498	0.1692	0.1923	0.2143	0.2396	0.2678	0.2998	0.3356	0.3737	0.4171	0.4665	0.5211	0.5683	0.6123	0.6555	0.7003	0.7368	0.7698	0.8068	0.8379	0.8682	0.9023	0.9308	0.9582	0.9842	1.0153	1.0367
OS552	S. cerevisiae	YP +Mtt	0.2503	0.0641	1.9865	1.9224	0.134625	4.33556		0.0665	0.0641	0.07	0.0725	0.0727	0.0709	0.071	0.0774	0.087	0.0989	0.1114	0.1274	0.1417	0.159	0.1808	0.2018	0.2274	0.2538	0.2858	0.3219	0.3584	0.4058	0.453	0.5013	0.5563	0.6023	0.6474	0.6902	0.7255	0.7648	0.7999	0.836	0.8726	0.9019	0.9316	0.96	0.9878	1.0109	1.0374	1.0636
OS552	S. cerevisiae	YP +Mtt	0.2239	0.0784	1.9765	1.8981	0.135375	3.76713		0.0801	0.0784	0.0843	0.0883	0.0917	0.0953	0.1032	0.1127	0.1244	0.1387	0.1544	0.1709	0.1924	0.2129	0.2357	0.2615	0.2924	0.3266	0.3683	0.4101	0.4553	0.5082	0.5608	0.6063	0.6509	0.6976	0.7375	0.7711	0.807	0.8448	0.8761	0.9078	0.9365	0.9684	0.9984	1.0232	1.0488	1.0701	1.0928	1.1181
OS552	S. cerevisiae	YP +Mtt	0.2365	0.0633	1.9771	1.9138	0.135263	3.99963		0.0653	0.0633	0.0682	0.07	0.0727	0.0737	0.0766	0.0847	0.0971	0.1107	0.1251	0.1414	0.1593	0.1782	0.2029	0.2286	0.2557	0.2849	0.3192	0.3595	0.4052	0.4511	0.5037	0.5548	0.6044	0.6466	0.6883	0.7288	0.7659	0.8023	0.837	0.8698	0.9011	0.9307	0.9575	0.9868	1.0093	1.0367	1.057	1.0794
OS564	S. cerevisiae	YP +Mtt	0.239	0.0851	1.9571	1.872	0.140325	3.63264		0.0851	0.0866	0.0967	0.0998	0.1021	0.101	0.0963	0.0975	0.1081	0.1237	0.1429	0.1627	0.1833	0.2104	0.2405	0.278	0.3153	0.3559	0.4056	0.455	0.5079	0.5579	0.6044	0.6542	0.7003	0.7412	0.7798	0.816	0.8522	0.8888	0.9241	0.9511	0.9827	1.0088	1.0387	1.0622	1.0805	1.1047	1.1276	1.1485
OS564	S. cerevisiae	YP +Mtt	0.2275	0.1044	1.9906	1.8862	0.131325	2.56482		0.1044	0.1101	0.1231	0.1278	0.1417	0.1542	0.162	0.1746	0.1966	0.2157	0.2397	0.266	0.2954	0.3319	0.3732	0.4164	0.463	0.5072	0.5525	0.5993	0.6449	0.6917	0.7316	0.7666	0.8067	0.845	0.8801	0.9108	0.9446	0.9733	0.9982	1.026	1.0553	1.0802	1.1059	1.132	1.1483	1.1674	1.1904	1.2094
OS564	S. cerevisiae	YP +Mtt	0.2313	0.1158	1.9736	1.8578	0.131925	3.02805		0.1158	0.1175	0.1247	0.128	0.135	0.1449	0.1552	0.1644	0.1819	0.1992	0.2163	0.24	0.2648	0.2951	0.3285	0.3674	0.4079	0.4506	0.4968	0.546	0.5942	0.6398	0.6871	0.7227	0.7604	0.8024	0.8375	0.8713	0.903	0.9379	0.9691	0.99	1.0239	1.0478	1.0708	1.0963	1.1158	1.1384	1.1585	1.1789
OS564	S. cerevisiae	YP +Mtt	0.2392	0.1033	1.9712	1.8679	0.1368	3.20906		0.1033	0.1043	0.1086	0.1076	0.11	0.1143	0.1268	0.1414	0.1542	0.1702	0.1902	0.2127	0.2374	0.269	0.3049	0.3451	0.3871	0.4313	0.4855	0.5302	0.5763	0.6246	0.6728	0.7138	0.7519	0.7906	0.8291	0.8651	0.8961	0.929	0.9619	0.9897	1.0137	1.0393	1.0647	1.0897	1.1134	1.1315	1.1554	1.1766
OS568	S. cerevisiae	YP +Mtt	0.2327	0.0886	1.9121	1.8235	0.130125	3.78655		0.0886	0.0897	0.0989	0.105	0.1053	0.1026	0.1019	0.106	0.1136	0.1252	0.1394	0.1561	0.1767	0.2004	0.225	0.2541	0.287	0.3257	0.367	0.4113	0.4554	0.5018	0.5538	0.5935	0.6388	0.6802	0.719	0.7583	0.7919	0.8291	0.8593	0.8912	0.9218	0.9484	0.9757	1.0047	1.0243	1.0505	1.0712	1.0984
OS568	S. cerevisiae	YP +Mtt	0.2344	0.0909	1.9106	1.8197	0.132075	2.86409		0.0909	0.0923	0.102	0.1078	0.1119	0.1212	0.134	0.1482	0.1619	0.1795	0.2036	0.2294	0.2584	0.2903	0.3256	0.3676	0.4144	0.4583	0.5052	0.5491	0.5963	0.6414	0.6829	0.7198	0.7603	0.8006	0.837	0.8641	0.8957	0.9283	0.9523	0.9794	1.0084	1.0331	1.0533	1.0773	1.0951	1.1151	1.1374	1.157
OS568	S. cerevisiae	YP +Mtt	0.2212	0.1082	1.9276	1.8194	0.129413	2.87337		0.1082	0.1089	0.119	0.123	0.13	0.1367	0.1503	0.1666	0.1812	0.1965	0.218	0.2418	0.2661	0.2979	0.3308	0.3711	0.4122	0.456	0.5032	0.5494	0.5991	0.641	0.6815	0.7218	0.7573	0.7985	0.8275	0.8658	0.8943	0.9226	0.9546	0.9836	1.0073	1.0302	1.0569	1.0796	1.0978	1.1211	1.1373	1.1598
OS568	S. cerevisiae	YP +Mtt	0.2291	0.0819	1.9022	1.8203	0.135525	4.28777		0.083	0.0819	0.0894	0.0942	0.096	0.0961	0.0955	0.0936	0.0961	0.1019	0.1137	0.1269	0.1439	0.1606	0.1799	0.2052	0.2326	0.2635	0.3031	0.3451	0.3924	0.4391	0.4894	0.5377	0.585	0.6342	0.671	0.7149	0.7538	0.7896	0.8282	0.8589	0.8905	0.9217	0.9461	0.975	0.9971	1.022	1.0462	1.0695
OS575	S. kudriavzevii	YP +Mtt	0.2308	0.0612	1.6587	1.5975	0.0604875	4.78405		0.0637	0.0612	0.0675	0.0741	0.0786	0.0811	0.0819	0.0823	0.0847	0.0884	0.0926	0.0988	0.1039	0.1114	0.1207	0.1329	0.145	0.1567	0.1705	0.1847	0.2006	0.2164	0.2357	0.2493	0.2663	0.2834	0.3032	0.3228	0.3414	0.3596	0.381	0.3965	0.4193	0.4384	0.4585	0.4787	0.5012	0.5211	0.538	0.5607
OS575	S. kudriavzevii	YP +Mtt	0.2315	0.056	1.6902	1.6342	0.06615	4.95087		0.0587	0.056	0.0618	0.0682	0.0728	0.0763	0.0774	0.0802	0.0835	0.0879	0.0929	0.099	0.1053	0.111	0.1214	0.1313	0.1436	0.1564	0.1699	0.1867	0.203	0.2208	0.2346	0.252	0.2697	0.2874	0.3088	0.3299	0.3501	0.372	0.3886	0.4112	0.4338	0.455	0.4778	0.499	0.5203	0.5445	0.5664	0.5861
OS575	S. kudriavzevii	YP +Mtt	0.2451	0.029	1.4989	1.4699	0.0353625	5.24144		0.0352	0.029	0.032	0.0359	0.0396	0.0427	0.0453	0.0479	0.0491	0.0508	0.0525	0.0535	0.0532	0.0531	0.0536	0.0551	0.0572	0.0618	0.0671	0.0752	0.0844	0.0936	0.1044	0.1141	0.1243	0.1355	0.1463	0.1569	0.1691	0.1805	0.1929	0.2025	0.2154	0.2272	0.2382	0.249	0.2599	0.271	0.2835	0.2967
OS575	S. kudriavzevii	YP +Mtt	0.2509	0.0442	1.6328	1.5886	0.0566625	5.97794		0.0473	0.0442	0.0508	0.056	0.0613	0.0649	0.0679	0.0696	0.0708	0.0741	0.0756	0.078	0.0798	0.0835	0.0882	0.0965	0.1046	0.1154	0.1268	0.1383	0.151	0.1646	0.178	0.1914	0.206	0.2184	0.2349	0.249	0.2644	0.2796	0.2931	0.31	0.3279	0.345	0.3614	0.3759	0.3924	0.4114	0.4272	0.4418
OS576	S. kudriavzevii	YP +Mtt	0.2342	0.0585	1.7337	1.6752	0.08415	5.58289		0.063	0.0585	0.0652	0.0707	0.0765	0.0816	0.0857	0.0909	0.0964	0.1026	0.1088	0.1153	0.1245	0.1346	0.1438	0.1552	0.1674	0.1808	0.1949	0.211	0.2302	0.2474	0.2643	0.2838	0.3033	0.3256	0.3483	0.3719	0.3951	0.4173	0.4435	0.4697	0.4908	0.5179	0.541	0.5704	0.5985	0.6289	0.6576	0.6896
OS576	S. kudriavzevii	YP +Mtt	0.2498	0.0281	1.6302	1.6021	0.0589125	7.55357		0.0341	0.0281	0.0317	0.0359	0.0397	0.0437	0.0456	0.0484	0.0505	0.0532	0.054	0.0566	0.0568	0.0578	0.0608	0.0637	0.0677	0.0739	0.0814	0.0898	0.1006	0.1098	0.1206	0.1305	0.1419	0.1538	0.1672	0.1804	0.1952	0.2064	0.2199	0.2331	0.2458	0.2598	0.2778	0.2933	0.3097	0.324	0.3401	0.3586
OS576	S. kudriavzevii	YP +Mtt	0.2626	0.0396	1.6835	1.6439	0.0762375	6.36317		0.0465	0.0396	0.0419	0.0461	0.051	0.0563	0.059	0.0622	0.0651	0.068	0.0726	0.0774	0.0827	0.0888	0.0987	0.1054	0.1151	0.125	0.1366	0.1527	0.1686	0.1816	0.197	0.2116	0.23	0.2463	0.262	0.2822	0.3022	0.3227	0.3437	0.3633	0.384	0.4051	0.4287	0.4495	0.4759	0.4971	0.5206	0.5463
OS576	S. kudriavzevii	YP +Mtt	0.263	0.0366	1.6979	1.6613	0.0762	6.15617		0.0419	0.0366	0.0397	0.0449	0.0499	0.0545	0.058	0.0606	0.0624	0.0642	0.0678	0.0717	0.0788	0.0869	0.0959	0.1043	0.1127	0.125	0.1372	0.1525	0.1669	0.1833	0.199	0.2136	0.2322	0.2486	0.268	0.2841	0.3043	0.3262	0.346	0.3689	0.3903	0.4124	0.4331	0.4593	0.4863	0.5104	0.5331	0.558
OS60	S. cerevisiae	YP +Mtt	0.2203	0.0665	1.8774	1.8109	0.1185	4.68017		0.0691	0.0665	0.0703	0.0727	0.0762	0.0788	0.0808	0.083	0.0905	0.0997	0.1093	0.1209	0.1351	0.1477	0.1634	0.1815	0.1996	0.2221	0.2469	0.2744	0.3062	0.3407	0.3768	0.4144	0.4526	0.4952	0.5382	0.5784	0.6155	0.6532	0.6925	0.7304	0.766	0.8031	0.8377	0.8674	0.9021	0.9334	0.9634	0.9941
OS60	S. cerevisiae	YP +Mtt	0.2183	0.0541	1.8657	1.8116	0.118613	5.44567		0.0583	0.0541	0.0591	0.0629	0.0671	0.0704	0.0736	0.0769	0.0789	0.0821	0.0853	0.0895	0.0966	0.105	0.1174	0.1304	0.147	0.1623	0.1796	0.2015	0.2245	0.2525	0.2825	0.3136	0.3497	0.391	0.4306	0.4699	0.5138	0.5553	0.5943	0.6336	0.6717	0.7096	0.7469	0.7815	0.8205	0.8541	0.8828	0.9173
OS60	S. cerevisiae	YP +Mtt	0.2258	0.059	1.8588	1.7998	0.1158	4.87306		0.064	0.059	0.0638	0.0687	0.0735	0.0768	0.0794	0.0805	0.0815	0.087	0.0967	0.1081	0.1199	0.1328	0.1453	0.1621	0.1798	0.1996	0.2212	0.2481	0.2756	0.3069	0.3397	0.3763	0.4155	0.4539	0.4926	0.5358	0.5767	0.6141	0.6532	0.6889	0.7312	0.7627	0.7972	0.8356	0.869	0.9009	0.9369	0.9664
OS60	S. cerevisiae	YP +Mtt	0.2276	0.0536	1.8558	1.8022	0.115088	6.0794		0.0599	0.0536	0.0578	0.061	0.0646	0.0676	0.0701	0.0729	0.0752	0.077	0.0782	0.08	0.083	0.0902	0.0995	0.1097	0.1199	0.1318	0.1471	0.1625	0.1798	0.2006	0.2229	0.2488	0.2776	0.3099	0.343	0.3787	0.4194	0.4591	0.4972	0.5397	0.5774	0.6199	0.6575	0.6943	0.7312	0.766	0.8037	0.8402
OS84	S. cerevisiae	YP +Mtt	0.218	0.0612	1.9648	1.9036	0.098025	9.4935		0.0684	0.0612	0.0633	0.067	0.0695	0.0727	0.0741	0.0764	0.0788	0.0828	0.0858	0.0886	0.0922	0.0965	0.1017	0.1064	0.1129	0.1191	0.1259	0.1349	0.1425	0.1515	0.1628	0.1721	0.1841	0.195	0.2083	0.2193	0.2321	0.247	0.2588	0.2724	0.2882	0.3016	0.318	0.3364	0.356	0.3768	0.3975	0.4205
OS84	S. cerevisiae	YP +Mtt	0.2244	0.0549	1.9453	1.8904	0.098025	9.66182		0.0657	0.0562	0.0549	0.058	0.0602	0.0621	0.0637	0.0661	0.0692	0.0727	0.0755	0.0791	0.0818	0.0863	0.0916	0.0985	0.1041	0.1112	0.1187	0.1251	0.1316	0.1396	0.1496	0.1587	0.1658	0.174	0.1841	0.1952	0.2055	0.2172	0.2298	0.2444	0.2611	0.2746	0.2943	0.3109	0.3308	0.3516	0.3736	0.3946
OS84	S. cerevisiae	YP +Mtt	0.2407	0.053	1.955	1.902	0.100575	10.1747		0.0585	0.053	0.0557	0.0581	0.0605	0.0625	0.0639	0.0664	0.0688	0.0711	0.073	0.0766	0.0792	0.0809	0.084	0.0854	0.0877	0.0931	0.0983	0.1045	0.1115	0.1208	0.1296	0.1385	0.1472	0.1575	0.169	0.1794	0.192	0.2023	0.2158	0.229	0.2429	0.2576	0.2735	0.2892	0.3089	0.3271	0.349	0.3688
OS84	S. cerevisiae	YP +Mtt	0.2256	0.0462	1.9423	1.8961	0.103163	11.588		0.0529	0.0462	0.0495	0.0537	0.0577	0.0611	0.0629	0.0657	0.0666	0.0695	0.0713	0.0735	0.0766	0.0779	0.0807	0.0833	0.0861	0.0892	0.0922	0.0951	0.1001	0.1049	0.1097	0.1131	0.1191	0.1257	0.1334	0.1405	0.1486	0.1572	0.1674	0.1778	0.1891	0.2011	0.2105	0.2227	0.2377	0.2521	0.2698	0.284
OS86	S. cerevisiae	YP +Mtt	0.213	0.0917	1.959	1.8673	0.1365	2.25787		0.0954	0.0917	0.0982	0.1061	0.1176	0.1326	0.1536	0.1762	0.2039	0.2305	0.2605	0.2912	0.3267	0.3621	0.4076	0.4541	0.5076	0.5555	0.6025	0.6464	0.6854	0.7336	0.7716	0.807	0.8394	0.8746	0.9046	0.9313	0.9623	0.9885	1.0089	1.0299	1.0558	1.08	1.0996	1.1183	1.1349	1.1524	1.1702	1.1865
OS86	S. cerevisiae	YP +Mtt	0.2119	0.0597	1.9449	1.8852	0.137025	4.02919		0.0646	0.0597	0.0627	0.0661	0.0701	0.0749	0.0794	0.0865	0.0971	0.1088	0.1232	0.1405	0.1547	0.1732	0.1945	0.2163	0.2468	0.2762	0.3158	0.3604	0.404	0.4574	0.5077	0.5543	0.6038	0.6483	0.6927	0.726	0.7694	0.8035	0.8391	0.8733	0.8996	0.9326	0.9599	0.9836	1.0052	1.0354	1.0632	1.0814
OS86	S. cerevisiae	YP +Mtt	0.2136	0.0544	1.9221	1.8677	0.134962	4.8657		0.0606	0.0544	0.0575	0.0616	0.0647	0.0687	0.0728	0.0765	0.0812	0.0883	0.0947	0.1037	0.1136	0.1231	0.1398	0.1565	0.1793	0.1979	0.2281	0.2627	0.2927	0.3428	0.3831	0.4282	0.4774	0.5224	0.5726	0.6115	0.6593	0.7027	0.7467	0.7804	0.8128	0.848	0.8767	0.906	0.9322	0.957	0.9882	1.0108
OS86	S. cerevisiae	YP +Mtt	0.2251	0.06	1.9381	1.8781	0.127538	3.59806		0.0645	0.06	0.0621	0.0663	0.0703	0.0766	0.0832	0.0921	0.1029	0.116	0.1331	0.1524	0.1713	0.1893	0.2154	0.2435	0.2726	0.3082	0.3515	0.3951	0.4405	0.4895	0.5357	0.5789	0.6202	0.661	0.7001	0.7352	0.7689	0.7991	0.8295	0.861	0.8929	0.9195	0.9451	0.9693	0.9913	1.0138	1.0342	1.0576
OS87	S. cerevisiae	YP +Mtt	0.2184	0.0598	1.7753	1.7155	0.1248	5.03045		0.0648	0.0598	0.0668	0.0686	0.0714	0.0726	0.076	0.0813	0.0859	0.0931	0.0987	0.1035	0.1112	0.1228	0.1356	0.1509	0.1672	0.1899	0.2131	0.2406	0.2681	0.2993	0.328	0.3657	0.4081	0.4487	0.5032	0.5516	0.5968	0.634	0.6727	0.7027	0.7409	0.7719	0.8044	0.8409	0.8724	0.8994	0.9274	0.9579
OS87	S. cerevisiae	YP +Mtt	0.2133	0.2157	2.073	1.8573	0.14055	2.8143		0.2208	0.2157	0.2395	0.2335	0.2403	0.2402	0.2524	0.2753	0.298	0.3297	0.3471	0.3647	0.3951	0.4457	0.4707	0.5149	0.5481	0.6239	0.6599	0.7103	0.7714	0.7994	0.8393	0.8897	0.9206	0.9536	0.9901	1.0321	1.0555	1.0802	1.1073	1.1314	1.16	1.1824	1.1998	1.2252	1.2446	1.2598	1.2782	1.2972
OS87	S. cerevisiae	YP +Mtt	0.2108	0.0932	1.8444	1.7512	0.131625	4.97094		0.0971	0.0932	0.1033	0.104	0.1078	0.1089	0.1128	0.1214	0.1287	0.1373	0.1446	0.1498	0.1615	0.185	0.1935	0.2147	0.2256	0.2532	0.271	0.2929	0.3319	0.3498	0.3904	0.4369	0.4764	0.5223	0.5756	0.6282	0.6674	0.7099	0.7506	0.7862	0.8274	0.8618	0.8947	0.9251	0.9533	0.9805	1.0057	1.0319
OS87	S. cerevisiae	YP +Mtt	0.213	0.0694	1.8276	1.7582	0.139313	6.0786		0.0733	0.0694	0.0736	0.0777	0.0804	0.0832	0.0865	0.0898	0.0931	0.0984	0.101	0.1071	0.1125	0.1184	0.126	0.1366	0.1453	0.1568	0.1733	0.1913	0.2103	0.2327	0.2598	0.291	0.3283	0.3717	0.4142	0.4646	0.5157	0.568	0.6157	0.6625	0.7047	0.7469	0.7857	0.8245	0.8623	0.8977	0.9315	0.9594
OS91	S. cerevisiae	YP +Mtt	0.2169	0.0727	1.9923	1.9196	0.126525	6.58585		0.0808	0.0727	0.0762	0.0794	0.0813	0.0826	0.0828	0.0845	0.0862	0.0877	0.09	0.0936	0.0967	0.1005	0.1055	0.1163	0.1266	0.1389	0.1494	0.1647	0.1809	0.2009	0.2219	0.2468	0.2735	0.3007	0.3342	0.3715	0.4072	0.4497	0.4901	0.5358	0.5838	0.6312	0.671	0.7127	0.7509	0.7871	0.8216	0.8588
OS91	S. cerevisiae	YP +Mtt	0.215	0.0767	1.9847	1.908	0.131475	6.07245		0.0846	0.0767	0.0819	0.0828	0.0845	0.085	0.0866	0.0877	0.0907	0.094	0.0953	0.0968	0.1012	0.11	0.1215	0.1342	0.147	0.1603	0.1766	0.1962	0.2154	0.2405	0.2664	0.2969	0.3301	0.3666	0.4078	0.4486	0.4937	0.5403	0.5863	0.6369	0.683	0.723	0.7649	0.7992	0.8341	0.8653	0.9007	0.9336
OS91	S. cerevisiae	YP +Mtt	0.2242	0.0675	1.9874	1.9199	0.129712	5.32244		0.0724	0.0675	0.0732	0.0779	0.0793	0.0804	0.0808	0.0838	0.0847	0.0881	0.0899	0.0986	0.1098	0.122	0.1365	0.1518	0.1703	0.1888	0.2116	0.2358	0.2629	0.291	0.3261	0.361	0.4023	0.4463	0.4925	0.5378	0.5864	0.631	0.673	0.7196	0.7574	0.7922	0.8297	0.8667	0.9	0.9328	0.9624	0.9922
OS91	S. cerevisiae	YP +Mtt	0.2239	0.0754	1.9859	1.9105	0.13365	4.40367		0.0765	0.0754	0.0832	0.088	0.0903	0.0901	0.0879	0.0893	0.0972	0.1102	0.1247	0.1397	0.1541	0.1709	0.1933	0.2147	0.239	0.2665	0.2965	0.3298	0.3706	0.4144	0.4568	0.5056	0.5533	0.6006	0.6466	0.6916	0.7325	0.7708	0.8095	0.844	0.8768	0.9078	0.9396	0.9696	0.999	1.0248	1.0519	1.0765
OS92	S. cerevisiae	YP +Mtt	0.2162	0.1064	2.014	1.9076	0.12405	3.72309		0.1064	0.1075	0.1212	0.133	0.1395	0.1445	0.1469	0.1496	0.1567	0.1688	0.1794	0.193	0.2085	0.226	0.2468	0.2709	0.3004	0.33	0.3665	0.4049	0.4446	0.4961	0.5387	0.5858	0.6291	0.6783	0.7147	0.7569	0.792	0.8269	0.8588	0.8954	0.9258	0.9621	0.9886	1.017	1.0374	1.0648	1.0932	1.1142
OS92	S. cerevisiae	YP +Mtt	0.216	0.0737	1.9783	1.9046	0.134775	6.62289		0.0784	0.0737	0.0794	0.0849	0.0884	0.0909	0.0927	0.0924	0.0931	0.0935	0.0943	0.0945	0.0923	0.0921	0.0968	0.1069	0.1169	0.1288	0.1417	0.156	0.1739	0.1948	0.2152	0.2396	0.2705	0.3043	0.3387	0.3793	0.4225	0.4716	0.5174	0.5666	0.6187	0.6587	0.7073	0.7449	0.7819	0.8165	0.8474	0.8895
OS92	S. cerevisiae	YP +Mtt	0.2268	0.0752	2.0038	1.9286	0.135563	4.29249		0.0752	0.0756	0.0883	0.0962	0.1008	0.1017	0.0994	0.1007	0.1055	0.115	0.1259	0.1386	0.1524	0.1694	0.191	0.2161	0.2431	0.2742	0.3118	0.3516	0.3934	0.4383	0.4847	0.53	0.5778	0.6257	0.6726	0.7103	0.7549	0.7884	0.8237	0.8586	0.8952	0.9235	0.9548	0.9883	1.0183	1.0423	1.068	1.0907
OS92	S. cerevisiae	YP +Mtt	0.2283	0.0529	1.9768	1.9239	0.135375	6.28532		0.0559	0.0529	0.0594	0.0658	0.0705	0.0731	0.075	0.0755	0.0764	0.0769	0.0773	0.0768	0.077	0.0797	0.0844	0.0956	0.1048	0.1178	0.1329	0.1491	0.168	0.1909	0.217	0.2458	0.2788	0.3166	0.3597	0.4065	0.4546	0.5037	0.553	0.6009	0.6459	0.6924	0.7332	0.7675	0.8053	0.8395	0.8758	0.9055
OS93	S. cerevisiae	YP +Mtt	0.2302	0.0554	1.9469	1.8915	0.11205	5.20571		0.0624	0.0554	0.0602	0.0637	0.0667	0.0683	0.0713	0.0762	0.0795	0.0838	0.0897	0.0971	0.1054	0.1169	0.1283	0.1437	0.1579	0.1723	0.1914	0.2107	0.2355	0.2625	0.2933	0.3237	0.3589	0.3962	0.437	0.4772	0.5169	0.5531	0.5926	0.6297	0.666	0.7018	0.7358	0.7695	0.7984	0.8354	0.8621	0.8951
OS93	S. cerevisiae	YP +Mtt	0.2475	0.0446	1.9324	1.8878	0.115575	5.88341		0.0517	0.0446	0.0491	0.0526	0.0556	0.0574	0.0584	0.0602	0.0622	0.0661	0.067	0.0696	0.072	0.0804	0.09	0.0995	0.1104	0.1244	0.1411	0.1585	0.1799	0.2042	0.2315	0.2599	0.2913	0.324	0.36	0.3988	0.4399	0.4779	0.5203	0.5589	0.5997	0.6358	0.6732	0.707	0.738	0.7687	0.8014	0.8359
OS93	S. cerevisiae	YP +Mtt	0.2351	0.0522	1.9518	1.8996	0.116138	5.66376		0.0557	0.0522	0.0573	0.0614	0.0637	0.0658	0.0671	0.0702	0.0723	0.0753	0.079	0.0855	0.0934	0.1015	0.1133	0.1253	0.137	0.1513	0.1692	0.1885	0.2108	0.2368	0.2653	0.2969	0.3277	0.3607	0.3993	0.4364	0.4801	0.5204	0.5558	0.5976	0.6357	0.6715	0.709	0.7419	0.7726	0.8058	0.8407	0.8665
OS93	S. cerevisiae	YP +Mtt	0.2406	0.0426	1.949	1.9064	0.120263	5.64785		0.0486	0.0426	0.0474	0.0522	0.055	0.0546	0.0546	0.0575	0.0602	0.0626	0.066	0.0737	0.084	0.0935	0.1024	0.1138	0.1216	0.1355	0.1526	0.1723	0.1947	0.223	0.252	0.2846	0.3194	0.3573	0.3963	0.4405	0.4837	0.5235	0.566	0.6036	0.6426	0.6804	0.717	0.7515	0.783	0.8143	0.8469	0.8796
[truncated: 155 more columns]
