# Supplementary material for: Beyond Saccharomyces pastorianus for modern lager brews: Exploring non-cerevisiae Saccharomyces hybrids with heterotic maltotriose consumption and novel aroma profile
Source: Front Microbiol. 2022 Nov 10;13:1025132. doi: 10.3389/fmicb.2022.1025132 (PMC9687090; doi:10.3389/fmicb.2022.1025132)
Supplement: Supplementary file 5 [file Table_5.XLSX]

## Sheet: Table S5_YP (2% Mtt) 30 degrees
strain	treatment	readinggroup	agar absorbance	minimumwithoutagar	maximumwithoutagar	maximumchange	maximumslope	lag	Absorbance in time measurements	0	0.3333	0.6667	1	1.3333	1.6667	2	2.3333	2.6667	3	3.3333	3.6667	4	4.3333	4.6667	5	5.3333	5.6667	6	6.3333	6.6667	7	7.3333	7.6667	8	8.3333	8.6667	9	9.3333	9.6667	10	10.3333	10.6667	11	11.3333	11.6667	12	12.3333	12.6667	13
OS628	YP + Mtt	S. uvarum	0.2257	0.0696	2.1363	2.0667	0.11	4.69256		0.0696	0.0721	0.0766	0.0835	0.0865	0.0896	0.0916	0.0967	0.1051	0.1178	0.1315	0.1484	0.1603	0.175	0.1902	0.2069	0.2245	0.2423	0.2613	0.2831	0.3052	0.3304	0.3586	0.3854	0.4155	0.4486	0.483	0.5189	0.5542	0.59	0.6319	0.6659	0.7048	0.7375	0.7673	0.8008	0.8307	0.859	0.8873	0.9164
OS628	YP + Mtt	S. uvarum	0.2272	0.0686	2.1256	2.057	0.11	4.85437		0.0686	0.0704	0.0745	0.0799	0.0846	0.0881	0.0896	0.0936	0.0997	0.1112	0.126	0.1413	0.1566	0.1686	0.1848	0.2003	0.2183	0.236	0.256	0.279	0.3	0.3263	0.3537	0.3829	0.4172	0.449	0.486	0.5246	0.5572	0.5994	0.6388	0.6755	0.7102	0.7472	0.7815	0.8128	0.8383	0.8697	0.8951	0.9198
OS628	YP + Mtt	S. uvarum	0.2296	0.0885	2.1443	2.0558	0.12	3.15655		0.0885	0.0955	0.0971	0.1005	0.1089	0.122	0.138	0.1538	0.1718	0.188	0.2045	0.2274	0.2496	0.2714	0.2983	0.3243	0.3577	0.3906	0.4256	0.4663	0.5101	0.5561	0.5974	0.6402	0.6841	0.7263	0.764	0.7925	0.8261	0.8625	0.8868	0.9252	0.9502	0.9777	1.0046	1.0279	1.0555	1.0744	1.0994	1.1132
OS628	YP + Mtt	S. uvarum	0.2268	0.0863	2.1473	2.061	0.12	3.1689		0.0863	0.0893	0.0896	0.0946	0.1052	0.121	0.14	0.1546	0.1705	0.1885	0.2067	0.2283	0.2476	0.2706	0.2937	0.3222	0.3511	0.3883	0.4229	0.4653	0.5045	0.5515	0.5998	0.6402	0.6804	0.7214	0.7578	0.7937	0.827	0.856	0.887	0.9191	0.9435	0.9676	0.9931	1.0163	1.0447	1.0668	1.0871	1.1072
OS100	YP + Mtt	S. uvarum	0.2226	0.0443	1.9486	1.9043	0.09	8.18459		0.0477	0.0443	0.0466	0.0497	0.0522	0.0569	0.0602	0.0652	0.0693	0.0731	0.0782	0.0849	0.0886	0.092	0.0971	0.1035	0.1094	0.1161	0.1246	0.1336	0.1439	0.1546	0.1654	0.1752	0.1888	0.2009	0.2144	0.2264	0.2415	0.2591	0.2758	0.2951	0.3144	0.3327	0.3567	0.3777	0.4002	0.4278	0.4536	0.4807
OS100	YP + Mtt	S. uvarum	0.2376	0.0545	1.9616	1.9071	0.09	7.34185		0.0545	0.0574	0.0613	0.0661	0.0696	0.0743	0.0778	0.0824	0.0876	0.0914	0.0969	0.1017	0.1051	0.1095	0.115	0.1231	0.1319	0.1424	0.1509	0.1619	0.1742	0.1845	0.1966	0.2106	0.2206	0.2353	0.2506	0.2655	0.2849	0.3026	0.324	0.3445	0.3656	0.3884	0.4117	0.4365	0.4653	0.4925	0.5235	0.5459
OS100	YP + Mtt	S. uvarum	0.2229	0.0707	2.0009	1.9302	0.09	6.81756		0.0722	0.0707	0.0749	0.0775	0.08	0.0837	0.0863	0.0892	0.0927	0.0976	0.1031	0.1094	0.1151	0.1221	0.1316	0.1422	0.152	0.1638	0.1758	0.1884	0.2018	0.2152	0.2288	0.2436	0.2589	0.2748	0.2926	0.3155	0.3331	0.3551	0.3789	0.4067	0.4319	0.4628	0.4936	0.5246	0.5527	0.5856	0.6218	0.6561
OS100	YP + Mtt	S. uvarum	0.2217	0.0396	1.8785	1.8389	0.09	9.24892		0.0465	0.0396	0.0407	0.0425	0.0442	0.0481	0.0505	0.0537	0.0582	0.062	0.0661	0.0729	0.0779	0.0829	0.0864	0.0906	0.0946	0.1006	0.1072	0.114	0.1233	0.1339	0.1432	0.1521	0.1626	0.1738	0.1872	0.2001	0.2112	0.2244	0.2406	0.2561	0.2695	0.2853	0.302	0.3205	0.3369	0.3564	0.3793	0.4012
OS101	YP + Mtt	S. uvarum	0.2225	0.0778	2.1479	2.0701	0.11	3.62234		0.0778	0.0783	0.0812	0.0836	0.0923	0.1034	0.117	0.1322	0.1473	0.1609	0.1759	0.1919	0.2104	0.2285	0.2481	0.2677	0.2898	0.3138	0.3382	0.3654	0.3942	0.4268	0.4631	0.5021	0.5424	0.5799	0.6262	0.6617	0.6978	0.7359	0.7644	0.8008	0.8319	0.8578	0.8936	0.9252	0.9584	0.9861	1.0072	1.0349
OS101	YP + Mtt	S. uvarum	0.2225	0.0545	2.1273	2.0728	0.12	6.14622		0.0581	0.0545	0.0576	0.0631	0.0679	0.0727	0.0774	0.0805	0.0838	0.0902	0.1008	0.1113	0.124	0.1332	0.1439	0.1559	0.1688	0.1817	0.1948	0.2117	0.2296	0.2461	0.2662	0.2884	0.3124	0.3411	0.3726	0.399	0.4384	0.4789	0.5186	0.5596	0.6017	0.637	0.6799	0.7184	0.7612	0.7873	0.821	0.8594
OS101	YP + Mtt	S. uvarum	0.2218	0.0668	2.1145	2.0477	0.11	5.09032		0.0683	0.0668	0.07	0.0758	0.0794	0.0823	0.0839	0.0877	0.0967	0.1099	0.1222	0.1359	0.1472	0.1592	0.1733	0.1899	0.206	0.2241	0.2412	0.263	0.2866	0.3093	0.3347	0.3626	0.3933	0.4253	0.4642	0.5004	0.5452	0.5917	0.6224	0.6647	0.707	0.7395	0.7768	0.8045	0.8373	0.8718	0.9015	0.9317
OS101	YP + Mtt	S. uvarum	0.222	0.067	2.1126	2.0456	0.12	5.15403		0.0689	0.067	0.0693	0.0743	0.0787	0.083	0.0855	0.0899	0.0962	0.1085	0.1209	0.1348	0.1469	0.1562	0.1682	0.1849	0.1999	0.2186	0.2355	0.2588	0.2785	0.3032	0.3325	0.3634	0.3945	0.4291	0.4696	0.5124	0.5572	0.6035	0.6447	0.6817	0.7176	0.7539	0.7875	0.8234	0.8504	0.8839	0.9163	0.9446
OS102	YP + Mtt	S. uvarum	0.2233	0.0419	2.165	2.1231	0.13	6.51601		0.0486	0.0419	0.0426	0.0459	0.0492	0.0531	0.0578	0.0642	0.0717	0.0786	0.0872	0.0988	0.1103	0.1205	0.1327	0.1437	0.158	0.1734	0.1881	0.2024	0.2189	0.2354	0.2543	0.2712	0.2919	0.3193	0.3499	0.3784	0.4109	0.4489	0.4853	0.5276	0.5678	0.6085	0.6434	0.6932	0.7336	0.7841	0.8239	0.8648
OS102	YP + Mtt	S. uvarum	0.2259	0.0484	2.202	2.1536	0.14	6.00089		0.0517	0.0484	0.0516	0.0565	0.0605	0.0652	0.0703	0.0757	0.083	0.0906	0.0992	0.1099	0.1211	0.1323	0.1468	0.161	0.1767	0.1935	0.2115	0.2318	0.2534	0.2771	0.3012	0.3301	0.3593	0.3964	0.4341	0.4717	0.5142	0.5572	0.612	0.6601	0.7047	0.7479	0.7983	0.8445	0.8893	0.9251	0.9649	1
OS102	YP + Mtt	S. uvarum	0.2245	0.059	2.1778	2.1188	0.14	5.1834		0.0618	0.059	0.0633	0.0681	0.071	0.0758	0.081	0.0889	0.0969	0.1088	0.1201	0.1339	0.1462	0.1611	0.18	0.1961	0.2146	0.2367	0.26	0.2859	0.3142	0.3447	0.3775	0.417	0.4616	0.5053	0.5519	0.6036	0.6566	0.7019	0.7473	0.7991	0.8489	0.8877	0.9284	0.9647	0.9966	1.033	1.0684	1.0901
OS102	YP + Mtt	S. uvarum	0.2231	0.0439	2.1605	2.1166	0.13	6.63456		0.0467	0.0439	0.0458	0.0501	0.0528	0.0573	0.0601	0.0643	0.07	0.0764	0.0817	0.0896	0.0968	0.1058	0.1161	0.1278	0.1393	0.1505	0.162	0.1772	0.1935	0.2102	0.2307	0.2532	0.2793	0.3071	0.3388	0.3721	0.4073	0.4449	0.4914	0.5334	0.5769	0.6204	0.6733	0.7157	0.7594	0.8034	0.8486	0.8897
OS103	YP + Mtt	S. kudriavzevii	0.2279	0.0355	2.2121	2.1766	0.16	7.33613		0.0427	0.0355	0.0362	0.038	0.0414	0.0443	0.0482	0.0522	0.0575	0.0616	0.0664	0.0725	0.0778	0.0817	0.0873	0.0936	0.0998	0.1076	0.1178	0.129	0.1451	0.1617	0.1788	0.1999	0.2239	0.2509	0.281	0.3157	0.3554	0.3999	0.4495	0.5025	0.5565	0.6146	0.6778	0.7316	0.7794	0.8292	0.878	0.9164
OS103	YP + Mtt	S. kudriavzevii	0.2718	0.0201	2.1824	2.1623	0.14	6.75849		0.0201	0.0231	0.0284	0.0306	0.0324	0.0347	0.0382	0.0422	0.0473	0.0516	0.0556	0.0636	0.0702	0.0735	0.0827	0.0903	0.1017	0.1129	0.1236	0.1417	0.1589	0.1796	0.203	0.2261	0.2521	0.2826	0.3152	0.3484	0.3924	0.4333	0.4819	0.5308	0.5827	0.6339	0.685	0.7363	0.7845	0.8192	0.8657	0.9
OS103	YP + Mtt	S. kudriavzevii	0.224	0.0442	2.2615	2.2173	0.15	6.76416		0.0467	0.0442	0.0485	0.0508	0.0529	0.0567	0.0611	0.0665	0.0722	0.0775	0.0837	0.0903	0.0946	0.0962	0.1004	0.1082	0.1185	0.1356	0.1526	0.1693	0.1848	0.2063	0.2293	0.2508	0.2767	0.3058	0.3374	0.3728	0.4129	0.4581	0.5058	0.5551	0.6098	0.6629	0.7085	0.7709	0.8104	0.8534	0.8935	0.9373
OS103	YP + Mtt	S. kudriavzevii	0.2241	0.0537	2.3095	2.2558	0.16	5.96923		0.0573	0.0537	0.0578	0.0606	0.0638	0.068	0.0727	0.0787	0.0847	0.091	0.0962	0.0987	0.0997	0.1065	0.1186	0.1339	0.1543	0.1734	0.1908	0.2147	0.2404	0.2674	0.2953	0.3313	0.3682	0.4105	0.4598	0.5079	0.5644	0.621	0.6799	0.7345	0.7869	0.8323	0.8812	0.9239	0.9605	0.9991	1.041	1.0745
OS114	YP + Mtt	S. paradoxus	0.2173	0.085	2.0689	1.9839	0.15	6.00471		0.089	0.085	0.0902	0.0971	0.1024	0.1067	0.1085	0.1126	0.1152	0.1174	0.1197	0.1226	0.1251	0.1282	0.1383	0.1506	0.1693	0.1909	0.2133	0.2353	0.2623	0.2911	0.3206	0.3583	0.3918	0.4345	0.4756	0.5254	0.5724	0.6284	0.6783	0.7316	0.7805	0.825	0.8716	0.9144	0.9505	0.9843	1.0193	1.0471
OS114	YP + Mtt	S. paradoxus	0.2183	0.0953	2.08	1.9847	0.15	5.39414		0.0953	0.098	0.105	0.1131	0.1185	0.1211	0.1222	0.1248	0.1273	0.1285	0.1254	0.1303	0.1427	0.1609	0.1801	0.1992	0.2186	0.2415	0.2658	0.2945	0.3241	0.3565	0.3958	0.4347	0.4773	0.5242	0.569	0.6282	0.6751	0.7288	0.7724	0.8221	0.8698	0.9016	0.948	0.9838	1.018	1.0472	1.0777	1.1053
OS114	YP + Mtt	S. paradoxus	0.2178	0.1049	2.0712	1.9663	0.15	4.69546		0.1049	0.1069	0.1148	0.1244	0.129	0.1314	0.1291	0.1273	0.1282	0.1295	0.1384	0.1559	0.1735	0.1909	0.2144	0.2418	0.2702	0.3048	0.3377	0.3753	0.412	0.4526	0.5003	0.5487	0.5987	0.6544	0.7076	0.7619	0.81	0.8554	0.8985	0.9434	0.9846	1.0129	1.0498	1.0767	1.1032	1.1266	1.1571	1.1794
OS114	YP + Mtt	S. paradoxus	0.218	0.1086	2.0635	1.9549	0.15	4.77108		0.1086	0.1127	0.1203	0.1282	0.1341	0.1371	0.1346	0.1341	0.1346	0.1337	0.1405	0.1584	0.177	0.1974	0.2191	0.242	0.2671	0.2979	0.33	0.3652	0.4036	0.4443	0.4924	0.5417	0.5916	0.6408	0.6953	0.7457	0.7892	0.8427	0.8802	0.9269	0.9639	1.002	1.0299	1.0637	1.0877	1.1175	1.1507	1.1693
OS124	YP + Mtt	S. mikatae	0.2323	0.0462	0.755	0.7088	0.02	2.28807		0.0535	0.0462	0.0496	0.054	0.0575	0.0623	0.0659	0.0705	0.0771	0.0864	0.0889	0.0959	0.1023	0.1064	0.1114	0.1149	0.1212	0.1251	0.1279	0.1354	0.1399	0.1481	0.1525	0.1607	0.1661	0.1738	0.1793	0.1875	0.1927	0.2005	0.209	0.2174	0.225	0.2294	0.2384	0.2466	0.2527	0.2589	0.2675	0.2757
OS124	YP + Mtt	S. mikatae	0.2318	0.0464	0.8365	0.7901	0.02	3.26896		0.0557	0.0464	0.0497	0.0544	0.0582	0.0632	0.0674	0.0718	0.076	0.0796	0.0835	0.0903	0.0947	0.0994	0.1059	0.1114	0.1172	0.1237	0.13	0.1337	0.1386	0.1433	0.1509	0.1537	0.1625	0.167	0.1743	0.1789	0.1859	0.1912	0.1987	0.2053	0.2122	0.2181	0.2252	0.2318	0.2378	0.2448	0.2538	0.2597
OS124	YP + Mtt	S. mikatae	0.2255	0.0473	0.8192	0.7719	0.03	4.31899		0.0521	0.0473	0.0509	0.0563	0.0596	0.0632	0.066	0.07	0.0745	0.078	0.0808	0.0856	0.0907	0.0948	0.1009	0.1059	0.1109	0.1156	0.1218	0.1271	0.1341	0.1408	0.1459	0.1535	0.16	0.1666	0.1751	0.1827	0.1917	0.1982	0.2069	0.2164	0.2265	0.2322	0.2431	0.2534	0.263	0.2709	0.2786	0.2877
OS124	YP + Mtt	S. mikatae	0.225	0.0525	0.8284	0.7759	0.03	3.1377		0.0605	0.0525	0.0578	0.0606	0.0656	0.0691	0.0735	0.0778	0.0835	0.089	0.0932	0.0997	0.1055	0.1123	0.1185	0.1247	0.13	0.1357	0.1405	0.1451	0.1536	0.1602	0.1684	0.1747	0.1792	0.1889	0.1976	0.2069	0.2142	0.2231	0.233	0.2417	0.2515	0.2606	0.2694	0.2789	0.2858	0.2933	0.3027	0.311
OS125	YP + Mtt	S. mikatae	0.2331	0.0686	1.1984	1.1298	0.03	3.3994		0.0761	0.0686	0.0729	0.0778	0.0825	0.0879	0.0933	0.0992	0.1059	0.1118	0.1184	0.1263	0.1344	0.1394	0.1446	0.149	0.1552	0.1645	0.1709	0.1788	0.1883	0.1982	0.2078	0.2183	0.2278	0.2363	0.247	0.2555	0.2664	0.2775	0.2905	0.3007	0.312	0.3217	0.3318	0.3431	0.3531	0.3663	0.3748	0.3843
OS125	YP + Mtt	S. mikatae	0.2312	0.0339	0.6937	0.6598	0.02	3.85096		0.0412	0.0339	0.037	0.0403	0.0428	0.0453	0.0483	0.0509	0.0533	0.0559	0.0583	0.0619	0.066	0.0686	0.0729	0.0774	0.0821	0.0876	0.0924	0.0985	0.1025	0.1072	0.1125	0.1168	0.1217	0.1274	0.1336	0.1378	0.144	0.1515	0.1577	0.1639	0.1722	0.1771	0.1831	0.1912	0.1974	0.2053	0.2118	0.2188
OS125	YP + Mtt	S. mikatae	0.2268	0.0263	0.5175	0.4912	0.01	3.34089		0.0345	0.0263	0.0279	0.0302	0.0317	0.0348	0.0377	0.0407	0.044	0.0462	0.0474	0.0517	0.0551	0.0571	0.06	0.0638	0.0672	0.071	0.074	0.0789	0.0834	0.0872	0.0917	0.0963	0.0998	0.1041	0.1083	0.1129	0.117	0.1201	0.1253	0.1282	0.1328	0.1381	0.1425	0.1497	0.1544	0.1603	0.1655	0.1701
OS125	YP + Mtt	S. mikatae	0.2251	0.0444	0.7071	0.6627	0.02	3.01248		0.053	0.0444	0.0449	0.0475	0.0506	0.054	0.0568	0.0609	0.0645	0.0687	0.0723	0.0767	0.0813	0.0851	0.0906	0.0946	0.0995	0.1041	0.1077	0.1145	0.1214	0.1264	0.1301	0.135	0.1417	0.1485	0.1542	0.1594	0.1671	0.1751	0.1835	0.1932	0.1986	0.2045	0.2107	0.2177	0.225	0.232	0.2404	0.2466
OS126	YP + Mtt	S. mikatae	0.2322	0.0636	0.9221	0.8585	0.03	1.30612		0.0648	0.0636	0.0699	0.077	0.0812	0.0868	0.0913	0.1001	0.1089	0.1152	0.1224	0.1296	0.1362	0.1437	0.1517	0.1606	0.1682	0.1756	0.185	0.1935	0.2053	0.2161	0.2287	0.2423	0.2539	0.2659	0.2749	0.2861	0.2985	0.3094	0.3181	0.3273	0.3336	0.3443	0.3569	0.3693	0.3831	0.3975	0.4063	0.4151
OS126	YP + Mtt	S. mikatae	0.2323	0.0427	0.8145	0.7718	0.02	3.49924		0.0493	0.0427	0.0455	0.0497	0.0541	0.0573	0.0614	0.0659	0.0699	0.0741	0.0788	0.0838	0.0877	0.0918	0.0967	0.103	0.1088	0.1145	0.1197	0.124	0.1294	0.1354	0.1411	0.1472	0.1537	0.1622	0.1716	0.1781	0.1869	0.1945	0.2024	0.2121	0.2189	0.2248	0.2364	0.2442	0.2518	0.2597	0.2683	0.2742
OS126	YP + Mtt	S. mikatae	0.2266	0.0596	0.8059	0.7463	0.03	4.1354		0.0641	0.0596	0.0617	0.0674	0.0698	0.0736	0.0756	0.079	0.0826	0.0863	0.0911	0.0953	0.1001	0.1034	0.1079	0.1125	0.118	0.1224	0.1268	0.1306	0.1353	0.1404	0.1464	0.1525	0.159	0.1658	0.1741	0.1833	0.1911	0.2005	0.2121	0.2211	0.2306	0.2409	0.252	0.2594	0.2687	0.2775	0.2848	0.2925
OS126	YP + Mtt	S. mikatae	0.2273	0.0469	0.6902	0.6433	0.02	4.2071		0.0557	0.0469	0.0475	0.0506	0.0531	0.0558	0.0592	0.0622	0.0658	0.07	0.0725	0.0772	0.0804	0.0823	0.0877	0.0921	0.0955	0.1008	0.105	0.1102	0.116	0.1219	0.1284	0.1329	0.1389	0.1445	0.1509	0.155	0.1609	0.1631	0.1687	0.1768	0.1837	0.1895	0.1968	0.2033	0.2126	0.2193	0.2271	0.2346
OS127	YP + Mtt	S. mikatae	0.2313	0.1781	2.3062	2.1281	0.14	2.1515		0.1781	0.179	0.1947	0.2158	0.2342	0.2508	0.2716	0.296	0.3202	0.3481	0.3754	0.4104	0.4464	0.4838	0.5304	0.5774	0.6308	0.6794	0.7268	0.7799	0.8273	0.8711	0.9106	0.9525	0.9923	1.0275	1.0641	1.0905	1.1179	1.1521	1.1737	1.2001	1.2277	1.2463	1.268	1.2928	1.3183	1.3374	1.3606	1.3751
OS127	YP + Mtt	S. mikatae	0.234	0.0965	2.2888	2.1923	0.15	3.61312		0.1011	0.0965	0.1063	0.1191	0.1304	0.145	0.158	0.1763	0.1958	0.2093	0.2189	0.2333	0.2525	0.272	0.2965	0.3234	0.3579	0.3885	0.431	0.4748	0.5261	0.5761	0.6266	0.6846	0.7366	0.7838	0.8325	0.8739	0.9152	0.9554	0.9892	1.0267	1.0586	1.0856	1.1136	1.1418	1.1722	1.193	1.2218	1.2431
OS127	YP + Mtt	S. mikatae	0.2283	0.1387	2.2423	2.1036	0.14	2.78371		0.1387	0.1444	0.158	0.1751	0.1928	0.214	0.2272	0.2445	0.2616	0.2826	0.3038	0.3259	0.3489	0.3805	0.4147	0.4558	0.497	0.5472	0.5952	0.6408	0.6894	0.74	0.7847	0.8255	0.8752	0.9075	0.9495	0.9852	1.0205	1.0473	1.0782	1.1093	1.1344	1.1579	1.1805	1.2084	1.2324	1.2547	1.2819	1.2918
OS127	YP + Mtt	S. mikatae	0.2286	0.0387	2.1769	2.1382	0.15	5.81965		0.0427	0.0387	0.0421	0.0466	0.0504	0.0561	0.0607	0.0666	0.073	0.0789	0.0855	0.0917	0.0967	0.1044	0.1149	0.1295	0.1476	0.1671	0.1888	0.2142	0.238	0.2691	0.3031	0.3369	0.3765	0.4212	0.4633	0.5152	0.5678	0.6221	0.6759	0.7319	0.7805	0.8256	0.8626	0.909	0.946	0.9777	1.0075	1.0393
OS128	YP + Mtt	S. mikatae	0.2344	0.1184	2.1735	2.0551	0.12	2.64276		0.1184	0.1212	0.1332	0.148	0.1631	0.181	0.2006	0.224	0.2448	0.2694	0.2861	0.3104	0.3293	0.3503	0.3779	0.4013	0.4346	0.4635	0.5047	0.541	0.5811	0.6193	0.6628	0.705	0.7414	0.781	0.8142	0.8479	0.8759	0.9137	0.9398	0.964	0.9926	1.0157	1.047	1.0717	1.1076	1.1341	1.1575	1.178
OS128	YP + Mtt	S. mikatae	0.2346	0.0773	2.1084	2.0311	0.13	4.14061		0.0848	0.0773	0.0849	0.0961	0.1049	0.1191	0.1324	0.1487	0.1683	0.1836	0.197	0.2132	0.2281	0.2411	0.2574	0.2743	0.2906	0.3142	0.3382	0.3698	0.4037	0.4428	0.4912	0.5374	0.588	0.6396	0.6873	0.7344	0.7699	0.8132	0.8506	0.8842	0.9142	0.9498	0.982	1.0122	1.0385	1.0719	1.0951	1.1216
OS128	YP + Mtt	S. mikatae	0.2296	0.0414	2.1459	2.1045	0.14	6.1844		0.0489	0.0414	0.043	0.0471	0.0514	0.0571	0.0611	0.0688	0.0752	0.0806	0.0874	0.0955	0.1019	0.108	0.1172	0.1271	0.1361	0.1467	0.1604	0.1776	0.1967	0.2207	0.2463	0.2778	0.3113	0.3491	0.3923	0.4358	0.478	0.5281	0.579	0.6264	0.6719	0.7236	0.7724	0.8118	0.8536	0.8929	0.9283	0.961
OS128	YP + Mtt	S. mikatae	0.2311	0.0517	2.1362	2.0845	0.14	5.70607		0.0589	0.0517	0.0542	0.0595	0.0644	0.0712	0.077	0.0858	0.0936	0.1016	0.1104	0.1182	0.1276	0.135	0.1481	0.1568	0.166	0.1814	0.2011	0.2239	0.2477	0.2742	0.3059	0.3373	0.3765	0.4155	0.4612	0.5085	0.5581	0.6045	0.6568	0.7025	0.7496	0.7877	0.8331	0.8726	0.9087	0.9414	0.9706	1.006
OS129	YP + Mtt	S. mikatae	0.2356	0.114	2.1197	2.0057	0.14	3.43961		0.114	0.1186	0.1336	0.1484	0.1555	0.159	0.1626	0.172	0.1856	0.2006	0.2196	0.2399	0.2616	0.2851	0.3149	0.3464	0.3775	0.4199	0.4627	0.5113	0.5605	0.6142	0.6627	0.7116	0.7602	0.8075	0.8476	0.8883	0.9291	0.9653	0.9957	1.0329	1.0614	1.0891	1.1161	1.1501	1.1748	1.1998	1.2241	1.2479
OS129	YP + Mtt	S. mikatae	0.2352	0.1025	2.1545	2.052	0.15	4.51721		0.1025	0.106	0.1164	0.1286	0.1358	0.1417	0.1464	0.1534	0.1628	0.1733	0.1845	0.1963	0.2086	0.2244	0.2444	0.2664	0.2928	0.3168	0.348	0.3813	0.4182	0.4648	0.5134	0.5664	0.6179	0.6639	0.7117	0.7623	0.8122	0.8571	0.8979	0.94	0.9767	1.0062	1.0397	1.0717	1.1091	1.1402	1.166	1.1916
OS129	YP + Mtt	S. mikatae	0.2287	0.0474	2.0992	2.0518	0.14	5.62234		0.0491	0.0474	0.0533	0.058	0.0612	0.0658	0.0695	0.0752	0.0812	0.0879	0.0941	0.1027	0.1089	0.1141	0.1227	0.1354	0.1539	0.1751	0.194	0.2159	0.2379	0.2688	0.3009	0.3362	0.3736	0.4177	0.465	0.5078	0.5574	0.6045	0.6548	0.7043	0.7517	0.7965	0.835	0.8715	0.9133	0.9509	0.9831	1.0206
OS129	YP + Mtt	S. mikatae	0.2276	0.0685	2.1244	2.0559	0.15	4.96975		0.0685	0.071	0.0808	0.0881	0.0934	0.1007	0.1047	0.111	0.1184	0.1218	0.123	0.1315	0.146	0.1663	0.1847	0.2025	0.2239	0.2488	0.2744	0.3047	0.3384	0.3795	0.4196	0.4614	0.5113	0.5621	0.6125	0.6614	0.7136	0.7614	0.8098	0.8537	0.8896	0.9232	0.9639	0.9994	1.028	1.0633	1.0948	1.1184
OS130	YP + Mtt	S. mikatae	0.235	0.0791	2.2557	2.1766	0.15	4.85736		0.0791	0.0792	0.0897	0.0998	0.1069	0.1122	0.1182	0.1246	0.1295	0.1339	0.1401	0.1505	0.1625	0.1787	0.2006	0.2211	0.2471	0.2704	0.2995	0.3313	0.3672	0.4054	0.4502	0.4967	0.5474	0.5984	0.6506	0.6977	0.7533	0.8049	0.85	0.8949	0.931	0.9683	1.0003	1.0415	1.0661	1.1017	1.1301	1.1554
OS130	YP + Mtt	S. mikatae	0.2332	0.1317	2.4128	2.2811	0.15	3.43248		0.1317	0.1357	0.1554	0.166	0.1689	0.1723	0.1828	0.1942	0.2051	0.2222	0.2446	0.2685	0.294	0.3249	0.3579	0.3938	0.4372	0.4754	0.5205	0.5738	0.6243	0.6782	0.7329	0.7899	0.837	0.8839	0.923	0.9656	1.0084	1.031	1.0631	1.1023	1.1299	1.1535	1.1801	1.2103	1.2265	1.2609	1.2849	1.3048
OS130	YP + Mtt	S. mikatae	0.2284	0.0652	2.2228	2.1576	0.14	5.13928		0.0667	0.0652	0.0729	0.0794	0.0846	0.0904	0.0949	0.1006	0.1072	0.1138	0.1226	0.131	0.1389	0.149	0.1658	0.1856	0.2066	0.2311	0.2545	0.2837	0.3134	0.3452	0.381	0.4222	0.4644	0.5071	0.5626	0.6111	0.6682	0.715	0.7644	0.8131	0.8478	0.8891	0.9246	0.9604	0.9934	1.0249	1.0571	1.0801
OS130	YP + Mtt	S. mikatae	0.2273	0.0815	2.2632	2.1817	0.14	4.83368		0.0834	0.0815	0.0917	0.1021	0.1087	0.1144	0.1206	0.1276	0.1371	0.1448	0.1507	0.1596	0.1704	0.1831	0.2011	0.2216	0.2441	0.2668	0.2911	0.3231	0.354	0.39	0.4309	0.4749	0.517	0.5725	0.6241	0.6648	0.7227	0.7677	0.8078	0.853	0.897	0.9306	0.9645	1.0065	1.0356	1.0666	1.0984	1.1257
OS131	YP + Mtt	S. mikatae	0.2208	0.0473	1.8065	1.7592	0.05	8.11247		0.0528	0.0473	0.05	0.0532	0.0567	0.0613	0.0649	0.0688	0.0739	0.0783	0.083	0.0897	0.0959	0.1003	0.1063	0.1119	0.1167	0.1222	0.1244	0.1289	0.1325	0.1389	0.1456	0.1538	0.1651	0.1764	0.1888	0.1984	0.2112	0.2228	0.2344	0.2452	0.2591	0.2691	0.2795	0.2927	0.3052	0.318	0.3303	0.343
OS131	YP + Mtt	S. mikatae	0.2188	0.0641	1.7908	1.7267	0.05	4.6048		0.071	0.0641	0.0688	0.0728	0.0771	0.0822	0.0865	0.0915	0.0983	0.1059	0.1133	0.1245	0.1318	0.1395	0.1489	0.1575	0.1646	0.1753	0.181	0.189	0.1982	0.2088	0.2231	0.2382	0.2564	0.2735	0.2882	0.3036	0.3151	0.3331	0.3504	0.3673	0.3822	0.3958	0.4133	0.4274	0.4433	0.4586	0.4779	0.4883
OS131	YP + Mtt	S. mikatae	0.2215	0.0555	1.8899	1.8344	0.06	7.72358		0.0642	0.0555	0.058	0.0611	0.0642	0.0662	0.0699	0.0735	0.0776	0.0819	0.0863	0.0942	0.0981	0.1022	0.109	0.1132	0.1176	0.1219	0.1258	0.1302	0.1371	0.1453	0.1572	0.1681	0.1808	0.193	0.2063	0.2162	0.2288	0.2411	0.2534	0.2654	0.2809	0.2941	0.3104	0.3245	0.3375	0.3508	0.3679	0.3845
OS131	YP + Mtt	S. mikatae	0.2196	0.0555	1.8082	1.7527	0.05	7.04332		0.0581	0.0555	0.0598	0.0638	0.0685	0.0731	0.0777	0.084	0.0898	0.0942	0.1001	0.1088	0.115	0.121	0.1278	0.1348	0.1383	0.1431	0.1471	0.152	0.1587	0.1693	0.1794	0.1939	0.2062	0.2174	0.2312	0.2419	0.2558	0.2685	0.2809	0.2946	0.309	0.3179	0.3308	0.3452	0.3584	0.3686	0.3841	0.3958
OS132	YP + Mtt	S. mikatae	0.2188	0.0808	2.241	2.1602	0.15	5.91642		0.0904	0.0808	0.0858	0.0904	0.094	0.0973	0.1008	0.1054	0.1112	0.1165	0.1227	0.1294	0.1316	0.1347	0.1446	0.1598	0.1785	0.196	0.2192	0.2415	0.2659	0.2976	0.3298	0.3634	0.4036	0.4468	0.4902	0.5364	0.5916	0.6423	0.6964	0.748	0.8038	0.8479	0.8922	0.944	0.9806	1.0228	1.0599	1.0951
OS132	YP + Mtt	S. mikatae	0.2207	0.0547	2.2526	2.1979	0.15	6.53147		0.0624	0.0547	0.0582	0.0606	0.0632	0.0645	0.0679	0.0715	0.0758	0.0807	0.0864	0.0961	0.1026	0.1081	0.1157	0.123	0.1328	0.1478	0.165	0.184	0.2052	0.2316	0.2568	0.2847	0.3174	0.3526	0.3939	0.4327	0.4747	0.5186	0.5631	0.6164	0.6649	0.7186	0.768	0.8187	0.8682	0.9099	0.9492	0.9954
OS132	YP + Mtt	S. mikatae	0.2219	0.0745	2.2017	2.1272	0.14	6.20466		0.0806	0.0745	0.0784	0.0823	0.0844	0.0883	0.0909	0.093	0.0982	0.1042	0.1103	0.1187	0.1234	0.1261	0.1336	0.1442	0.1602	0.1784	0.1953	0.2158	0.2398	0.2641	0.2921	0.3225	0.3546	0.393	0.4343	0.4732	0.5153	0.5604	0.6089	0.6555	0.7013	0.7513	0.8002	0.8428	0.8899	0.9276	0.9685	1.0062
OS132	YP + Mtt	S. mikatae	0.2224	0.0769	2.1859	2.109	0.14	6.45975		0.0863	0.0769	0.0777	0.0795	0.0808	0.0828	0.0841	0.0864	0.0892	0.0899	0.0916	0.0974	0.1044	0.1149	0.1266	0.1409	0.1553	0.1714	0.1907	0.2124	0.2359	0.2615	0.2901	0.3178	0.3524	0.3781	0.4138	0.448	0.484	0.5314	0.5748	0.6198	0.6687	0.7198	0.7705	0.8165	0.8626	0.909	0.9503	0.9847
OS133	YP + Mtt	S. mikatae	0.2212	0.0408	2.2664	2.2256	0.14	7.33873		0.0469	0.0408	0.0429	0.0468	0.0508	0.0543	0.0574	0.0615	0.0656	0.0693	0.0747	0.0819	0.088	0.0958	0.1043	0.1143	0.1227	0.131	0.1398	0.1509	0.165	0.1788	0.1971	0.2172	0.2376	0.2611	0.2881	0.3166	0.3539	0.3884	0.4295	0.4692	0.5167	0.562	0.6147	0.6592	0.7101	0.7592	0.8072	0.855
OS133	YP + Mtt	S. mikatae	0.2216	0.075	2.3732	2.2982	0.15	5.1983		0.079	0.075	0.0815	0.0899	0.0958	0.102	0.1089	0.117	0.1253	0.1301	0.1368	0.1446	0.1496	0.1589	0.1783	0.1965	0.2156	0.2367	0.2611	0.2896	0.3197	0.3564	0.3942	0.438	0.4813	0.5355	0.5912	0.6438	0.6963	0.7538	0.8005	0.8472	0.8944	0.9406	0.9745	1.0093	1.0468	1.0842	1.1161	1.1369
OS133	YP + Mtt	S. mikatae	0.2229	0.0552	2.2886	2.2334	0.15	6.49076		0.0571	0.0552	0.0586	0.0639	0.0669	0.0709	0.074	0.0777	0.0823	0.0874	0.0956	0.105	0.1123	0.1197	0.1238	0.1273	0.1374	0.1535	0.1724	0.1941	0.2145	0.2352	0.2608	0.2894	0.3208	0.354	0.3966	0.4385	0.4839	0.5349	0.5852	0.6418	0.6938	0.7442	0.7945	0.8438	0.8917	0.934	0.9789	1.0167
OS133	YP + Mtt	S. mikatae	0.2247	0.0374	2.2993	2.2619	0.15	7.57605		0.045	0.0374	0.0375	0.0409	0.0437	0.0471	0.0497	0.0517	0.0551	0.0598	0.0644	0.0719	0.0788	0.0846	0.0926	0.0991	0.1059	0.1136	0.1249	0.137	0.1521	0.1693	0.1865	0.2064	0.2296	0.2498	0.2775	0.305	0.3397	0.3749	0.409	0.4538	0.4962	0.5418	0.5908	0.6399	0.6922	0.744	0.7966	0.8421
OS134	YP + Mtt	S. mikatae	0.2224	0.0493	2.1938	2.1445	0.14	6.49592		0.0493	0.0495	0.0536	0.0587	0.0628	0.0672	0.0722	0.078	0.0835	0.09	0.0977	0.1051	0.1128	0.1194	0.127	0.135	0.1439	0.1555	0.1717	0.1916	0.2101	0.2323	0.2531	0.2785	0.3061	0.3379	0.3721	0.4083	0.4487	0.4934	0.5416	0.5915	0.6421	0.6837	0.7358	0.7877	0.8283	0.869	0.9113	0.9492
OS134	YP + Mtt	S. mikatae	0.2229	0.0272	2.1943	2.1671	0.14	8.77683		0.0314	0.0272	0.0278	0.0293	0.0321	0.0354	0.038	0.0415	0.0446	0.0482	0.0512	0.0558	0.0614	0.0656	0.0722	0.0772	0.0823	0.0878	0.0935	0.1005	0.1084	0.1169	0.1265	0.138	0.151	0.1645	0.1806	0.1972	0.2144	0.2374	0.2642	0.2909	0.3254	0.3604	0.3993	0.4403	0.4879	0.5338	0.5803	0.6293
OS134	YP + Mtt	S. mikatae	0.2241	0.0891	2.2428	2.1537	0.14	4.94273		0.0891	0.0935	0.1022	0.1111	0.1166	0.1234	0.1288	0.1306	0.1329	0.1311	0.1335	0.1423	0.1571	0.1752	0.1943	0.2137	0.2372	0.2583	0.2844	0.3123	0.3449	0.3808	0.4159	0.458	0.502	0.548	0.6	0.645	0.6992	0.7449	0.7926	0.8371	0.8788	0.9182	0.9567	0.991	1.0301	1.0633	1.0967	1.1282
OS134	YP + Mtt	S. mikatae	0.2237	0.0467	2.2291	2.1824	0.15	6.75917		0.0504	0.0467	0.0494	0.053	0.0562	0.0601	0.0637	0.0683	0.0737	0.0779	0.0831	0.089	0.0954	0.1027	0.1104	0.1199	0.1312	0.1421	0.1534	0.1684	0.1875	0.2073	0.2304	0.2557	0.2812	0.3105	0.3431	0.38	0.4192	0.4648	0.5098	0.5589	0.611	0.6639	0.7149	0.7631	0.8089	0.8529	0.9	0.9407
OS135	YP + Mtt	S. mikatae	0.2232	0.066	2.2303	2.1643	0.15	4.94023		0.0677	0.066	0.0729	0.081	0.0857	0.0918	0.1003	0.105	0.1135	0.1227	0.127	0.1366	0.1487	0.1611	0.1774	0.1955	0.2157	0.241	0.2654	0.2963	0.3314	0.3701	0.4131	0.4585	0.5077	0.5581	0.6075	0.6637	0.7115	0.7635	0.8106	0.8511	0.8973	0.9413	0.982	1.0205	1.0524	1.0847	1.1135	1.1429
OS135	YP + Mtt	S. mikatae	0.2226	0.1417	2.2399	2.0982	0.14	2.70225		0.1417	0.1531	0.1678	0.1863	0.1978	0.2105	0.2222	0.2356	0.2471	0.2632	0.2836	0.3124	0.3391	0.3733	0.4085	0.4492	0.4912	0.5381	0.5858	0.6347	0.683	0.7335	0.7785	0.8234	0.8666	0.9053	0.9477	0.9834	1.0201	1.0601	1.0919	1.1204	1.1493	1.1727	1.201	1.2291	1.2556	1.2744	1.3046	1.3227
OS135	YP + Mtt	S. mikatae	0.2236	0.0802	2.2395	2.1593	0.16	4.57218		0.0802	0.0848	0.0966	0.1078	0.114	0.1201	0.1225	0.1219	0.1259	0.133	0.1434	0.1611	0.1782	0.1989	0.2182	0.2423	0.2689	0.2978	0.3326	0.3688	0.4099	0.4574	0.5045	0.5611	0.6147	0.6723	0.7275	0.7767	0.8271	0.8772	0.9114	0.9576	0.9949	1.0237	1.0647	1.0968	1.1283	1.1658	1.1949	1.2148
OS135	YP + Mtt	S. mikatae	0.2244	0.0998	2.2344	2.1346	0.15	3.87024		0.0998	0.1007	0.1097	0.1234	0.1322	0.1446	0.1553	0.1652	0.1761	0.1884	0.2016	0.2175	0.2338	0.2555	0.2835	0.3096	0.3406	0.3777	0.4165	0.4613	0.509	0.5658	0.6138	0.6645	0.7236	0.7742	0.8234	0.8678	0.9118	0.9532	0.9839	1.0279	1.0589	1.0882	1.1271	1.1514	1.1805	1.213	1.2363	1.2597
OS137	YP + Mtt	S. paradoxus	0.2186	0.085	2.027	1.942	0.13	5.71451		0.085	0.0867	0.0922	0.0988	0.1017	0.1039	0.1059	0.107	0.1109	0.1127	0.109	0.1108	0.1168	0.1298	0.1467	0.1639	0.1751	0.1929	0.2127	0.2346	0.2566	0.2844	0.3112	0.3427	0.3748	0.4101	0.4522	0.4961	0.5417	0.5917	0.636	0.6806	0.7268	0.7691	0.8117	0.8499	0.8873	0.9247	0.9652	0.9976
OS137	YP + Mtt	S. paradoxus	0.2202	0.0541	2.016	1.9619	0.14	7.40115		0.0541	0.0559	0.0592	0.0635	0.0657	0.0693	0.0701	0.0728	0.0743	0.0761	0.0791	0.0812	0.0849	0.0885	0.0968	0.1048	0.1129	0.1249	0.1377	0.1515	0.1662	0.1828	0.2004	0.2191	0.2392	0.2592	0.2824	0.3149	0.3493	0.3859	0.4184	0.4565	0.4988	0.5466	0.5961	0.6477	0.6907	0.7383	0.7846	0.8276
OS137	YP + Mtt	S. paradoxus	0.2191	0.0842	2.017	1.9328	0.14	6.46057		0.0842	0.0846	0.0897	0.0937	0.0958	0.0988	0.1004	0.1026	0.1056	0.1067	0.1071	0.1078	0.1114	0.117	0.1268	0.1409	0.1542	0.1683	0.1845	0.2001	0.2185	0.2379	0.2611	0.2892	0.3167	0.3485	0.3868	0.4267	0.4691	0.5154	0.5671	0.6178	0.6689	0.7183	0.7615	0.8011	0.8398	0.8793	0.9204	0.9571
OS137	YP + Mtt	S. paradoxus	0.2211	0.0931	2.0179	1.9248	0.14	5.48278		0.0931	0.1	0.1073	0.1144	0.1175	0.1201	0.1175	0.1175	0.1168	0.1158	0.115	0.1187	0.1298	0.147	0.1644	0.1783	0.1963	0.2207	0.2422	0.2668	0.2928	0.3237	0.3586	0.3948	0.434	0.4806	0.528	0.5797	0.6276	0.6733	0.7225	0.7745	0.8146	0.8504	0.8984	0.927	0.967	0.9948	1.0353	1.0635
OS153	YP + Mtt	S. cerevisiae	0.2209	0.0614	2.5437	2.4823	0.14	6.15937		0.0628	0.0614	0.0645	0.0686	0.0717	0.075	0.0788	0.0854	0.0899	0.0955	0.1016	0.1126	0.1198	0.1301	0.1385	0.1497	0.1634	0.1765	0.188	0.2047	0.2206	0.2428	0.2676	0.2956	0.3249	0.3601	0.397	0.4401	0.487	0.5433	0.5945	0.6493	0.6969	0.7452	0.7926	0.8336	0.8805	0.92	0.9701	1.0102
OS153	YP + Mtt	S. cerevisiae	0.2211	0.0623	2.5963	2.534	0.14	6.02266		0.0625	0.0623	0.0657	0.07	0.0745	0.0772	0.0815	0.0876	0.0949	0.1004	0.1071	0.1147	0.1188	0.1258	0.1343	0.1479	0.1593	0.1748	0.1912	0.2098	0.2298	0.2544	0.2803	0.3099	0.3428	0.3765	0.4193	0.4636	0.5126	0.5587	0.6111	0.662	0.7131	0.7604	0.8044	0.8471	0.8863	0.9276	0.9687	1.007
OS153	YP + Mtt	S. cerevisiae	0.221	0.0764	2.6659	2.5895	0.14	6.33528		0.0779	0.0764	0.0784	0.0837	0.0867	0.0911	0.0946	0.1016	0.1071	0.113	0.1215	0.1289	0.1355	0.1422	0.1489	0.1589	0.1693	0.1834	0.1939	0.21	0.2274	0.2462	0.2711	0.2987	0.3272	0.3653	0.4023	0.4439	0.4879	0.5342	0.58	0.6342	0.6838	0.7342	0.7815	0.8237	0.8666	0.914	0.9562	0.9996
OS153	YP + Mtt	S. cerevisiae	0.222	0.0972	2.5952	2.498	0.13	4.39114		0.0972	0.0987	0.1046	0.1105	0.115	0.1219	0.1325	0.1468	0.1608	0.173	0.1862	0.2041	0.2246	0.245	0.2675	0.2931	0.3154	0.341	0.3699	0.3992	0.4276	0.4565	0.4901	0.5285	0.5716	0.6108	0.6581	0.7053	0.7521	0.7999	0.8406	0.8833	0.9301	0.966	1.0042	1.0464	1.0856	1.1246	1.1556	1.193
OS18	YP + Mtt	S. mikatae	0.2315	0.0471	2.1518	2.1047	0.15	7.96851		0.0588	0.0471	0.049	0.0513	0.054	0.0565	0.0581	0.0609	0.0649	0.0681	0.0733	0.0776	0.0836	0.0886	0.0956	0.101	0.1074	0.1136	0.1228	0.1332	0.1441	0.1564	0.1703	0.1879	0.2105	0.2304	0.2512	0.2794	0.3053	0.3393	0.376	0.4162	0.4542	0.4991	0.5508	0.6051	0.6609	0.7141	0.7669	0.8149
OS18	YP + Mtt	S. mikatae	0.2313	0.0394	2.1738	2.1344	0.16	8.76052		0.0488	0.0394	0.0408	0.0446	0.047	0.0492	0.0507	0.0537	0.0572	0.0591	0.0629	0.0675	0.0708	0.0753	0.0821	0.0876	0.0945	0.1027	0.1102	0.1187	0.1245	0.1333	0.145	0.1585	0.1764	0.1957	0.2142	0.2334	0.2562	0.2808	0.3067	0.3361	0.3711	0.4038	0.4467	0.4879	0.5395	0.5954	0.6512	0.7006
OS18	YP + Mtt	S. mikatae	0.2283	0.0356	2.1483	2.1127	0.15	8.4068		0.042	0.0356	0.0385	0.0416	0.043	0.046	0.0481	0.0514	0.0546	0.0582	0.062	0.0669	0.0726	0.0819	0.0836	0.0907	0.0949	0.0999	0.1119	0.1168	0.1251	0.1351	0.1478	0.1595	0.1746	0.1912	0.2148	0.2342	0.2602	0.2881	0.3219	0.3542	0.3927	0.4291	0.4738	0.5251	0.5708	0.6236	0.6749	0.7271
OS18	YP + Mtt	S. mikatae	0.2255	0.0557	2.1548	2.0991	0.16	7.5362		0.0621	0.0557	0.0578	0.0615	0.0645	0.0669	0.0683	0.0707	0.0741	0.0786	0.0828	0.0893	0.0955	0.1038	0.1128	0.1206	0.1267	0.1311	0.1397	0.1498	0.1638	0.1825	0.2022	0.2252	0.2454	0.2721	0.2994	0.3284	0.3618	0.3991	0.4398	0.4875	0.5419	0.5923	0.6432	0.6968	0.7564	0.8026	0.8579	0.9014
OS186	YP + Mtt	S. paradoxus	0.2223	0.0819	2.242	2.1601	0.15	4.2361		0.0819	0.0852	0.0935	0.1021	0.108	0.1131	0.1143	0.1164	0.1216	0.1311	0.1418	0.1584	0.1766	0.1998	0.2259	0.2494	0.278	0.3102	0.3426	0.386	0.4271	0.4801	0.5309	0.587	0.6287	0.6797	0.7333	0.7754	0.8145	0.8554	0.8897	0.9337	0.9683	0.9969	1.0308	1.0578	1.0847	1.1104	1.1342	1.1605
OS186	YP + Mtt	S. paradoxus	0.2234	0.0793	2.2933	2.214	0.14	4.12167		0.0793	0.0828	0.0892	0.0969	0.1025	0.1087	0.1141	0.1187	0.1185	0.1198	0.1349	0.1586	0.1801	0.1957	0.2192	0.2461	0.2737	0.3049	0.3394	0.3802	0.4248	0.4734	0.5296	0.5851	0.6326	0.6842	0.7342	0.7775	0.8191	0.8564	0.8926	0.9296	0.9687	1.0015	1.0324	1.0624	1.0882	1.1077	1.137	1.166
OS186	YP + Mtt	S. paradoxus	0.2218	0.0798	2.1788	2.099	0.15	5.24614		0.0798	0.08	0.0849	0.0904	0.0931	0.0981	0.1038	0.1084	0.1134	0.1162	0.1161	0.1205	0.1331	0.1464	0.1622	0.1758	0.198	0.2201	0.2438	0.2709	0.3023	0.3396	0.3799	0.426	0.4764	0.5268	0.5867	0.6395	0.6825	0.7361	0.7773	0.8236	0.8634	0.8982	0.9366	0.971	0.9927	1.0286	1.0627	1.0843
OS186	YP + Mtt	S. paradoxus	0.2236	0.0957	2.2018	2.1061	0.14	4.10322		0.0957	0.1049	0.1123	0.1185	0.1231	0.1246	0.1232	0.1239	0.1306	0.1429	0.158	0.1786	0.197	0.2185	0.2421	0.2689	0.2925	0.3256	0.3595	0.3951	0.4425	0.4906	0.5432	0.5971	0.645	0.6925	0.7385	0.7826	0.8184	0.8582	0.9003	0.9395	0.9722	1.0025	1.0333	1.0627	1.0885	1.1077	1.145	1.1653
OS222	YP + Mtt	S. uvarum	0.2263	0.0231	0.2668	0.2437	0.01	3.12236		0.03	0.0244	0.0231	0.0236	0.0236	0.0256	0.0268	0.0281	0.0305	0.0323	0.0332	0.0365	0.0388	0.0407	0.0441	0.0463	0.0492	0.0509	0.0532	0.0559	0.0579	0.0604	0.0631	0.0651	0.0666	0.0701	0.0734	0.0753	0.0783	0.081	0.0848	0.0877	0.0901	0.0924	0.0959	0.0988	0.102	0.1045	0.1077	0.1093
OS222	YP + Mtt	S. uvarum	0.2243	0.0242	0.2602	0.236	0.01	4.98114		0.0301	0.0253	0.0242	0.0245	0.0244	0.0267	0.0282	0.0295	0.0316	0.033	0.0345	0.0376	0.0396	0.0413	0.0439	0.0463	0.0485	0.0514	0.0539	0.0571	0.0586	0.0616	0.0644	0.0671	0.0692	0.071	0.0735	0.0756	0.0788	0.0808	0.0837	0.0873	0.0901	0.0918	0.0961	0.099	0.1025	0.105	0.1082	0.1116
OS222	YP + Mtt	S. uvarum	0.2255	0.0329	0.2952	0.2623	0.01	4.11041		0.0381	0.0332	0.0329	0.0332	0.0339	0.0368	0.0379	0.0405	0.042	0.0446	0.0458	0.0479	0.0512	0.0533	0.0562	0.059	0.0616	0.0642	0.0654	0.0694	0.0724	0.0753	0.0781	0.0806	0.0832	0.0857	0.0885	0.0914	0.0945	0.097	0.1014	0.105	0.1079	0.1113	0.1152	0.1205	0.1234	0.1284	0.1336	0.1372
OS222	YP + Mtt	S. uvarum	0.2251	0.0227	0.2721	0.2494	0.01	5.71568		0.0253	0.0247	0.0227	0.0232	0.0236	0.0252	0.0262	0.0279	0.0288	0.0306	0.0311	0.0339	0.0355	0.037	0.0398	0.0414	0.0431	0.0452	0.0471	0.049	0.0501	0.053	0.0551	0.0571	0.0586	0.0601	0.0626	0.0641	0.0677	0.0696	0.0722	0.0756	0.0784	0.0812	0.084	0.0882	0.0909	0.094	0.0974	0.0999
OS235	YP + Mtt	S. pastorianus	0.227	0.0813	2.4604	2.3791	0.17	7.50436		0.0813	0.0816	0.091	0.101	0.1078	0.1163	0.1216	0.126	0.1268	0.1279	0.1259	0.1271	0.1317	0.1368	0.146	0.1582	0.1727	0.1871	0.2006	0.2175	0.2351	0.2546	0.2772	0.2965	0.3225	0.3492	0.3808	0.4143	0.4469	0.4905	0.5302	0.5785	0.6281	0.6786	0.7386	0.7924	0.8537	0.9181	0.9736	1.0366
OS235	YP + Mtt	S. pastorianus	0.2262	0.1074	2.4911	2.3837	0.18	5.25019		0.1074	0.1172	0.1389	0.1595	0.1724	0.1821	0.1891	0.1967	0.2005	0.208	0.2108	0.2205	0.2374	0.2527	0.2704	0.2891	0.3132	0.3398	0.3669	0.3982	0.4267	0.4701	0.5132	0.5574	0.6121	0.6669	0.7305	0.7911	0.8474	0.9202	0.98	1.047	1.109	1.161	1.2204	1.2712	1.3248	1.3638	1.4141	1.4478
OS235	YP + Mtt	S. pastorianus	0.2242	0.0856	2.4851	2.3995	0.17	6.0737		0.0856	0.0891	0.1025	0.1168	0.1286	0.1369	0.1425	0.1455	0.1455	0.1458	0.1484	0.1521	0.1623	0.1725	0.185	0.1998	0.215	0.2313	0.2576	0.2761	0.304	0.3355	0.3649	0.3979	0.4376	0.4784	0.5271	0.5771	0.6263	0.6868	0.7489	0.8085	0.8721	0.9328	0.9826	1.0434	1.0924	1.1454	1.1957	1.2449
OS235	YP + Mtt	S. pastorianus	0.227	0.0692	2.4522	2.383	0.2	8.24631		0.0692	0.0695	0.0762	0.0843	0.0904	0.0964	0.1006	0.1037	0.1032	0.1035	0.1049	0.1095	0.1149	0.1199	0.1266	0.1343	0.143	0.1536	0.1659	0.1788	0.193	0.2087	0.2273	0.2436	0.2643	0.289	0.3175	0.3428	0.3714	0.41	0.4519	0.4986	0.5539	0.6105	0.6705	0.7388	0.8043	0.8656	0.9378	1.0035
OS24	YP + Mtt	S. uvarum	0.2289	0.0754	2.1138	2.0384	0.13	4.23944		0.0754	0.0823	0.0859	0.0896	0.0946	0.1011	0.1113	0.1228	0.1339	0.1446	0.1564	0.1705	0.1873	0.2042	0.2262	0.2455	0.2679	0.2955	0.324	0.3572	0.3882	0.4205	0.4566	0.4954	0.542	0.587	0.6382	0.6796	0.7264	0.7697	0.8043	0.8502	0.8828	0.9236	0.9597	0.9948	1.0321	1.0527	1.0874	1.1095
OS24	YP + Mtt	S. uvarum	0.2274	0.0529	2.1122	2.0593	0.13	5.72822		0.0529	0.0576	0.064	0.0702	0.0733	0.0771	0.0798	0.0841	0.0891	0.0957	0.1013	0.1117	0.1233	0.1346	0.1506	0.1644	0.1793	0.1971	0.2165	0.2385	0.2611	0.2859	0.3117	0.3408	0.3761	0.4087	0.4489	0.486	0.5274	0.5726	0.6232	0.6701	0.7172	0.7592	0.7986	0.8434	0.8839	0.919	0.9544	0.9841
OS24	YP + Mtt	S. uvarum	0.2288	0.0687	2.118	2.0493	0.14	4.5594		0.0687	0.0738	0.0815	0.0858	0.0871	0.0899	0.0954	0.1035	0.1148	0.1261	0.1369	0.1507	0.1653	0.1826	0.2036	0.225	0.2472	0.2732	0.3054	0.3387	0.3747	0.4145	0.4561	0.5053	0.5542	0.6027	0.6526	0.6996	0.7521	0.7975	0.8352	0.8753	0.9181	0.9548	0.9913	1.0232	1.06	1.0829	1.113	1.1425
OS24	YP + Mtt	S. uvarum	0.2276	0.0716	2.1293	2.0577	0.14	3.5752		0.0716	0.0778	0.0842	0.0912	0.0988	0.1091	0.1219	0.1346	0.1475	0.161	0.1757	0.1944	0.2165	0.2405	0.2636	0.2923	0.3251	0.3636	0.401	0.4494	0.4883	0.5413	0.5886	0.6333	0.6799	0.7292	0.7722	0.8119	0.8549	0.8979	0.9305	0.9635	1.0021	1.0322	1.064	1.0979	1.1184	1.1461	1.1698	1.194
OS269	YP + Mtt	S. paradoxus	0.2236	0.0849	2.0805	1.9956	0.14	5.76926		0.0849	0.0878	0.0929	0.0988	0.1033	0.1073	0.1058	0.1079	0.1101	0.1091	0.1091	0.1153	0.1257	0.1359	0.1499	0.1653	0.187	0.2077	0.2289	0.2541	0.2824	0.3126	0.3365	0.3685	0.4083	0.4456	0.49	0.5374	0.5929	0.646	0.6973	0.7428	0.7921	0.8383	0.876	0.9159	0.9527	0.9843	1.0262	1.0549
OS269	YP + Mtt	S. paradoxus	0.2237	0.0843	2.136	2.0517	0.15	5.00495		0.0856	0.0843	0.0914	0.0986	0.1029	0.1078	0.1108	0.1131	0.1151	0.117	0.1184	0.1247	0.1367	0.1516	0.1724	0.1949	0.2149	0.2455	0.2724	0.3028	0.3364	0.3714	0.4125	0.4594	0.5147	0.5663	0.6177	0.6772	0.7295	0.7789	0.8251	0.8679	0.9122	0.9494	0.9908	1.0213	1.0611	1.0855	1.1149	1.1393
OS269	YP + Mtt	S. paradoxus	0.2239	0.1039	2.0934	1.9895	0.15	5.51783		0.1051	0.1039	0.1077	0.113	0.117	0.1198	0.1184	0.1153	0.1134	0.1158	0.121	0.1301	0.1414	0.1519	0.1695	0.1861	0.2052	0.2267	0.2521	0.2807	0.313	0.3483	0.3831	0.4178	0.4654	0.5135	0.5661	0.6185	0.6778	0.7299	0.779	0.8261	0.8665	0.9074	0.9507	0.9853	1.0233	1.0456	1.0811	1.1123
OS269	YP + Mtt	S. paradoxus	0.2235	0.0766	2.1318	2.0552	0.14	5.11325		0.0766	0.0881	0.096	0.1035	0.1083	0.1106	0.1129	0.1113	0.1141	0.1184	0.1242	0.133	0.1429	0.1561	0.1699	0.1898	0.2058	0.2295	0.2537	0.2802	0.3092	0.3467	0.3863	0.4334	0.4865	0.5384	0.5932	0.6425	0.6854	0.7347	0.7776	0.829	0.8712	0.9116	0.9501	0.9793	1.0215	1.0489	1.0775	1.1085
OS27	YP + Mtt	S. paradoxus	0.2247	0.0616	2.0844	2.0228	0.14	4.26039		0.0616	0.0624	0.0682	0.0751	0.0798	0.0866	0.0913	0.0978	0.1017	0.1047	0.1131	0.1283	0.1485	0.168	0.1851	0.2032	0.2286	0.2561	0.2848	0.3194	0.3583	0.4052	0.4569	0.5082	0.5661	0.6064	0.6581	0.697	0.7366	0.7778	0.8179	0.8532	0.8882	0.9222	0.9582	0.9833	1.017	1.0419	1.0675	1.0893
OS27	YP + Mtt	S. paradoxus	0.2254	0.0819	2.1746	2.0927	0.13	2.77481		0.0819	0.0872	0.093	0.0975	0.1025	0.1109	0.1276	0.1492	0.169	0.1908	0.2139	0.2396	0.2647	0.2911	0.3242	0.3629	0.4036	0.4482	0.4967	0.5467	0.5927	0.6401	0.6803	0.7245	0.7628	0.8005	0.8395	0.8758	0.9025	0.9398	0.9697	1	1.0263	1.0544	1.0753	1.0984	1.1204	1.139	1.1626	1.1771
OS27	YP + Mtt	S. paradoxus	0.224	0.0579	2.1098	2.0519	0.13	3.66822		0.0579	0.062	0.0718	0.0796	0.0846	0.0899	0.0946	0.102	0.1103	0.1194	0.1308	0.1485	0.1679	0.1917	0.2167	0.2417	0.2703	0.3047	0.3409	0.3798	0.4259	0.4754	0.5224	0.5687	0.6141	0.6537	0.6986	0.7353	0.7683	0.8132	0.8418	0.8793	0.9116	0.9459	0.9769	1.0056	1.0295	1.056	1.0756	1.0965
OS27	YP + Mtt	S. paradoxus	0.2245	0.0583	2.1915	2.1332	0.14	5.14328		0.0612	0.0583	0.0611	0.0662	0.0692	0.0747	0.0792	0.0854	0.0907	0.0955	0.1013	0.1099	0.1189	0.1298	0.1416	0.1573	0.1728	0.1921	0.2127	0.2396	0.2683	0.3012	0.3398	0.3808	0.4296	0.4806	0.5312	0.5813	0.6249	0.6691	0.7082	0.7515	0.7902	0.8259	0.8624	0.8935	0.926	0.9543	0.9877	1.0121
OS273	YP + Mtt	S. paradoxus	0.2237	0.0758	1.9834	1.9076	0.09	9.88257		0.0797	0.0758	0.0789	0.0842	0.088	0.0927	0.0954	0.0999	0.1035	0.1064	0.1102	0.1152	0.1192	0.1215	0.126	0.1308	0.136	0.1442	0.151	0.1605	0.1691	0.1777	0.1888	0.1987	0.2104	0.2227	0.2306	0.2442	0.2574	0.271	0.2842	0.3007	0.3162	0.3281	0.3412	0.3601	0.3785	0.3999	0.4252	0.4444
OS273	YP + Mtt	S. paradoxus	0.223	0.0851	1.8277	1.7426	0.09	9.94821		0.0851	0.0863	0.0917	0.0985	0.1028	0.1066	0.1107	0.1135	0.1165	0.1196	0.1236	0.1279	0.1319	0.1346	0.1382	0.1418	0.1432	0.1504	0.1538	0.1611	0.1683	0.1779	0.1867	0.1982	0.2077	0.2165	0.2292	0.2395	0.2515	0.2645	0.2762	0.2907	0.3058	0.3243	0.342	0.3558	0.3726	0.3909	0.4085	0.4326
OS273	YP + Mtt	S. paradoxus	0.225	0.0937	1.9848	1.8911	0.1	9.57937		0.0937	0.0973	0.1024	0.1106	0.1147	0.1192	0.1233	0.1273	0.1303	0.135	0.1375	0.1402	0.1444	0.1485	0.1503	0.1512	0.1565	0.163	0.168	0.1753	0.1825	0.1915	0.2031	0.2139	0.2206	0.2306	0.2407	0.2522	0.2629	0.2773	0.2917	0.3086	0.3251	0.3444	0.3614	0.3799	0.4015	0.4254	0.4441	0.4714
OS273	YP + Mtt	S. paradoxus	0.2244	0.0871	1.8707	1.7836	0.11	11.188		0.0893	0.0871	0.0891	0.0931	0.0953	0.099	0.1019	0.1044	0.1077	0.1109	0.1124	0.1166	0.1211	0.1232	0.1288	0.1338	0.1368	0.1408	0.1458	0.1525	0.159	0.1632	0.1716	0.1805	0.1884	0.1976	0.2057	0.2155	0.2263	0.2377	0.2529	0.2669	0.2803	0.2924	0.3057	0.3192	0.3367	0.3518	0.3684	0.3862
OS274	YP + Mtt	S. uvarum	0.2247	0.1192	2.1916	2.0724	0.13	4.32119		0.1192	0.1268	0.1373	0.1462	0.1508	0.1581	0.1658	0.1767	0.1893	0.204	0.2207	0.2364	0.2538	0.2702	0.2919	0.3132	0.3387	0.3632	0.39	0.4206	0.4497	0.4822	0.5178	0.5614	0.6007	0.6456	0.6952	0.7402	0.7902	0.8315	0.8725	0.9127	0.9577	0.984	1.0254	1.0637	1.0887	1.1202	1.1515	1.1721
OS274	YP + Mtt	S. uvarum	0.2261	0.1126	2.1795	2.0669	0.14	5.55041		0.1126	0.1169	0.1284	0.1365	0.1406	0.1403	0.139	0.137	0.1376	0.1422	0.1558	0.1723	0.1875	0.2012	0.2172	0.2331	0.2521	0.2711	0.2921	0.3144	0.3374	0.3641	0.3922	0.4212	0.4534	0.4903	0.5329	0.5759	0.6184	0.6731	0.718	0.7678	0.8157	0.8574	0.8977	0.9412	0.982	1.014	1.0508	1.0815
OS274	YP + Mtt	S. uvarum	0.2248	0.0521	2.1335	2.0814	0.14	7.76512		0.0521	0.0529	0.0558	0.0617	0.0659	0.0711	0.0747	0.0784	0.0826	0.0869	0.0926	0.1011	0.1065	0.109	0.1142	0.1167	0.1198	0.1276	0.1383	0.1529	0.1686	0.1853	0.2023	0.2152	0.2339	0.255	0.2751	0.2971	0.3236	0.3535	0.3851	0.423	0.4654	0.5101	0.5548	0.6047	0.6531	0.7017	0.7569	0.801
OS274	YP + Mtt	S. uvarum	0.2253	0.1002	2.1545	2.0543	0.14	5.40464		0.1002	0.1077	0.1212	0.1327	0.1396	0.1429	0.1409	0.1368	0.1337	0.1397	0.1546	0.1749	0.1916	0.2029	0.2142	0.2332	0.2548	0.2714	0.291	0.3157	0.3397	0.3683	0.3948	0.4316	0.4637	0.5069	0.551	0.5987	0.6457	0.6972	0.7447	0.7944	0.8352	0.8808	0.925	0.9587	0.9972	1.0263	1.0679	1.0937
OS28	YP + Mtt	S. paradoxus	0.2281	0.0976	2.2001	2.1025	0.14	2.29007		0.0976	0.1037	0.1098	0.1173	0.1283	0.1462	0.1675	0.1891	0.2125	0.2376	0.2658	0.2995	0.339	0.3749	0.4184	0.4674	0.5204	0.5746	0.6271	0.6732	0.7191	0.7603	0.799	0.8358	0.87	0.9033	0.9357	0.9687	0.9914	1.0239	1.0462	1.0737	1.091	1.117	1.1345	1.1542	1.174	1.1926	1.2067	1.223
OS28	YP + Mtt	S. paradoxus	0.2291	0.0675	2.1902	2.1227	0.14	3.8505		0.0675	0.0714	0.0782	0.0847	0.0897	0.0941	0.0975	0.099	0.1093	0.1235	0.1421	0.165	0.1843	0.204	0.2289	0.2564	0.285	0.3192	0.3571	0.3957	0.4412	0.4949	0.545	0.5994	0.6476	0.6931	0.7341	0.7696	0.814	0.8402	0.8723	0.9106	0.9412	0.9731	1.0004	1.0284	1.0466	1.0717	1.0965	1.1152
OS28	YP + Mtt	S. paradoxus	0.2246	0.0596	2.9442	2.8846	0.16	5.41476		0.0632	0.0596	0.0622	0.067	0.07	0.0766	0.0802	0.087	0.0936	0.1017	0.1089	0.1175	0.1293	0.1406	0.1528	0.1681	0.1875	0.2096	0.2358	0.2579	0.2866	0.3194	0.3527	0.3944	0.4402	0.4923	0.5479	0.6056	0.6562	0.7166	0.7702	0.8245	0.8719	0.9207	0.9804	1.0203	1.0576	1.1034	1.1517	1.1956
OS28	YP + Mtt	S. paradoxus	0.2245	0.0646	2.9024	2.8378	0.21	4.43306		0.0646	0.0657	0.0731	0.082	0.0909	0.1031	0.1166	0.1302	0.1442	0.1608	0.1825	0.2053	0.2285	0.2538	0.2848	0.3179	0.351	0.3889	0.4306	0.4801	0.5301	0.5939	0.6587	0.723	0.7874	0.8602	0.9381	1.0055	1.0738	1.1426	1.2089	1.2859	1.3411	1.391	1.4331	1.4863	1.5123	1.5341	1.5789	1.5955
OS310	YP + Mtt	S. pastorianus	0.2265	0.0807	2.3907	2.31	0.16	7.27677		0.0807	0.0839	0.0936	0.1033	0.11	0.1175	0.1221	0.1254	0.1296	0.131	0.1329	0.1372	0.1428	0.1521	0.1631	0.1756	0.1879	0.2021	0.2154	0.2291	0.2463	0.2632	0.2811	0.3055	0.3284	0.3539	0.3813	0.4155	0.4518	0.4951	0.5433	0.5828	0.6315	0.68	0.7304	0.7949	0.8448	0.9054	0.9576	1.0075
OS310	YP + Mtt	S. pastorianus	0.2266	0.0639	2.3961	2.3322	0.18	9.57481		0.0662	0.0639	0.0691	0.0759	0.0803	0.0847	0.0885	0.0919	0.0949	0.0981	0.099	0.1026	0.1049	0.107	0.1112	0.116	0.1198	0.1254	0.1314	0.1383	0.1457	0.1561	0.1677	0.1816	0.1949	0.2088	0.2257	0.242	0.2641	0.2868	0.3164	0.341	0.3722	0.401	0.4382	0.4791	0.5214	0.5725	0.6131	0.6658
OS310	YP + Mtt	S. pastorianus	0.2269	0.0772	2.3949	2.3177	0.17	8.58812		0.0772	0.0798	0.0898	0.1012	0.1086	0.1154	0.1191	0.1226	0.1253	0.1257	0.1246	0.1244	0.1252	0.1289	0.1357	0.1431	0.1518	0.1624	0.1735	0.1846	0.1968	0.2098	0.2248	0.2374	0.2554	0.2724	0.2932	0.3124	0.3391	0.3686	0.3998	0.431	0.4683	0.507	0.553	0.6026	0.6475	0.7038	0.7574	0.8116
OS310	YP + Mtt	S. pastorianus	0.228	0.0622	2.3986	2.3364	0.18	9.97935		0.0659	0.0622	0.0639	0.0698	0.0722	0.0762	0.08	0.0819	0.0844	0.0858	0.0881	0.0925	0.0966	0.0997	0.102	0.1056	0.1101	0.1137	0.1194	0.1245	0.1307	0.1406	0.1502	0.1582	0.1708	0.1822	0.1976	0.2112	0.2282	0.2461	0.2662	0.2909	0.3175	0.3442	0.3793	0.4132	0.4487	0.4925	0.5375	0.5838
OS311	YP + Mtt	S. pastorianus	0.2261	0.0606	2.2298	2.1692	0.12	15.2589		0.0662	0.0607	0.0606	0.0629	0.062	0.0644	0.0669	0.0689	0.0703	0.0721	0.075	0.0793	0.0834	0.0857	0.0893	0.0922	0.0955	0.0992	0.1021	0.1044	0.1058	0.107	0.112	0.1167	0.1203	0.1227	0.1259	0.1277	0.1333	0.1392	0.146	0.1518	0.1586	0.1635	0.1707	0.1787	0.1872	0.1958	0.2049	0.2132
OS311	YP + Mtt	S. pastorianus	0.2261	0.0663	2.3032	2.2369	0.13	11.7424		0.0685	0.0663	0.0689	0.0733	0.0754	0.0788	0.0798	0.0815	0.0843	0.0868	0.0895	0.0934	0.0954	0.0981	0.1027	0.1077	0.1141	0.1211	0.1288	0.1355	0.1439	0.1527	0.1613	0.1684	0.1781	0.1888	0.198	0.2021	0.2109	0.22	0.2338	0.2449	0.2554	0.2653	0.2806	0.2969	0.3135	0.3277	0.3449	0.3654
OS311	YP + Mtt	S. pastorianus	0.2265	0.0679	2.3548	2.2869	0.13	11.8361		0.0715	0.0679	0.0706	0.0727	0.0755	0.0781	0.0805	0.0838	0.0863	0.0902	0.0927	0.0969	0.1016	0.1029	0.1062	0.1105	0.1153	0.1214	0.1279	0.1367	0.145	0.1537	0.1605	0.1689	0.1762	0.1842	0.1923	0.2025	0.2145	0.228	0.2386	0.2481	0.2623	0.2762	0.29	0.3072	0.3216	0.3369	0.3575	0.3773
OS311	YP + Mtt	S. pastorianus	0.2263	0.0694	2.23	2.1606	0.11	12.8892		0.0744	0.0694	0.0699	0.0715	0.0737	0.076	0.0779	0.0811	0.0833	0.0867	0.0881	0.0922	0.0961	0.0967	0.0981	0.1015	0.1052	0.1099	0.1131	0.115	0.1176	0.1242	0.131	0.1397	0.1456	0.1523	0.1611	0.1705	0.1786	0.1855	0.1975	0.2079	0.2189	0.2295	0.2411	0.2515	0.2632	0.2758	0.2883	0.3029
OS312	YP + Mtt	S. pastorianus	0.2267	0.0753	2.2922	2.2169	0.11	6.17029		0.0753	0.0753	0.0782	0.0833	0.0858	0.091	0.0946	0.1014	0.1069	0.1158	0.1236	0.1366	0.1512	0.164	0.1802	0.1951	0.2088	0.2235	0.2414	0.2599	0.2773	0.2934	0.3102	0.3294	0.3481	0.37	0.3987	0.4284	0.4531	0.4797	0.5126	0.5481	0.5817	0.6196	0.6547	0.695	0.7384	0.7765	0.816	0.8563
OS312	YP + Mtt	S. pastorianus	0.2302	0.0745	2.2868	2.2123	0.12	6.86443		0.0745	0.0782	0.0808	0.0851	0.0843	0.0898	0.0924	0.0956	0.1008	0.1058	0.1135	0.1229	0.1317	0.1408	0.1528	0.1642	0.1754	0.1876	0.2025	0.218	0.2334	0.2501	0.2707	0.2893	0.3076	0.3318	0.3538	0.3812	0.4093	0.4393	0.4709	0.5027	0.5352	0.5767	0.6173	0.659	0.7013	0.7482	0.7864	0.8347
OS312	YP + Mtt	S. pastorianus	0.2262	0.0615	2.2702	2.2087	0.12	7.46974		0.064	0.0615	0.0635	0.0671	0.0696	0.0739	0.0777	0.0814	0.0877	0.0946	0.1019	0.1102	0.1192	0.1271	0.136	0.1455	0.1571	0.1663	0.1766	0.1885	0.2022	0.2176	0.2327	0.2496	0.2647	0.2826	0.302	0.3249	0.3466	0.375	0.4004	0.4311	0.4644	0.4988	0.5315	0.5731	0.6095	0.6547	0.6964	0.7411
OS312	YP + Mtt	S. pastorianus	0.2265	0.0788	2.3467	2.2679	0.12	6.60577		0.0788	0.0796	0.0829	0.0863	0.0883	0.0908	0.0935	0.0981	0.1035	0.1107	0.1194	0.1297	0.1414	0.1527	0.165	0.1776	0.1889	0.2028	0.2172	0.2343	0.2519	0.2735	0.2909	0.3105	0.3342	0.3579	0.3864	0.4146	0.4434	0.4733	0.5103	0.5481	0.5825	0.6242	0.6657	0.7108	0.752	0.7967	0.8393	0.876
OS313	YP + Mtt	S. pastorianus	0.2274	0.0967	2.2074	2.1107	0.11	3.61305		0.0967	0.1043	0.1116	0.1179	0.1232	0.1315	0.1434	0.158	0.1717	0.1906	0.2089	0.2293	0.2483	0.2687	0.2898	0.3143	0.3385	0.3686	0.3949	0.4208	0.4547	0.4905	0.5273	0.5623	0.5943	0.6328	0.6698	0.7096	0.7458	0.7891	0.8258	0.8657	0.9021	0.9421	0.9725	1.0127	1.042	1.0703	1.0933	1.124
OS313	YP + Mtt	S. pastorianus	0.2265	0.0934	2.2448	2.1514	0.12	4.39727		0.0934	0.098	0.1035	0.1066	0.1079	0.1128	0.1175	0.1292	0.1413	0.1536	0.1694	0.1858	0.2039	0.2228	0.2435	0.2654	0.2882	0.3139	0.3408	0.3674	0.3954	0.4249	0.4562	0.4923	0.5307	0.563	0.6012	0.6385	0.68	0.7246	0.7693	0.8098	0.8483	0.8846	0.9229	0.9607	0.9952	1.0333	1.0651	1.0907
OS313	YP + Mtt	S. pastorianus	0.2265	0.0986	2.2143	2.1157	0.11	3.26834		0.0986	0.1063	0.1152	0.1207	0.1251	0.1341	0.1463	0.1624	0.1802	0.2004	0.2195	0.2448	0.2662	0.2876	0.3099	0.3352	0.361	0.3922	0.4239	0.455	0.4885	0.5254	0.5593	0.5983	0.6382	0.6724	0.712	0.7504	0.7898	0.8275	0.8586	0.8977	0.934	0.9633	0.9935	1.0307	1.0598	1.0868	1.1077	1.1348
OS313	YP + Mtt	S. pastorianus	0.2258	0.2005	2.281	2.0805	0.14	0.717506		0.2005	0.234	0.268	0.2951	0.3213	0.3562	0.3951	0.4316	0.4731	0.5211	0.5664	0.6086	0.6573	0.7086	0.755	0.8011	0.8442	0.8862	0.9292	0.9648	1.004	1.0382	1.0621	1.0947	1.1212	1.1406	1.1734	1.1915	1.2166	1.2348	1.2549	1.276	1.294	1.3058	1.3237	1.3433	1.3562	1.3699	1.385	1.3966
OS314	YP + Mtt	S. pastorianus	0.2214	0.0611	2.1909	2.1298	0.12	7.39308		0.0764	0.0633	0.0611	0.0641	0.0675	0.0728	0.0768	0.0834	0.0899	0.0953	0.1033	0.1127	0.122	0.1312	0.1426	0.1534	0.1637	0.1762	0.1857	0.1993	0.2106	0.2254	0.2391	0.2529	0.2687	0.2877	0.3063	0.3291	0.3548	0.3787	0.4043	0.4339	0.4632	0.4994	0.5368	0.5684	0.6072	0.6446	0.6879	0.7333
OS314	YP + Mtt	S. pastorianus	0.2189	0.0438	2.19	2.1462	0.12	8.05469		0.047	0.0438	0.0452	0.0488	0.0519	0.0552	0.0594	0.0641	0.0692	0.0744	0.0811	0.0883	0.0955	0.1023	0.1107	0.1215	0.13	0.1381	0.1477	0.1564	0.1674	0.1793	0.1903	0.203	0.215	0.2303	0.2464	0.2634	0.2817	0.3028	0.3259	0.3506	0.3763	0.403	0.4355	0.4699	0.5022	0.5385	0.5771	0.6182
OS314	YP + Mtt	S. pastorianus	0.2212	0.0416	2.1541	2.1125	0.12	8.5672		0.0443	0.0416	0.0441	0.0474	0.051	0.0537	0.0575	0.0617	0.0671	0.0716	0.0765	0.0835	0.0909	0.0978	0.1061	0.1126	0.119	0.1279	0.1378	0.1444	0.1532	0.1636	0.1729	0.1826	0.1944	0.2056	0.2206	0.2343	0.252	0.2716	0.2892	0.3146	0.3429	0.3661	0.3967	0.4276	0.4639	0.5	0.5408	0.5792
OS314	YP + Mtt	S. pastorianus	0.2178	0.0525	2.1717	2.1192	0.12	7.19165		0.0525	0.0525	0.0558	0.0606	0.0634	0.0676	0.0715	0.0764	0.0818	0.0871	0.0926	0.1	0.1094	0.1193	0.1308	0.1436	0.1531	0.1643	0.1749	0.1877	0.2019	0.2161	0.2295	0.2473	0.2641	0.2824	0.3044	0.33	0.3522	0.3813	0.4128	0.4465	0.4792	0.5165	0.5564	0.5958	0.6378	0.6776	0.7209	0.7617
OS315	YP + Mtt	S. pastorianus	0.2184	0.076	2.26	2.184	0.13	7.62419		0.076	0.0783	0.0839	0.0878	0.0874	0.0887	0.0884	0.0905	0.0929	0.0966	0.101	0.1073	0.1155	0.1204	0.1278	0.135	0.144	0.1543	0.164	0.1756	0.1877	0.204	0.2191	0.2378	0.2561	0.2768	0.2965	0.3204	0.3442	0.3714	0.3989	0.4322	0.466	0.5007	0.5367	0.5788	0.6126	0.658	0.7059	0.7482
OS315	YP + Mtt	S. pastorianus	0.2203	0.0713	2.2842	2.2129	0.14	7.18687		0.0713	0.0777	0.086	0.0922	0.0952	0.1	0.1038	0.1114	0.1165	0.1238	0.1291	0.1369	0.1447	0.1511	0.1606	0.1719	0.1834	0.1926	0.2074	0.2227	0.2378	0.2568	0.2759	0.2956	0.317	0.3415	0.3682	0.393	0.4271	0.4568	0.4914	0.5318	0.5719	0.6082	0.6562	0.7016	0.7463	0.79	0.8447	0.8834
OS315	YP + Mtt	S. pastorianus	0.2188	0.0773	2.2597	2.1824	0.13	7.59152		0.0773	0.0814	0.087	0.0873	0.0859	0.0873	0.0882	0.0905	0.0956	0.1005	0.1074	0.1165	0.123	0.1289	0.1359	0.1451	0.1536	0.1646	0.1761	0.1872	0.201	0.2191	0.2342	0.2522	0.2719	0.2911	0.3148	0.3405	0.3664	0.394	0.4271	0.4621	0.4981	0.5346	0.576	0.6192	0.6594	0.7109	0.7611	0.8101
OS315	YP + Mtt	S. pastorianus	0.2198	0.0808	2.274	2.1932	0.13	7.75313		0.0808	0.0831	0.088	0.0912	0.0914	0.0917	0.0905	0.0914	0.0935	0.0968	0.1027	0.1116	0.1189	0.1256	0.1321	0.1398	0.1466	0.1575	0.1715	0.1818	0.1942	0.2101	0.227	0.2444	0.2608	0.2819	0.3054	0.3278	0.3523	0.3793	0.4132	0.4422	0.4792	0.516	0.5532	0.5935	0.6368	0.684	0.7269	0.7772
OS316	YP + Mtt	S. pastorianus	0.2208	0.0803	2.1567	2.0764	0.11	5.80974		0.0833	0.0812	0.0803	0.0834	0.0862	0.0899	0.0922	0.0959	0.1018	0.1092	0.1192	0.1311	0.1438	0.157	0.1703	0.1834	0.197	0.2125	0.2303	0.2466	0.2636	0.2856	0.3057	0.3288	0.3547	0.3763	0.4052	0.435	0.4661	0.4951	0.5316	0.5678	0.6021	0.6451	0.6766	0.7179	0.76	0.7936	0.8258	0.8581
OS316	YP + Mtt	S. pastorianus	0.2218	0.066	2.1604	2.0944	0.11	6.39808		0.0689	0.0664	0.066	0.0692	0.072	0.0759	0.0789	0.0837	0.0879	0.0941	0.1003	0.1092	0.1185	0.1287	0.1397	0.1527	0.1652	0.1802	0.1962	0.2126	0.2287	0.2454	0.2633	0.2831	0.3056	0.3248	0.3514	0.3779	0.4041	0.431	0.4602	0.4963	0.5267	0.5646	0.6057	0.6419	0.6826	0.7168	0.7561	0.7927
OS316	YP + Mtt	S. pastorianus	0.2203	0.0621	2.147	2.0849	0.11	7.83368		0.0659	0.0627	0.0621	0.0639	0.0668	0.0701	0.0723	0.0771	0.081	0.086	0.0896	0.0965	0.1032	0.11	0.1169	0.1257	0.1334	0.144	0.155	0.1649	0.1773	0.1882	0.2018	0.2169	0.232	0.2487	0.266	0.2842	0.3008	0.3228	0.3482	0.3702	0.398	0.4239	0.454	0.485	0.5184	0.556	0.5919	0.6235
OS316	YP + Mtt	S. pastorianus	0.222	0.0852	2.1736	2.0884	0.11	4.72331		0.086	0.0852	0.0858	0.0901	0.0935	0.1005	0.1073	0.1164	0.1275	0.1392	0.1505	0.167	0.1856	0.2	0.2184	0.2338	0.2542	0.2736	0.2958	0.3156	0.336	0.3623	0.3877	0.4108	0.4405	0.4687	0.507	0.5399	0.5744	0.6073	0.6445	0.6855	0.7253	0.7648	0.8046	0.8332	0.8616	0.8911	0.9218	0.9513
OS317	YP + Mtt	S. pastorianus	0.2209	0.0853	2.1333	2.048	0.18	8.0855		0.0853	0.0955	0.1084	0.1177	0.1235	0.1284	0.1331	0.1393	0.146	0.1541	0.1619	0.1686	0.1728	0.1792	0.1856	0.193	0.1993	0.2037	0.2102	0.2164	0.2172	0.2217	0.229	0.2396	0.2528	0.2655	0.2868	0.31	0.3411	0.3821	0.4276	0.4845	0.547	0.6155	0.6816	0.7497	0.8087	0.8728	0.9327	0.9884
OS317	YP + Mtt	S. pastorianus	0.2215	0.0811	2.1678	2.0867	0.18	9.19745		0.0811	0.0879	0.099	0.1093	0.1147	0.1194	0.1226	0.1268	0.1315	0.1356	0.1415	0.1468	0.152	0.1566	0.1623	0.1683	0.1738	0.181	0.1872	0.193	0.1994	0.2047	0.2099	0.2166	0.2252	0.2328	0.246	0.2612	0.277	0.2994	0.3218	0.3522	0.3854	0.4236	0.4683	0.5172	0.5698	0.6281	0.6895	0.7508
OS317	YP + Mtt	S. pastorianus	0.2212	0.0856	2.1349	2.0493	0.17	8.17506		0.0856	0.0933	0.1055	0.1148	0.1216	0.1299	0.1302	0.1357	0.1403	0.1432	0.1484	0.1504	0.1482	0.1591	0.1589	0.1681	0.1725	0.1811	0.1819	0.1887	0.1898	0.1926	0.1977	0.2093	0.217	0.2292	0.2456	0.2688	0.2977	0.3355	0.3792	0.4318	0.4901	0.5536	0.6195	0.683	0.7465	0.8068	0.8594	0.9151
OS317	YP + Mtt	S. pastorianus	0.2221	0.0773	2.1466	2.0693	0.18	8.68021		0.0773	0.0851	0.0975	0.1085	0.1152	0.1203	0.1225	0.1249	0.1285	0.1322	0.1376	0.1421	0.1482	0.1551	0.1585	0.1656	0.1713	0.1793	0.1848	0.192	0.1983	0.206	0.2136	0.2197	0.23	0.2407	0.2563	0.273	0.2926	0.3173	0.349	0.3863	0.4306	0.4808	0.5403	0.6021	0.6721	0.738	0.8069	0.8709
OS318	YP + Mtt	S. pastorianus	0.2226	0.0729	2.1456	2.0727	0.13	5.62072		0.0729	0.0739	0.0781	0.085	0.0908	0.0984	0.1026	0.1062	0.1091	0.1142	0.1225	0.1375	0.1537	0.1667	0.1826	0.1987	0.2147	0.2325	0.2536	0.2748	0.2978	0.3234	0.3478	0.3755	0.4063	0.4384	0.4727	0.5052	0.5427	0.5823	0.6195	0.6618	0.7085	0.7532	0.7958	0.8359	0.8786	0.9166	0.9516	0.991
OS318	YP + Mtt	S. pastorianus	0.2237	0.0551	2.1262	2.0711	0.11	5.77929		0.0571	0.0551	0.0567	0.0608	0.0646	0.0691	0.0729	0.0781	0.0822	0.0861	0.09	0.097	0.1059	0.1168	0.1315	0.1437	0.1567	0.1724	0.1888	0.2047	0.2247	0.2442	0.2679	0.2917	0.3162	0.3419	0.3751	0.4084	0.443	0.481	0.5214	0.557	0.5932	0.6299	0.663	0.6965	0.7346	0.7746	0.8125	0.8437
OS318	YP + Mtt	S. pastorianus	0.2224	0.0746	2.1525	2.0779	0.13	5.31229		0.0746	0.0763	0.0796	0.0859	0.0884	0.0937	0.0965	0.1008	0.1053	0.114	0.127	0.1448	0.1616	0.1743	0.19	0.2077	0.226	0.2494	0.2695	0.2915	0.3162	0.344	0.3725	0.4036	0.4336	0.4677	0.5062	0.543	0.5824	0.6294	0.6674	0.7153	0.7615	0.8089	0.8494	0.8932	0.9245	0.9593	0.9901	1.0284
OS318	YP + Mtt	S. pastorianus	0.2227	0.0796	2.1603	2.0807	0.12	5.68101		0.0796	0.0834	0.0873	0.0932	0.0973	0.104	0.1088	0.1164	0.1198	0.1244	0.1304	0.1406	0.1558	0.1702	0.1857	0.2023	0.2181	0.2357	0.2553	0.275	0.2983	0.3228	0.3482	0.3699	0.3979	0.4259	0.4572	0.4886	0.5252	0.555	0.5982	0.6371	0.6726	0.7101	0.7553	0.7932	0.8305	0.8711	0.9061	0.9438
OS319	YP + Mtt	S. pastorianus	0.224	0.0839	2.3724	2.2885	0.19	8.82229		0.0839	0.0865	0.0937	0.1018	0.108	0.1114	0.1137	0.1164	0.1185	0.1186	0.1192	0.1229	0.1251	0.1254	0.1263	0.1269	0.1321	0.1449	0.1566	0.1695	0.1827	0.1993	0.2145	0.2308	0.2477	0.2681	0.2899	0.312	0.3369	0.3666	0.3987	0.4332	0.4744	0.5177	0.5658	0.6218	0.682	0.7472	0.8043	0.8702
OS319	YP + Mtt	S. pastorianus	0.2252	0.0967	2.386	2.2893	0.2	6.80974		0.0967	0.1046	0.1171	0.1297	0.1373	0.1435	0.1447	0.1437	0.1403	0.1358	0.1373	0.1442	0.1538	0.1664	0.1831	0.1964	0.2074	0.2278	0.2455	0.2665	0.2905	0.3179	0.3463	0.3771	0.4145	0.4527	0.4979	0.5479	0.6026	0.6632	0.7303	0.7959	0.8666	0.9292	0.998	1.068	1.1332	1.193	1.2472	1.2955
OS319	YP + Mtt	S. pastorianus	0.2232	0.0696	2.4233	2.3537	0.19	9.35656		0.0735	0.0696	0.0712	0.076	0.0781	0.0816	0.0826	0.086	0.0883	0.0903	0.0924	0.0965	0.1017	0.1032	0.1034	0.1057	0.1095	0.1137	0.118	0.1257	0.1334	0.1428	0.1554	0.1685	0.1829	0.198	0.2173	0.2348	0.2527	0.2792	0.3039	0.3358	0.3672	0.4063	0.4536	0.4988	0.5561	0.6158	0.6755	0.7382
OS319	YP + Mtt	S. pastorianus	0.2224	0.0894	2.4171	2.3277	0.19	7.83212		0.0894	0.0926	0.1018	0.1111	0.1175	0.1211	0.1229	0.1225	0.1226	0.1225	0.1249	0.1281	0.1323	0.1374	0.1412	0.1486	0.159	0.1729	0.1877	0.204	0.2219	0.2396	0.2579	0.2834	0.3062	0.333	0.3646	0.3992	0.4335	0.4792	0.5233	0.5784	0.6307	0.6932	0.7594	0.8262	0.9012	0.9601	1.0273	1.0904
OS320	YP + Mtt	S. pastorianus	0.2248	0.0859	2.3707	2.2848	0.23	5.35274		0.0859	0.0904	0.0988	0.107	0.1106	0.1131	0.113	0.1141	0.1178	0.1269	0.1406	0.1568	0.1724	0.1878	0.2087	0.2336	0.2589	0.2908	0.3301	0.3689	0.4169	0.4703	0.5318	0.5948	0.6722	0.7435	0.8261	0.9105	0.9832	1.0628	1.1293	1.1977	1.2572	1.301	1.3534	1.4029	1.4337	1.4673	1.5071	1.5292
OS320	YP + Mtt	S. pastorianus	0.2253	0.0685	2.3892	2.3207	0.21	6.6704		0.0706	0.0685	0.0711	0.0753	0.0783	0.0829	0.086	0.0902	0.0905	0.0927	0.0946	0.0986	0.1047	0.114	0.1291	0.1453	0.1627	0.1802	0.2017	0.2259	0.254	0.2887	0.3232	0.3634	0.4082	0.4581	0.5149	0.5678	0.636	0.7032	0.777	0.8542	0.9284	0.9969	1.0728	1.1398	1.1989	1.2478	1.2965	1.3434
OS320	YP + Mtt	S. pastorianus	0.2241	0.0838	2.4308	2.347	0.22	5.44028		0.0838	0.0903	0.1	0.1068	0.1096	0.1125	0.113	0.1139	0.1179	0.1283	0.1401	0.1569	0.1706	0.1894	0.2079	0.2314	0.2556	0.2859	0.3204	0.3556	0.3987	0.4459	0.5028	0.5627	0.6341	0.6997	0.7785	0.8523	0.9301	1.0104	1.0812	1.1545	1.2138	1.2735	1.3156	1.3609	1.4094	1.4376	1.4646	1.4934
OS320	YP + Mtt	S. pastorianus	0.2261	0.0843	2.4703	2.386	0.2	5.71699		0.0843	0.0882	0.0972	0.1055	0.1086	0.1138	0.1111	0.1092	0.1109	0.1176	0.1304	0.1468	0.1606	0.1739	0.1949	0.2173	0.2423	0.267	0.2953	0.3307	0.3661	0.4043	0.4466	0.4984	0.548	0.6081	0.6676	0.7337	0.7931	0.8653	0.9341	1.0078	1.0673	1.1354	1.1907	1.2447	1.2931	1.3283	1.3671	1.4113
OS321	YP + Mtt	S. pastorianus	0.2258	0.0728	2.1299	2.0571	0.13	5.25617		0.0728	0.0769	0.0791	0.0821	0.0855	0.0895	0.093	0.0999	0.1084	0.1178	0.1284	0.1412	0.1555	0.168	0.1806	0.1963	0.2113	0.2282	0.2494	0.2734	0.2992	0.3298	0.3603	0.3934	0.4291	0.4681	0.5088	0.5527	0.5998	0.6444	0.686	0.735	0.7745	0.8137	0.8551	0.8889	0.9265	0.9543	0.9797	1.012
OS321	YP + Mtt	S. pastorianus	0.2255	0.0555	2.1364	2.0809	0.13	7.0959		0.0589	0.0555	0.0563	0.06	0.0635	0.0695	0.0739	0.0791	0.0838	0.0886	0.0928	0.0981	0.1008	0.1067	0.1145	0.1247	0.1327	0.1436	0.1564	0.169	0.1834	0.2013	0.2196	0.2413	0.2611	0.2871	0.3138	0.3427	0.3763	0.41	0.4467	0.4909	0.5315	0.5785	0.6266	0.6792	0.7249	0.7697	0.8061	0.8454
OS321	YP + Mtt	S. pastorianus	0.228	0.0702	2.1595	2.0893	0.13	5.99915		0.0702	0.0704	0.0718	0.0768	0.0815	0.0861	0.0901	0.0928	0.095	0.0998	0.1075	0.117	0.1295	0.1406	0.154	0.1682	0.1786	0.1934	0.2095	0.2288	0.2484	0.2717	0.2958	0.3232	0.3553	0.3866	0.4247	0.4602	0.5013	0.5506	0.5936	0.6415	0.6937	0.7359	0.7743	0.8117	0.8489	0.8832	0.9192	0.9484
OS321	YP + Mtt	S. pastorianus	0.2286	0.0807	2.1488	2.0681	0.13	3.86698		0.0807	0.081	0.0854	0.0957	0.1073	0.1215	0.1334	0.149	0.1636	0.1806	0.1964	0.212	0.2294	0.2486	0.2697	0.2942	0.3133	0.3412	0.3701	0.4026	0.4368	0.4722	0.5114	0.5502	0.5969	0.6448	0.687	0.7314	0.7697	0.809	0.835	0.8765	0.906	0.9379	0.9658	0.999	1.0323	1.0506	1.0774	1.107
OS322	YP + Mtt	S. pastorianus	0.2307	0.062	2.2049	2.1429	0.11	5.18069		0.0635	0.062	0.0644	0.069	0.0721	0.077	0.0845	0.094	0.1048	0.1166	0.1276	0.1417	0.1563	0.1692	0.1873	0.2036	0.2215	0.2405	0.2589	0.2798	0.3003	0.3249	0.3496	0.3757	0.403	0.4319	0.4605	0.491	0.5222	0.5534	0.5857	0.6195	0.6557	0.6923	0.7281	0.7713	0.7999	0.8367	0.8744	0.9125
OS322	YP + Mtt	S. pastorianus	0.2259	0.1077	2.2497	2.142	0.13	2.38706		0.1077	0.1214	0.1376	0.1493	0.1617	0.1812	0.2007	0.2238	0.2459	0.2709	0.2989	0.3245	0.3552	0.3842	0.4138	0.4501	0.4837	0.5203	0.5671	0.6003	0.6423	0.6891	0.7326	0.7794	0.8199	0.8592	0.904	0.9363	0.9669	1.0073	1.0352	1.0691	1.0932	1.1224	1.1451	1.1749	1.1946	1.2194	1.2383	1.2637
OS322	YP + Mtt	S. pastorianus	0.2253	0.0904	2.247	2.1566	0.12	3.10087		0.0904	0.0971	0.1063	0.1163	0.1258	0.1403	0.1561	0.1758	0.1947	0.2149	0.2374	0.2615	0.2837	0.3118	0.3393	0.3673	0.3965	0.4285	0.4602	0.4958	0.5314	0.5753	0.6062	0.6519	0.6884	0.7316	0.7729	0.8188	0.8569	0.8948	0.9269	0.9688	0.999	1.0295	1.0562	1.0874	1.1093	1.1296	1.1593	1.1824
OS322	YP + Mtt	S. pastorianus	0.226	0.0922	2.2391	2.1469	0.11	2.83226		0.0922	0.1006	0.1122	0.1216	0.1314	0.1442	0.1578	0.1758	0.1977	0.2188	0.2419	0.2667	0.2904	0.3156	0.3431	0.3731	0.3985	0.4246	0.4565	0.4927	0.5248	0.5615	0.598	0.634	0.6683	0.7022	0.7487	0.7857	0.8178	0.8572	0.8906	0.9266	0.9613	0.9925	1.023	1.0526	1.0784	1.1001	1.1274	1.1445
OS323	YP + Mtt	S. pastorianus	0.2269	0.1016	1.9933	1.8917	0.1	5.42861		0.1016	0.1161	0.1275	0.1345	0.1376	0.1405	0.1433	0.1482	0.1562	0.1684	0.1823	0.1962	0.2105	0.2224	0.235	0.2527	0.2674	0.2848	0.3012	0.3156	0.3356	0.3522	0.3697	0.3916	0.4125	0.4325	0.4516	0.4739	0.4942	0.5218	0.5499	0.5728	0.599	0.6314	0.66	0.7018	0.7327	0.7636	0.7952	0.8272
OS323	YP + Mtt	S. pastorianus	0.2266	0.0759	1.9666	1.8907	0.09	8.83267		0.0759	0.0817	0.0894	0.0971	0.102	0.1071	0.1092	0.1131	0.1171	0.1214	0.125	0.1276	0.1257	0.1253	0.1299	0.1352	0.1457	0.1579	0.17	0.1837	0.1966	0.2068	0.2159	0.2247	0.2334	0.2456	0.2602	0.2695	0.2817	0.2939	0.3075	0.3212	0.3376	0.3564	0.3753	0.3944	0.4116	0.4349	0.4575	0.4782
OS323	YP + Mtt	S. pastorianus	0.2269	0.0712	1.9573	1.8861	0.09	9.31596		0.0712	0.0727	0.0786	0.0855	0.0887	0.0934	0.095	0.0978	0.1017	0.1054	0.1089	0.1129	0.115	0.116	0.1207	0.1268	0.1347	0.1449	0.1561	0.1695	0.1801	0.1912	0.2012	0.2098	0.2208	0.2292	0.2408	0.2515	0.2629	0.2757	0.2897	0.3044	0.3186	0.334	0.3482	0.3657	0.3797	0.3991	0.4172	0.442
OS323	YP + Mtt	S. pastorianus	0.2292	0.0628	1.9353	1.8725	0.09	9.20624		0.0628	0.0635	0.0688	0.0755	0.0811	0.0847	0.087	0.0905	0.0939	0.0982	0.1009	0.1045	0.1086	0.1095	0.1128	0.1166	0.1233	0.1315	0.1414	0.1513	0.1611	0.173	0.183	0.1948	0.2028	0.2139	0.2237	0.2341	0.2448	0.2591	0.2709	0.2839	0.2981	0.3134	0.3319	0.3506	0.3698	0.396	0.4179	0.4395
OS324	YP + Mtt	S. pastorianus	0.2257	0.0922	2.5087	2.4165	0.17	10.5681		0.0944	0.0922	0.0975	0.1035	0.1068	0.1108	0.1137	0.116	0.1168	0.1179	0.1178	0.1184	0.1205	0.1226	0.1252	0.1277	0.1332	0.1405	0.1509	0.1598	0.1675	0.176	0.1839	0.1927	0.203	0.2149	0.2253	0.2358	0.248	0.263	0.2784	0.2981	0.3185	0.3398	0.3653	0.3962	0.4271	0.4603	0.4975	0.5446
OS324	YP + Mtt	S. pastorianus	0.2252	0.0776	2.4088	2.3312	0.16	12.9054		0.0822	0.0776	0.0789	0.0815	0.0832	0.0852	0.0867	0.0891	0.0908	0.0925	0.0938	0.0954	0.0986	0.1003	0.1033	0.1064	0.1085	0.1103	0.1137	0.1161	0.1192	0.124	0.1287	0.1339	0.1381	0.1436	0.1509	0.1591	0.164	0.1741	0.1805	0.1901	0.1999	0.2098	0.2241	0.2383	0.247	0.2613	0.2796	0.2963
OS324	YP + Mtt	S. pastorianus	0.2283	0.0878	2.4577	2.3699	0.15	10.6058		0.0884	0.0878	0.0918	0.0978	0.1017	0.1053	0.1084	0.1111	0.1123	0.1129	0.1135	0.1166	0.1197	0.1208	0.1227	0.1248	0.1271	0.133	0.1385	0.1475	0.1551	0.164	0.1747	0.1834	0.1917	0.2015	0.2108	0.2239	0.2368	0.2496	0.2652	0.2803	0.2964	0.3173	0.3369	0.3644	0.3877	0.4167	0.449	0.4892
OS324	YP + Mtt	S. pastorianus	0.2279	0.0904	2.4932	2.4028	0.15	9.68751		0.0904	0.0914	0.0982	0.1058	0.1099	0.1146	0.1159	0.118	0.1174	0.1172	0.118	0.1222	0.1262	0.1317	0.1378	0.1444	0.1513	0.1611	0.1698	0.1795	0.1863	0.1995	0.2102	0.224	0.2361	0.2489	0.2627	0.2753	0.2882	0.3058	0.3215	0.3432	0.3669	0.3914	0.4191	0.4485	0.481	0.521	0.5611	0.6036
OS325	YP + Mtt	S. pastorianus	0.2272	0.0584	2.372	2.3136	0.13	5.75133		0.0588	0.0584	0.0614	0.0663	0.0707	0.0774	0.0844	0.0926	0.0995	0.1079	0.1145	0.1249	0.137	0.1485	0.1607	0.1753	0.1915	0.2076	0.2297	0.2482	0.272	0.2985	0.3226	0.3525	0.3807	0.4147	0.4495	0.4899	0.5326	0.573	0.6142	0.6594	0.7028	0.7476	0.7921	0.8411	0.8822	0.9064	0.9389	0.9749
OS325	YP + Mtt	S. pastorianus	0.2254	0.0791	2.4706	2.3915	0.13	5.60363		0.0791	0.0795	0.0831	0.0868	0.0878	0.0904	0.0928	0.0972	0.1053	0.1161	0.1261	0.1383	0.1512	0.1621	0.1762	0.1924	0.2105	0.2294	0.2502	0.27	0.2961	0.3227	0.3508	0.3799	0.4136	0.4499	0.4919	0.5323	0.5726	0.6168	0.658	0.7075	0.7581	0.8005	0.8442	0.8866	0.9331	0.9622	0.9943	1.0299
OS325	YP + Mtt	S. pastorianus	0.2265	0.0706	2.365	2.2944	0.13	5.5		0.0712	0.0706	0.074	0.0783	0.0814	0.0852	0.0885	0.0946	0.1012	0.1115	0.1227	0.1334	0.1455	0.1561	0.1725	0.1871	0.2048	0.2238	0.2475	0.2711	0.2981	0.3282	0.3552	0.3872	0.4206	0.4528	0.4946	0.537	0.5769	0.6216	0.6646	0.7138	0.7605	0.8005	0.8466	0.8941	0.9284	0.9669	1.0021	1.0287
OS325	YP + Mtt	S. pastorianus	0.2242	0.0761	2.4073	2.3312	0.14	3.54515		0.0761	0.0799	0.0874	0.0977	0.1109	0.125	0.1357	0.1516	0.1665	0.1814	0.1998	0.2218	0.2418	0.2645	0.2902	0.3193	0.3512	0.3851	0.416	0.4566	0.4947	0.5404	0.5796	0.6291	0.6762	0.7243	0.7684	0.8202	0.858	0.9014	0.938	0.9773	1.008	1.0431	1.0718	1.1051	1.1301	1.1531	1.176	1.2002
OS326	YP + Mtt	S. pastorianus	0.2211	0.0823	2.3081	2.2258	0.15	8.85949		0.0823	0.0902	0.1029	0.1119	0.1186	0.1215	0.1205	0.1202	0.1192	0.1183	0.1178	0.1253	0.1327	0.1409	0.1512	0.1636	0.1736	0.1838	0.1945	0.2057	0.2187	0.232	0.246	0.2583	0.2768	0.2918	0.31	0.3275	0.3471	0.371	0.3962	0.4204	0.4477	0.4811	0.5104	0.549	0.5915	0.6277	0.6668	0.7192
OS326	YP + Mtt	S. pastorianus	0.2203	0.0779	2.2571	2.1792	0.16	10.0019		0.0779	0.0826	0.0923	0.1004	0.1049	0.1089	0.1111	0.1134	0.114	0.1129	0.1106	0.1111	0.115	0.1186	0.1266	0.136	0.145	0.1543	0.1627	0.1714	0.183	0.1908	0.202	0.2135	0.2243	0.2366	0.2519	0.268	0.2846	0.3017	0.3203	0.3409	0.3643	0.3882	0.4195	0.4436	0.4732	0.5067	0.5428	0.5827
OS326	YP + Mtt	S. pastorianus	0.2204	0.0629	2.2891	2.2262	0.16	12.1966		0.0629	0.0629	0.068	0.0718	0.0763	0.0789	0.082	0.0848	0.0861	0.0882	0.0897	0.0934	0.0958	0.0987	0.1013	0.1057	0.1103	0.1158	0.1222	0.1282	0.1355	0.1435	0.1493	0.1563	0.1637	0.1681	0.1763	0.1843	0.1922	0.2037	0.2142	0.2261	0.2374	0.2487	0.265	0.2812	0.2963	0.3161	0.3361	0.3563
OS326	YP + Mtt	S. pastorianus	0.2174	0.0783	2.2812	2.2029	0.16	10.3139		0.0816	0.0783	0.0855	0.0918	0.0957	0.0991	0.1023	0.1058	0.107	0.1054	0.1059	0.1089	0.1117	0.1147	0.1208	0.1298	0.1367	0.1463	0.1528	0.161	0.1697	0.1816	0.1925	0.203	0.2112	0.2246	0.2363	0.2492	0.2634	0.2779	0.2958	0.3158	0.3343	0.3604	0.3856	0.413	0.4425	0.4744	0.513	0.5498
OS327	YP + Mtt	S. pastorianus	0.2191	0.0727	2.2797	2.207	0.18	10.6421		0.0754	0.0727	0.0784	0.0864	0.0924	0.0978	0.1028	0.1049	0.1073	0.1092	0.1085	0.112	0.1157	0.117	0.1193	0.12	0.1217	0.1257	0.1322	0.1374	0.1389	0.1463	0.1517	0.1609	0.17	0.1805	0.1943	0.2065	0.2216	0.2374	0.2561	0.2753	0.2967	0.3194	0.3436	0.3711	0.4041	0.4378	0.4779	0.5184
OS327	YP + Mtt	S. pastorianus	0.2195	0.071	2.3079	2.2369	0.17	11.0149		0.0726	0.071	0.0762	0.0836	0.0882	0.0941	0.0995	0.1036	0.1048	0.1058	0.1057	0.1068	0.1094	0.1102	0.1134	0.1132	0.1157	0.1186	0.1251	0.132	0.1424	0.1508	0.16	0.1702	0.1782	0.1885	0.2013	0.2111	0.2229	0.2363	0.2516	0.2648	0.2849	0.3034	0.3239	0.3482	0.3738	0.4006	0.4302	0.4648
OS327	YP + Mtt	S. pastorianus	0.2209	0.0726	2.3363	2.2637	0.18	9.88473		0.0749	0.0726	0.0805	0.0897	0.0957	0.1033	0.1075	0.1095	0.1091	0.1086	0.1077	0.1094	0.1129	0.1151	0.1168	0.1192	0.1246	0.1318	0.1399	0.1487	0.1573	0.1684	0.1794	0.1853	0.1965	0.2079	0.2219	0.2399	0.257	0.2763	0.2987	0.3223	0.3523	0.3804	0.4166	0.4524	0.4926	0.5421	0.5945	0.6492
OS327	YP + Mtt	S. pastorianus	0.2208	0.0718	2.3513	2.2795	0.18	10.7772		0.073	0.0718	0.0779	0.0852	0.0898	0.0956	0.1	0.1042	0.1056	0.1071	0.1081	0.1105	0.1124	0.1148	0.1175	0.1198	0.1199	0.1214	0.1245	0.1307	0.1337	0.1387	0.1465	0.1543	0.1622	0.1721	0.1831	0.1924	0.2062	0.2219	0.2371	0.2554	0.2755	0.2973	0.3213	0.3493	0.3791	0.4136	0.4514	0.4976
OS328	YP + Mtt	S. pastorianus	0.2213	0.0516	2.0112	1.9596	0.08	16.8927		0.0516	0.0526	0.0544	0.0571	0.0586	0.061	0.0624	0.0641	0.0663	0.0684	0.0708	0.0721	0.0752	0.0776	0.0816	0.0844	0.086	0.0887	0.0917	0.0959	0.1004	0.1049	0.1105	0.1169	0.1225	0.1266	0.1341	0.1378	0.1419	0.1474	0.1522	0.1579	0.1628	0.1691	0.1764	0.1815	0.1872	0.1968	0.2049	0.2141
OS328	YP + Mtt	S. pastorianus	0.2209	0.055	2.1318	2.0768	0.09	14.6115		0.055	0.0652	0.0712	0.0763	0.0796	0.0805	0.084	0.0881	0.0903	0.0937	0.0964	0.1011	0.103	0.1073	0.1118	0.1149	0.1186	0.1245	0.1293	0.1344	0.1405	0.1466	0.1517	0.1588	0.166	0.1707	0.1786	0.1848	0.1915	0.2004	0.2069	0.2153	0.2225	0.2305	0.24	0.2505	0.2609	0.2691	0.2729	0.2806
OS328	YP + Mtt	S. pastorianus	0.2196	0.0931	2.0781	1.985	0.09	13.6863		0.0939	0.0931	0.0969	0.1016	0.1051	0.1094	0.1119	0.1158	0.1187	0.1226	0.1267	0.1315	0.1313	0.1353	0.1393	0.1454	0.1514	0.159	0.166	0.1736	0.1805	0.1872	0.1934	0.1997	0.2061	0.2136	0.2238	0.2309	0.2411	0.251	0.26	0.2711	0.2816	0.2902	0.3025	0.3117	0.3208	0.3319	0.3439	0.3572
OS328	YP + Mtt	S. pastorianus	0.2191	0.0719	2.0753	2.0034	0.1	15.9406		0.0775	0.0739	0.0719	0.0735	0.0748	0.077	0.0793	0.0824	0.0843	0.0868	0.0891	0.0891	0.0915	0.0934	0.0946	0.0991	0.1007	0.104	0.1075	0.1102	0.1125	0.1184	0.1207	0.1236	0.1292	0.1341	0.1405	0.1456	0.1517	0.1564	0.1641	0.1715	0.1784	0.186	0.1954	0.2049	0.2112	0.2144	0.2211	0.2319
OS329	YP + Mtt	S. pastorianus	0.2212	0.0523	2.1049	2.0526	0.12	8.78905		0.0523	0.0542	0.0589	0.065	0.0707	0.077	0.0818	0.0874	0.0928	0.0973	0.1006	0.1057	0.1057	0.1022	0.1043	0.1074	0.1142	0.1226	0.1313	0.1423	0.15	0.1594	0.1708	0.1837	0.1942	0.2055	0.2224	0.2361	0.252	0.2695	0.2925	0.313	0.3363	0.3591	0.3845	0.413	0.442	0.4742	0.5046	0.5453
OS329	YP + Mtt	S. pastorianus	0.2229	0.0473	2.0725	2.0252	0.13	9.74835		0.0473	0.0476	0.0511	0.0553	0.0594	0.0643	0.0673	0.0725	0.0762	0.0804	0.0839	0.0877	0.0904	0.0909	0.0944	0.0972	0.1028	0.1076	0.1144	0.1213	0.1288	0.1378	0.1471	0.1562	0.1648	0.174	0.1853	0.1955	0.2078	0.2223	0.2374	0.2565	0.2767	0.2958	0.3212	0.3468	0.3727	0.4019	0.433	0.4701
OS329	YP + Mtt	S. pastorianus	0.2213	0.0511	2.0947	2.0436	0.13	10.3659		0.0526	0.0511	0.0542	0.0579	0.0597	0.0642	0.0682	0.0721	0.0757	0.0793	0.0829	0.0864	0.0889	0.0904	0.094	0.097	0.0998	0.1049	0.1093	0.1149	0.121	0.1285	0.1359	0.144	0.1487	0.1562	0.1615	0.1693	0.1784	0.1897	0.2027	0.2169	0.2313	0.252	0.2721	0.2921	0.3154	0.3408	0.3675	0.3976
OS329	YP + Mtt	S. pastorianus	0.2216	0.0467	2.0778	2.0311	0.12	11.2101		0.0518	0.0467	0.0468	0.0478	0.0495	0.0528	0.0559	0.0603	0.0626	0.0654	0.0678	0.0695	0.072	0.0735	0.0754	0.0784	0.081	0.0856	0.0907	0.0948	0.1001	0.1067	0.1111	0.116	0.1237	0.133	0.141	0.1508	0.1606	0.1716	0.1847	0.1986	0.2114	0.2241	0.2405	0.2559	0.2728	0.2884	0.3158	0.3394
OS33	YP + Mtt	S. cerevisiae	0.2254	0.0623	2.4719	2.4096	0.16	4.28576		0.0623	0.063	0.0669	0.0725	0.0772	0.083	0.0893	0.0954	0.1007	0.1068	0.1199	0.1365	0.1561	0.175	0.1983	0.2237	0.2547	0.2874	0.3256	0.3692	0.4181	0.4749	0.531	0.5946	0.6459	0.7005	0.7569	0.7962	0.8371	0.8779	0.9131	0.9553	0.9842	1.0212	1.0435	1.08	1.1016	1.1259	1.1538	1.1791
OS33	YP + Mtt	S. cerevisiae	0.2264	0.0634	2.4143	2.3509	0.16	4.03178		0.0634	0.0635	0.0677	0.0729	0.0791	0.0873	0.0955	0.1033	0.1063	0.1111	0.1234	0.1439	0.165	0.1833	0.2082	0.237	0.268	0.3027	0.3478	0.3975	0.4507	0.5097	0.5716	0.628	0.6878	0.7401	0.787	0.8325	0.8703	0.9167	0.9487	0.9857	1.0189	1.0506	1.0813	1.1073	1.1314	1.1493	1.178	1.2048
OS33	YP + Mtt	S. cerevisiae	0.2245	0.0562	2.404	2.3478	0.16	4.63578		0.0589	0.0562	0.0594	0.064	0.0671	0.0729	0.0777	0.0851	0.0916	0.0966	0.0993	0.1098	0.1251	0.1438	0.1655	0.1853	0.21	0.2376	0.2719	0.3112	0.3536	0.4069	0.4619	0.5239	0.5826	0.6369	0.693	0.7382	0.7755	0.8257	0.8609	0.8988	0.936	0.9704	0.9998	1.0351	1.0618	1.0801	1.1156	1.1358
OS33	YP + Mtt	S. cerevisiae	0.2266	0.0632	2.3942	2.331	0.15	4.02146		0.0638	0.0632	0.068	0.0738	0.0782	0.0847	0.091	0.0979	0.1022	0.1079	0.1188	0.1368	0.1575	0.1786	0.2	0.2292	0.2609	0.2983	0.3399	0.3931	0.4466	0.5037	0.5596	0.6192	0.6749	0.724	0.7771	0.817	0.8566	0.8926	0.9327	0.9744	1.0033	1.0352	1.0657	1.0923	1.1127	1.1391	1.1668	1.185
OS332	YP + Mtt	S. paradoxus	0.2231	0.0952	2.5118	2.4166	0.34	3.49073		0.098	0.0952	0.0958	0.0995	0.1045	0.1127	0.1235	0.1415	0.1615	0.187	0.2185	0.2621	0.3152	0.3833	0.4646	0.562	0.6644	0.7984	0.9481	1.0832	1.194	1.2965	1.371	1.4282	1.4705	1.5268	1.5787	1.614	1.6448	1.6871	1.71	1.7602	1.7745	1.8038	1.8261	1.8532	1.8757	1.8928	1.9032	1.9457
OS332	YP + Mtt	S. paradoxus	0.2243	0.0602	2.4641	2.4039	0.39	4.59487		0.0644	0.0602	0.0621	0.067	0.0708	0.0782	0.0849	0.094	0.102	0.1128	0.1252	0.142	0.1628	0.1865	0.2183	0.2586	0.3083	0.3776	0.4656	0.5889	0.7561	0.9428	1.1243	1.2711	1.3772	1.443	1.5018	1.5407	1.5875	1.6519	1.6633	1.7057	1.7295	1.743	1.7825	1.8161	1.8237	1.8386	1.8689	1.8879
OS332	YP + Mtt	S. paradoxus	0.2244	0.3155	2.4843	2.1688	0.3	2.18379		0.365	0.329	0.3155	0.3167	0.33	0.3561	0.3878	0.437	0.4823	0.5445	0.6215	0.7195	0.8178	0.9325	1.0531	1.1757	1.269	1.3422	1.4137	1.4624	1.5204	1.5719	1.6181	1.6469	1.6792	1.7189	1.7785	1.7916	1.8309	1.8599	1.8701	1.9399	1.9427	1.9523	1.9988	1.9855	2.0306	2.0406	2.057	2.0818
OS332	YP + Mtt	S. paradoxus	0.2257	0.0574	2.5041	2.4467	0.36	5.13423		0.0627	0.0581	0.0574	0.0607	0.0633	0.0686	0.0742	0.0808	0.0875	0.0946	0.1028	0.1165	0.1309	0.1472	0.1691	0.1967	0.2286	0.2708	0.3273	0.4059	0.5067	0.6319	0.785	0.9463	1.0966	1.2209	1.3494	1.4228	1.4737	1.5437	1.5677	1.6342	1.6488	1.6782	1.7156	1.7396	1.7776	1.7946	1.8291	1.8433
OS339	YP + Mtt	S. pastorianus	0.2221	0.0707	2.0588	1.9881	0.13	6.86841		0.0759	0.0711	0.0707	0.0739	0.0764	0.0813	0.0843	0.0881	0.0917	0.0963	0.1018	0.1084	0.1164	0.1241	0.1341	0.1444	0.155	0.1655	0.1808	0.1954	0.21	0.2268	0.2447	0.2632	0.2837	0.3079	0.3373	0.3651	0.3951	0.4303	0.4647	0.5045	0.5508	0.5903	0.6322	0.676	0.7183	0.7608	0.8008	0.8409
OS339	YP + Mtt	S. pastorianus	0.2242	0.0666	2.0482	1.9816	0.13	7.26632		0.0698	0.0666	0.0673	0.0695	0.0708	0.0742	0.0768	0.0798	0.0837	0.0882	0.093	0.0995	0.1066	0.1136	0.1225	0.1335	0.1435	0.1558	0.1704	0.1841	0.199	0.2139	0.2284	0.2471	0.2676	0.2887	0.3129	0.3389	0.3657	0.3936	0.4286	0.467	0.5022	0.543	0.5873	0.6339	0.6776	0.7231	0.7722	0.8066
OS339	YP + Mtt	S. pastorianus	0.2221	0.0655	2.0587	1.9932	0.12	6.20744		0.0655	0.0661	0.0701	0.0751	0.0774	0.0818	0.0841	0.0875	0.0907	0.0959	0.1014	0.1096	0.1199	0.1315	0.1455	0.1606	0.1734	0.1917	0.2098	0.2289	0.2483	0.2655	0.2816	0.3015	0.3208	0.3446	0.3721	0.4045	0.4362	0.4735	0.5101	0.5486	0.5911	0.636	0.6783	0.72	0.7552	0.7961	0.8289	0.8729
OS339	YP + Mtt	S. pastorianus	0.2245	0.0684	2.0234	1.955	0.13	6.74255		0.0688	0.0684	0.0713	0.0752	0.0784	0.082	0.0852	0.0904	0.0932	0.0964	0.0993	0.1079	0.1171	0.1281	0.1394	0.1548	0.1687	0.1827	0.1989	0.2154	0.2303	0.2469	0.2636	0.2825	0.3035	0.3258	0.3487	0.3748	0.4034	0.4377	0.4755	0.5152	0.5514	0.5918	0.6401	0.6857	0.731	0.7713	0.8126	0.8495
OS35	YP + Mtt	S. paradoxus	0.2267	0.0723	1.948	1.8757	0.14	5.01088		0.0773	0.0723	0.0743	0.0774	0.0801	0.0845	0.0891	0.0939	0.0971	0.1	0.1075	0.1156	0.1263	0.1415	0.1567	0.1748	0.1939	0.2179	0.2423	0.2707	0.3085	0.3485	0.3913	0.4417	0.4918	0.542	0.5975	0.6484	0.6887	0.7301	0.7744	0.808	0.8402	0.8759	0.9129	0.942	0.9682	0.9937	1.0271	1.0513
OS35	YP + Mtt	S. paradoxus	0.2269	0.0896	1.9507	1.8611	0.14	2.97622		0.0896	0.0932	0.0974	0.0998	0.1009	0.1065	0.1188	0.1363	0.1548	0.1765	0.1987	0.2233	0.2485	0.2752	0.3122	0.3551	0.4002	0.4505	0.5085	0.5604	0.6094	0.6576	0.7015	0.7449	0.7758	0.8132	0.8542	0.8844	0.9132	0.9451	0.9656	1.002	1.0239	1.0489	1.0726	1.0962	1.1129	1.1383	1.1573	1.1742
OS35	YP + Mtt	S. paradoxus	0.2268	0.0775	1.9436	1.8661	0.14	4.08301		0.0781	0.0775	0.0809	0.0846	0.0889	0.0919	0.0973	0.1051	0.1097	0.1152	0.1254	0.1435	0.1631	0.182	0.2018	0.2258	0.2509	0.2799	0.3137	0.3531	0.3935	0.4428	0.5005	0.5491	0.6044	0.6548	0.6984	0.734	0.7681	0.805	0.8412	0.8758	0.9119	0.9441	0.9654	0.9944	1.0174	1.0435	1.0718	1.0906
OS35	YP + Mtt	S. paradoxus	0.2257	0.0859	1.9562	1.8703	0.15	2.95433		0.0859	0.0891	0.0931	0.0977	0.1005	0.1121	0.1255	0.1401	0.1566	0.1769	0.2022	0.2289	0.2553	0.287	0.3231	0.3693	0.42	0.4759	0.5319	0.582	0.6336	0.6804	0.7136	0.7491	0.7834	0.808	0.8387	0.8589	0.8873	0.92	0.9412	0.9706	0.9913	1.0166	1.0377	1.0569	1.0783	1.0975	1.1214	1.1403
OS350	YP + Mtt	S. arboricola	0.2284	0.0385	1.9506	1.9121	0.07	11		0.0433	0.0385	0.0395	0.0425	0.0461	0.0504	0.0538	0.0577	0.0619	0.0657	0.0698	0.0767	0.081	0.0857	0.0919	0.0951	0.099	0.1023	0.1061	0.1119	0.1152	0.1219	0.1273	0.1349	0.1425	0.1526	0.1611	0.1695	0.179	0.1886	0.1978	0.2084	0.219	0.2283	0.2402	0.2528	0.2649	0.2765	0.2906	0.3032
OS350	YP + Mtt	S. arboricola	0.2269	0.0631	1.9927	1.9296	0.08	7.8819		0.0652	0.0631	0.0674	0.0729	0.0784	0.0848	0.0902	0.0963	0.1015	0.1059	0.1103	0.1141	0.1175	0.1212	0.1288	0.1366	0.1471	0.1582	0.1695	0.1821	0.1917	0.2054	0.2185	0.2318	0.2424	0.2557	0.2687	0.2793	0.2968	0.311	0.3249	0.3419	0.358	0.3739	0.3915	0.4103	0.4298	0.4472	0.4672	0.4864
OS350	YP + Mtt	S. arboricola	0.221	0.0583	1.9742	1.9159	0.07	7.81877		0.0642	0.0583	0.06	0.0649	0.0694	0.0736	0.0783	0.0832	0.0879	0.0933	0.0982	0.1054	0.1099	0.113	0.1191	0.124	0.1285	0.1368	0.146	0.1571	0.1676	0.1808	0.1924	0.2062	0.2188	0.2316	0.2468	0.259	0.2743	0.2876	0.3039	0.3197	0.336	0.3513	0.3684	0.3892	0.4073	0.4265	0.4444	0.463
OS350	YP + Mtt	S. arboricola	0.2217	0.0545	1.9542	1.8997	0.07	8.69242		0.0545	0.0561	0.0605	0.0664	0.071	0.0759	0.0815	0.0867	0.0901	0.096	0.1016	0.1077	0.1122	0.1155	0.1188	0.1245	0.1309	0.1381	0.1449	0.1561	0.1652	0.1761	0.1883	0.1995	0.2104	0.2209	0.2339	0.2457	0.2573	0.2686	0.2812	0.2943	0.3096	0.32	0.3358	0.3512	0.3656	0.3822	0.3978	0.415
OS351	YP + Mtt	S. arboricola	0.229	0.0469	2.0152	1.9683	0.15	8.55195		0.0556	0.0472	0.0469	0.0495	0.0526	0.0556	0.0592	0.062	0.0658	0.0685	0.0717	0.077	0.0809	0.0848	0.0895	0.094	0.0983	0.1039	0.1091	0.1143	0.1207	0.1294	0.1391	0.1494	0.1616	0.176	0.1937	0.2124	0.2325	0.2574	0.2879	0.3215	0.3562	0.4032	0.4482	0.5	0.5551	0.6037	0.6551	0.7051
OS351	YP + Mtt	S. arboricola	0.2294	0.077	2.0377	1.9607	0.14	6.75933		0.0788	0.077	0.083	0.0854	0.0914	0.095	0.1009	0.1039	0.1085	0.1161	0.1215	0.1294	0.1318	0.1338	0.1389	0.1427	0.1525	0.1651	0.1825	0.1988	0.2154	0.2345	0.2593	0.2806	0.301	0.3344	0.3602	0.3949	0.4354	0.4753	0.5225	0.5683	0.6172	0.6652	0.7125	0.7618	0.8059	0.8472	0.893	0.9297
OS351	YP + Mtt	S. arboricola	0.222	0.0712	2.054	1.9828	0.15	8.88723		0.0808	0.0716	0.0712	0.0742	0.0778	0.0814	0.0846	0.0884	0.0918	0.0941	0.0976	0.1027	0.1074	0.112	0.1162	0.121	0.1255	0.1327	0.1386	0.1408	0.145	0.1515	0.1601	0.1731	0.1857	0.2008	0.2153	0.2343	0.2545	0.2727	0.297	0.3254	0.3578	0.3903	0.4321	0.4736	0.5199	0.5656	0.621	0.6693
OS351	YP + Mtt	S. arboricola	0.2232	0.044	2.0336	1.9896	0.15	8.98288		0.0524	0.044	0.0453	0.0475	0.0501	0.0533	0.0556	0.0589	0.0623	0.0661	0.0687	0.074	0.0792	0.0851	0.101	0.1061	0.1117	0.1032	0.1132	0.1151	0.1213	0.1266	0.1331	0.141	0.1529	0.1661	0.1815	0.1975	0.2172	0.237	0.2648	0.2936	0.3266	0.3606	0.4026	0.449	0.4945	0.5399	0.5929	0.6425
OS352	YP + Mtt	S. arboricola	0.2308	0.0688	1.6217	1.5529	0.06	13.289		0.0758	0.0698	0.0688	0.0728	0.0741	0.0776	0.0813	0.0836	0.0867	0.0896	0.0917	0.0958	0.0993	0.1025	0.1071	0.1114	0.1153	0.1196	0.1229	0.1278	0.1317	0.1385	0.1438	0.1492	0.1535	0.158	0.1624	0.164	0.1675	0.173	0.1807	0.1873	0.1917	0.1982	0.2071	0.2157	0.2243	0.2338	0.2432	0.2534
OS352	YP + Mtt	S. arboricola	0.2291	0.0712	1.6188	1.5476	0.06	12.6171		0.0739	0.0712	0.0752	0.0795	0.0831	0.0878	0.0908	0.0953	0.0972	0.1001	0.1028	0.1086	0.1113	0.1155	0.1203	0.1247	0.1293	0.1342	0.139	0.1438	0.1472	0.1524	0.1563	0.161	0.1631	0.166	0.1711	0.1766	0.1823	0.1904	0.1996	0.2095	0.2195	0.2294	0.2387	0.2479	0.2558	0.2674	0.2765	0.2854
OS352	YP + Mtt	S. arboricola	0.224	0.0335	1.4214	1.3879	0.05	19.3799		0.0415	0.0343	0.0335	0.0361	0.0375	0.0405	0.0433	0.0454	0.0488	0.0513	0.0529	0.0573	0.0628	0.0686	0.0688	0.0716	0.0806	0.074	0.087	0.0821	0.0856	0.0879	0.0931	0.0966	0.1007	0.105	0.1087	0.1106	0.1135	0.1157	0.1222	0.1246	0.127	0.1314	0.1339	0.1372	0.1395	0.1449	0.1504	0.1539
OS352	YP + Mtt	S. arboricola	0.224	0.047	1.4415	1.3945	0.05	16.2014		0.0542	0.047	0.0472	0.0499	0.0521	0.0558	0.0583	0.0599	0.0614	0.0637	0.0652	0.0686	0.0713	0.0741	0.078	0.0811	0.0838	0.0884	0.0918	0.0962	0.0997	0.105	0.1091	0.1134	0.1181	0.1228	0.1277	0.1322	0.137	0.1419	0.1472	0.1507	0.1525	0.1546	0.1576	0.1612	0.1645	0.1682	0.1724	0.1782
OS380	YP + Mtt	S. bayanus	0.2252	0.0387	2.3408	2.3021	0.11	13.0516		0.0395	0.0387	0.0412	0.0436	0.0471	0.0508	0.0552	0.0599	0.0641	0.0679	0.0726	0.0786	0.0842	0.0869	0.0913	0.0942	0.0987	0.1037	0.1099	0.1168	0.1231	0.1344	0.1449	0.1535	0.1631	0.1719	0.1827	0.1909	0.1987	0.2088	0.2195	0.2267	0.2349	0.2443	0.2538	0.2635	0.2727	0.2829	0.292	0.3026
OS380	YP + Mtt	S. bayanus	0.2256	0.0449	2.405	2.3601	0.11	9.09091		0.0451	0.0449	0.0479	0.052	0.0575	0.0637	0.0689	0.0757	0.0823	0.0878	0.093	0.1002	0.1067	0.1112	0.1186	0.1277	0.1351	0.1452	0.157	0.1672	0.1801	0.1929	0.2085	0.2212	0.2354	0.2458	0.2597	0.2748	0.2892	0.3036	0.3214	0.3349	0.3516	0.3698	0.39	0.4086	0.4284	0.4533	0.4778	0.5026
OS380	YP + Mtt	S. bayanus	0.2261	0.0642	2.4369	2.3727	0.12	5.80591		0.0642	0.069	0.0759	0.0841	0.0917	0.102	0.1114	0.1202	0.1316	0.1425	0.154	0.1682	0.1829	0.1944	0.2096	0.2228	0.2353	0.2527	0.2703	0.2923	0.3112	0.3332	0.3555	0.3786	0.4011	0.426	0.4521	0.4768	0.505	0.531	0.5584	0.5978	0.6292	0.6617	0.7009	0.7435	0.7908	0.8287	0.8777	0.9167
OS380	YP + Mtt	S. bayanus	0.2258	0.0467	2.4138	2.3671	0.11	9.52393		0.0467	0.0473	0.0491	0.0527	0.057	0.0624	0.067	0.0732	0.0793	0.0858	0.0909	0.099	0.1047	0.1117	0.1192	0.1267	0.1346	0.1441	0.1541	0.1669	0.1783	0.1917	0.2057	0.2186	0.2317	0.2461	0.2587	0.2729	0.2868	0.2998	0.3115	0.3324	0.3477	0.366	0.3822	0.405	0.4239	0.4491	0.4735	0.4971
OS381	YP + Mtt	S. bayanus	0.2257	0.0704	2.3329	2.2625	0.1	7.30614		0.0704	0.0782	0.0871	0.0962	0.1024	0.1083	0.1125	0.1177	0.1205	0.1252	0.1309	0.1372	0.1432	0.1498	0.1564	0.168	0.1776	0.1901	0.2032	0.2173	0.2314	0.2463	0.2609	0.2767	0.2956	0.3152	0.3342	0.3534	0.3738	0.3922	0.4122	0.4364	0.4632	0.4885	0.5188	0.5445	0.5696	0.5985	0.6254	0.6563
OS381	YP + Mtt	S. bayanus	0.2262	0.0572	2.3399	2.2827	0.11	9.21845		0.0572	0.0614	0.067	0.0729	0.0775	0.0829	0.0882	0.0913	0.0954	0.0992	0.1036	0.1104	0.1166	0.1216	0.1254	0.1307	0.1379	0.1442	0.1535	0.1642	0.1759	0.1879	0.2	0.2122	0.2266	0.2405	0.2553	0.2697	0.2841	0.3009	0.3178	0.3343	0.3523	0.3705	0.3929	0.4136	0.433	0.4578	0.4811	0.5055
OS381	YP + Mtt	S. bayanus	0.2265	0.0598	2.2932	2.2334	0.1	8.24455		0.0598	0.0622	0.0685	0.0753	0.0805	0.0863	0.0902	0.0955	0.0985	0.1025	0.1069	0.1133	0.1182	0.1234	0.1274	0.1327	0.1416	0.1509	0.1601	0.1719	0.1844	0.1961	0.209	0.2226	0.239	0.2511	0.266	0.2814	0.2983	0.3145	0.3376	0.3551	0.3739	0.3944	0.4149	0.4385	0.4654	0.4918	0.5164	0.5489
OS381	YP + Mtt	S. bayanus	0.2265	0.1075	2.4096	2.3021	0.11	4.06038		0.1075	0.1238	0.1411	0.1569	0.1678	0.1772	0.1843	0.1922	0.203	0.2166	0.232	0.2496	0.2651	0.2813	0.2996	0.3183	0.335	0.3581	0.3819	0.4035	0.4288	0.4557	0.4866	0.5159	0.5468	0.5789	0.6137	0.6482	0.6865	0.7246	0.7596	0.7958	0.8296	0.8672	0.9013	0.9408	0.9713	1.0024	1.0352	1.0658
OS386	YP + Mtt	S. paradoxus	0.2235	0.0636	2.1009	2.0373	0.15	8.20591		0.0647	0.0636	0.0657	0.0703	0.0718	0.0743	0.0775	0.0803	0.0827	0.0853	0.0883	0.0918	0.096	0.1002	0.1066	0.1135	0.119	0.1257	0.134	0.145	0.1555	0.1664	0.1772	0.1932	0.2094	0.2268	0.2462	0.2682	0.2923	0.3169	0.3435	0.3786	0.4207	0.4663	0.518	0.5664	0.6156	0.6655	0.72	0.7712
OS386	YP + Mtt	S. paradoxus	0.2252	0.0855	2.0995	2.014	0.15	5.86533		0.0855	0.0881	0.0959	0.1043	0.1098	0.1125	0.1143	0.1165	0.1197	0.1216	0.1187	0.1195	0.1229	0.1289	0.1464	0.1618	0.1767	0.1976	0.2181	0.2444	0.2709	0.3028	0.3337	0.3636	0.4011	0.4423	0.4904	0.5423	0.5968	0.6534	0.7085	0.7619	0.8098	0.8646	0.9079	0.946	0.9858	1.0209	1.0603	1.0911
OS386	YP + Mtt	S. paradoxus	0.2254	0.0991	2.159	2.0599	0.15	6.56285		0.0999	0.0991	0.1022	0.1062	0.1092	0.113	0.1137	0.115	0.115	0.1159	0.1177	0.1225	0.1289	0.1349	0.1431	0.1544	0.1665	0.1816	0.1997	0.2187	0.2438	0.2691	0.2963	0.3246	0.3481	0.3816	0.423	0.469	0.5128	0.5679	0.6221	0.6765	0.7296	0.7782	0.8286	0.8748	0.9225	0.959	0.9916	1.0324
OS386	YP + Mtt	S. paradoxus	0.2247	0.1023	2.0977	1.9954	0.15	6.20186		0.1023	0.1024	0.1059	0.112	0.1157	0.1185	0.1207	0.1215	0.1243	0.1264	0.127	0.1285	0.1312	0.1383	0.1491	0.1632	0.1781	0.1972	0.2192	0.2387	0.2596	0.2842	0.3148	0.3507	0.3877	0.4294	0.473	0.5284	0.5805	0.6332	0.6884	0.7442	0.7917	0.8387	0.8845	0.9263	0.9613	1.0005	1.0349	1.0673
OS387	YP + Mtt	S. paradoxus	0.2256	0.0816	1.9722	1.8906	0.13	7.36583		0.0816	0.0817	0.0846	0.0899	0.0944	0.097	0.1	0.1035	0.1056	0.1092	0.1102	0.113	0.1176	0.1191	0.1241	0.1309	0.1386	0.1475	0.1585	0.1653	0.1793	0.1929	0.2077	0.2232	0.2437	0.268	0.2967	0.3267	0.36	0.3959	0.434	0.4747	0.5229	0.5662	0.6102	0.6556	0.704	0.7471	0.7897	0.8306
OS387	YP + Mtt	S. paradoxus	0.2265	0.0646	1.9428	1.8782	0.13	8.65462		0.0674	0.0646	0.067	0.0701	0.073	0.0763	0.0793	0.0818	0.0844	0.0855	0.0878	0.0909	0.0929	0.0943	0.0986	0.1026	0.1074	0.1122	0.118	0.1243	0.1323	0.1419	0.152	0.1634	0.1728	0.1874	0.204	0.2211	0.2391	0.2624	0.2859	0.3145	0.3429	0.3754	0.411	0.4525	0.4846	0.5209	0.5657	0.61
OS387	YP + Mtt	S. paradoxus	0.2247	0.0953	1.9927	1.8974	0.13	6.31112		0.0963	0.0953	0.0998	0.1057	0.1107	0.115	0.1165	0.1209	0.1227	0.1256	0.1266	0.1295	0.1331	0.1364	0.1431	0.1515	0.1632	0.1801	0.1941	0.208	0.2245	0.2418	0.2688	0.2933	0.3258	0.3561	0.3997	0.4426	0.4871	0.5337	0.5811	0.6294	0.6737	0.7122	0.7603	0.7967	0.8392	0.8796	0.9161	0.9455
OS387	YP + Mtt	S. paradoxus	0.2243	0.117	1.9859	1.8689	0.14	5.26994		0.117	0.1222	0.1302	0.1386	0.1435	0.1478	0.1478	0.1484	0.1482	0.1455	0.1427	0.1492	0.1612	0.1739	0.1919	0.208	0.225	0.2475	0.2743	0.2992	0.3323	0.3698	0.4073	0.4487	0.4975	0.5474	0.5954	0.6414	0.6894	0.7381	0.7796	0.8236	0.8637	0.9014	0.9358	0.9625	0.9896	1.016	1.0465	1.0686
OS388	YP + Mtt	S. uvarum	0.2279	0.1204	2.2148	2.0944	0.14	5.71953		0.1204	0.1297	0.1393	0.1469	0.1482	0.1486	0.146	0.1409	0.1385	0.1435	0.1525	0.1688	0.1863	0.1992	0.2132	0.2302	0.2487	0.2711	0.2909	0.313	0.3403	0.3658	0.3904	0.4218	0.454	0.4865	0.5243	0.5609	0.6091	0.6528	0.7019	0.7488	0.7935	0.8315	0.8764	0.9241	0.9537	0.991	1.026	1.0558
OS388	YP + Mtt	S. uvarum	0.2281	0.0684	2.1465	2.0781	0.13	7.05769		0.0684	0.0707	0.0751	0.0802	0.0841	0.0873	0.0903	0.0937	0.0972	0.1015	0.1054	0.1102	0.1115	0.1126	0.1183	0.1297	0.1427	0.1574	0.1721	0.1897	0.205	0.225	0.2465	0.2685	0.2919	0.3126	0.3369	0.3626	0.392	0.4226	0.4534	0.4928	0.5349	0.5711	0.6186	0.6645	0.7067	0.7474	0.7948	0.8392
OS388	YP + Mtt	S. uvarum	0.2267	0.1211	2.1747	2.0536	0.13	3.63672		0.1211	0.131	0.1402	0.1452	0.1451	0.1479	0.1559	0.1725	0.1891	0.2049	0.2186	0.2338	0.2558	0.2752	0.3003	0.3258	0.3532	0.3816	0.4141	0.4474	0.486	0.5284	0.5749	0.618	0.6577	0.7072	0.7594	0.8008	0.8426	0.8828	0.9133	0.9571	0.9846	1.021	1.0508	1.0805	1.1048	1.1348	1.1658	1.1901
OS388	YP + Mtt	S. uvarum	0.2282	0.0779	2.1575	2.0796	0.13	6.25603		0.0779	0.0812	0.0859	0.0902	0.0923	0.0947	0.0974	0.1005	0.1026	0.1069	0.1132	0.1216	0.1312	0.1397	0.1519	0.1639	0.1759	0.1902	0.209	0.2291	0.2493	0.2755	0.3009	0.3284	0.3559	0.3854	0.4201	0.4569	0.4919	0.5364	0.5749	0.618	0.6649	0.7068	0.7482	0.7986	0.8468	0.8846	0.9324	0.97
OS389	YP + Mtt	S. uvarum	0.2317	0.0565	2.103	2.0465	0.14	7.79048		0.0583	0.0565	0.0597	0.0641	0.0658	0.0683	0.0717	0.0734	0.0763	0.0799	0.0846	0.0913	0.0966	0.1007	0.1045	0.1073	0.114	0.1224	0.1325	0.1466	0.1616	0.1773	0.1942	0.2118	0.2309	0.2478	0.2707	0.2921	0.3181	0.3429	0.3752	0.4096	0.4404	0.4792	0.5239	0.5695	0.6118	0.6592	0.7157	0.7606
OS389	YP + Mtt	S. uvarum	0.2296	0.0863	2.1371	2.0508	0.13	6.54095		0.0863	0.0915	0.1008	0.1076	0.1125	0.1162	0.1184	0.1201	0.1204	0.1204	0.121	0.1224	0.1258	0.1318	0.1463	0.1619	0.178	0.1959	0.211	0.2296	0.2482	0.2695	0.2919	0.3173	0.3412	0.3664	0.3943	0.4246	0.4574	0.4912	0.534	0.5754	0.6192	0.6619	0.7106	0.7529	0.7977	0.843	0.8874	0.9222
OS389	YP + Mtt	S. uvarum	0.2297	0.1312	2.1444	2.0132	0.12	4.05399		0.1312	0.1461	0.1588	0.1629	0.1571	0.1518	0.1553	0.1661	0.1799	0.1914	0.203	0.2185	0.2377	0.2586	0.2821	0.3075	0.3319	0.3584	0.3886	0.4205	0.4559	0.4907	0.5333	0.5693	0.606	0.645	0.6917	0.7301	0.7743	0.8221	0.8541	0.8922	0.9272	0.9618	0.9971	1.0305	1.0639	1.0893	1.116	1.1444
OS389	YP + Mtt	S. uvarum	0.2294	0.1163	2.1448	2.0285	0.13	4.9678		0.1163	0.1261	0.1384	0.1463	0.147	0.1456	0.1385	0.1311	0.1364	0.1501	0.1661	0.1836	0.1985	0.2124	0.2301	0.2548	0.2731	0.2956	0.3223	0.3479	0.3766	0.4075	0.4411	0.4737	0.5124	0.5497	0.5903	0.64	0.6806	0.7236	0.7722	0.8131	0.8571	0.8904	0.9329	0.9743	1.0047	1.036	1.0711	1.0939
OS390	YP + Mtt	S. uvarum	0.2296	0.0731	2.1255	2.0524	0.13	7.13215		0.0731	0.0748	0.0817	0.0878	0.0902	0.0927	0.0947	0.0971	0.1011	0.1043	0.1068	0.1116	0.1151	0.1221	0.1312	0.1433	0.1546	0.1675	0.1796	0.1972	0.214	0.2326	0.2532	0.2735	0.2924	0.3141	0.3394	0.3652	0.3951	0.4257	0.4619	0.5019	0.5445	0.5912	0.6375	0.6819	0.7288	0.7726	0.8148	0.8616
OS390	YP + Mtt	S. uvarum	0.2292	0.1176	2.1192	2.0016	0.13	5.32618		0.1176	0.1265	0.1394	0.1468	0.146	0.1426	0.1361	0.1341	0.1348	0.143	0.1535	0.1673	0.1827	0.2004	0.2179	0.2361	0.2575	0.2786	0.3009	0.3239	0.3466	0.3772	0.4015	0.4304	0.4566	0.492	0.5276	0.5708	0.6084	0.6525	0.6946	0.7413	0.7895	0.823	0.8709	0.9056	0.9439	0.981	1.0153	1.0443
OS390	YP + Mtt	S. uvarum	0.2311	0.0635	2.1208	2.0573	0.13	7.26843		0.0645	0.0635	0.0669	0.0712	0.0745	0.0771	0.0791	0.0811	0.0852	0.0899	0.0949	0.0995	0.1032	0.1077	0.1138	0.1229	0.134	0.1458	0.159	0.1712	0.1856	0.2021	0.2192	0.2362	0.2557	0.2763	0.3005	0.3259	0.3514	0.3804	0.4105	0.4474	0.4898	0.5313	0.5765	0.616	0.6522	0.6992	0.7455	0.7934
OS390	YP + Mtt	S. uvarum	0.2303	0.081	2.1192	2.0382	0.13	6.12521		0.081	0.0856	0.0946	0.1025	0.1069	0.1092	0.1105	0.1132	0.1153	0.1165	0.1201	0.1231	0.1319	0.1425	0.156	0.1717	0.1867	0.2056	0.2236	0.2435	0.2649	0.2886	0.3137	0.3415	0.3687	0.3986	0.4308	0.4643	0.5027	0.5448	0.59	0.636	0.6774	0.7263	0.7684	0.8133	0.8543	0.8978	0.9393	0.9711
OS449	YP + Mtt	S. uvarum	0.2336	0.1148	2.1098	1.995	0.14	4.39407		0.1148	0.1213	0.1218	0.123	0.1235	0.1247	0.1298	0.1374	0.1527	0.1698	0.1881	0.2062	0.2245	0.2442	0.2689	0.2911	0.3164	0.3432	0.3696	0.3995	0.4329	0.4757	0.5148	0.5591	0.6027	0.6522	0.7059	0.7613	0.8047	0.8485	0.8928	0.9334	0.9743	1.0015	1.0408	1.0669	1.1029	1.1269	1.1602	1.1824
OS449	YP + Mtt	S. uvarum	0.2297	0.0921	2.1198	2.0277	0.15	4.92117		0.0921	0.0952	0.1024	0.1105	0.1147	0.1189	0.1223	0.1268	0.1336	0.146	0.1618	0.1803	0.1983	0.2135	0.2311	0.2521	0.2732	0.2946	0.3189	0.3466	0.3762	0.4104	0.4491	0.4888	0.5355	0.5865	0.6396	0.6871	0.7358	0.7854	0.8348	0.8778	0.9196	0.9575	0.9958	1.0284	1.057	1.0882	1.1256	1.1494
OS449	YP + Mtt	S. uvarum	0.2293	0.1154	2.1196	2.0042	0.14	4.13379		0.1154	0.1228	0.1278	0.1331	0.1373	0.1445	0.1521	0.1617	0.1756	0.1929	0.2144	0.2345	0.2522	0.2704	0.2949	0.3185	0.3475	0.3775	0.4069	0.4428	0.4805	0.5235	0.5709	0.6163	0.664	0.711	0.7661	0.812	0.8567	0.9017	0.9384	0.9762	1.0147	1.0458	1.0773	1.1137	1.1342	1.1554	1.1853	1.2144
OS449	YP + Mtt	S. uvarum	0.2289	0.0858	2.1011	2.0153	0.14	5.87377		0.0858	0.0866	0.0901	0.0957	0.0983	0.1018	0.1042	0.1072	0.1103	0.1162	0.123	0.1338	0.1449	0.1556	0.1679	0.1837	0.2014	0.2199	0.2435	0.2644	0.2874	0.3123	0.3395	0.3668	0.405	0.4393	0.4808	0.5262	0.5671	0.6184	0.6725	0.7248	0.7725	0.8144	0.8658	0.9083	0.9392	0.9774	1.0102	1.0456
OS45	YP + Mtt	S. paradoxus	0.2277	0.1243	1.9344	1.8101	0.1	2.56645		0.1243	0.132	0.1398	0.1439	0.1467	0.1561	0.172	0.1883	0.2045	0.2236	0.2443	0.2666	0.2936	0.3159	0.341	0.373	0.4055	0.4417	0.476	0.5063	0.5503	0.5855	0.6276	0.6597	0.6931	0.7191	0.7514	0.7712	0.799	0.8279	0.8469	0.8747	0.8948	0.9133	0.9359	0.9547	0.9719	0.9964	1.0188	1.0391
OS45	YP + Mtt	S. paradoxus	0.227	0.0852	1.9642	1.879	0.11	4.85028		0.0852	0.0921	0.0995	0.1072	0.1114	0.1164	0.1214	0.1274	0.1362	0.1444	0.1517	0.1648	0.1784	0.1888	0.202	0.2157	0.2306	0.2457	0.2629	0.2818	0.3076	0.3337	0.3609	0.3902	0.4282	0.4611	0.5008	0.5404	0.5744	0.6144	0.6535	0.6852	0.7238	0.7541	0.7824	0.8133	0.8451	0.8675	0.8969	0.9222
OS45	YP + Mtt	S. paradoxus	0.2303	0.0175	1.8757	1.8582	0.1	8.64245		0.0201	0.0179	0.0175	0.0195	0.0198	0.0215	0.0227	0.0258	0.028	0.0298	0.0317	0.0341	0.0385	0.0413	0.0413	0.0453	0.0486	0.0553	0.0616	0.0671	0.072	0.0803	0.0908	0.1005	0.1135	0.1265	0.1395	0.1544	0.1728	0.1905	0.2086	0.2287	0.2572	0.2835	0.3095	0.3347	0.3702	0.3965	0.427	0.4505
OS45	YP + Mtt	S. paradoxus	0.2284	0.1265	1.9392	1.8127	0.11	3.83079		0.1265	0.1333	0.1388	0.1439	0.1453	0.1439	0.1449	0.151	0.161	0.1752	0.1868	0.2064	0.2254	0.245	0.2671	0.2891	0.3135	0.3404	0.3691	0.3989	0.4329	0.4646	0.5087	0.5442	0.5885	0.6259	0.6634	0.7016	0.7284	0.7624	0.7887	0.8176	0.8424	0.8626	0.8997	0.9216	0.9386	0.9613	0.9818	1.0056
OS450	YP + Mtt	S. uvarum	0.2293	0.0741	2.1311	2.057	0.13	5.49255		0.0741	0.0766	0.0839	0.0902	0.0938	0.0984	0.1008	0.1049	0.1091	0.1141	0.1247	0.1388	0.1534	0.1708	0.1883	0.2085	0.2261	0.2445	0.2643	0.2899	0.3116	0.3364	0.3614	0.388	0.4203	0.4521	0.4857	0.5213	0.5597	0.6011	0.6428	0.6913	0.732	0.7729	0.822	0.8613	0.8972	0.9332	0.969	1.0038
OS450	YP + Mtt	S. uvarum	0.229	0.0862	2.1374	2.0512	0.13	4.72523		0.0862	0.0901	0.0972	0.1047	0.1064	0.1066	0.1088	0.1131	0.1212	0.1335	0.1487	0.1674	0.1846	0.2056	0.2264	0.249	0.2709	0.2952	0.3239	0.3473	0.3779	0.4107	0.4422	0.4753	0.5105	0.5482	0.5942	0.6341	0.6803	0.7233	0.7714	0.8174	0.8543	0.895	0.933	0.975	1.0032	1.0293	1.0602	1.0885
OS450	YP + Mtt	S. uvarum	0.2285	0.0806	2.1094	2.0288	0.12	5.31434		0.0806	0.0835	0.0887	0.0943	0.0977	0.1006	0.1026	0.1036	0.1072	0.1105	0.1184	0.1299	0.1469	0.1663	0.1874	0.207	0.2223	0.2445	0.2686	0.292	0.3174	0.3441	0.3703	0.4013	0.4292	0.4601	0.4963	0.5308	0.5667	0.6024	0.6449	0.6896	0.7287	0.7717	0.811	0.8531	0.8896	0.9262	0.9634	0.9945
OS450	YP + Mtt	S. uvarum	0.2287	0.0843	2.1413	2.057	0.12	5.85366		0.0843	0.0862	0.0902	0.0942	0.0962	0.098	0.1006	0.1039	0.1081	0.1128	0.1202	0.1326	0.1461	0.1586	0.1738	0.191	0.2094	0.2294	0.2503	0.2712	0.2937	0.3196	0.3431	0.3681	0.3944	0.425	0.4538	0.4806	0.5167	0.5533	0.5852	0.6291	0.6747	0.7173	0.7568	0.8022	0.8452	0.8813	0.9273	0.959
OS451	YP + Mtt	S. uvarum	0.2251	0.0777	2.1547	2.077	0.13	5.08573		0.0777	0.0794	0.0841	0.0903	0.0963	0.0996	0.1006	0.1039	0.1098	0.119	0.1305	0.1481	0.1675	0.1863	0.2038	0.2206	0.24	0.2593	0.2815	0.3047	0.3337	0.3595	0.3849	0.4207	0.4517	0.4857	0.5256	0.5653	0.611	0.6542	0.7004	0.7467	0.789	0.8253	0.8635	0.9006	0.9344	0.968	0.9991	1.0314
OS451	YP + Mtt	S. uvarum	0.2198	0.0837	2.1481	2.0644	0.12	4.71355		0.0837	0.0877	0.0941	0.0999	0.102	0.1034	0.1061	0.1128	0.1228	0.1366	0.1549	0.1762	0.1956	0.2118	0.228	0.2501	0.2692	0.2913	0.3135	0.3377	0.3659	0.3983	0.4259	0.4575	0.4932	0.5309	0.5605	0.6056	0.6421	0.687	0.7264	0.7701	0.8141	0.8458	0.8847	0.9251	0.9512	0.9847	1.0122	1.0419
OS451	YP + Mtt	S. uvarum	0.2232	0.0628	2.1557	2.0929	0.12	5.53693		0.0628	0.0641	0.0683	0.075	0.08	0.0855	0.0915	0.0965	0.1018	0.1081	0.1137	0.1219	0.1308	0.1425	0.1577	0.1777	0.1976	0.2138	0.2313	0.2533	0.275	0.2966	0.3207	0.3478	0.3779	0.4105	0.4428	0.4776	0.5172	0.5569	0.5973	0.6434	0.6861	0.7323	0.7697	0.8158	0.8531	0.8837	0.9192	0.9546
OS451	YP + Mtt	S. uvarum	0.2211	0.0574	2.124	2.0666	0.12	6.57536		0.0591	0.0574	0.0596	0.0653	0.0685	0.0738	0.0794	0.0856	0.0916	0.0984	0.1062	0.1118	0.1162	0.1213	0.1302	0.141	0.1556	0.1702	0.1859	0.2026	0.2214	0.2404	0.2588	0.2813	0.3014	0.3259	0.353	0.3782	0.4094	0.4354	0.4644	0.5046	0.5447	0.5813	0.6204	0.6652	0.7047	0.7503	0.7907	0.8304
OS452	YP + Mtt	S. uvarum	0.221	0.0703	2.1545	2.0842	0.12	4.92421		0.0703	0.0788	0.086	0.0939	0.098	0.1019	0.1055	0.1094	0.113	0.1241	0.1382	0.1523	0.1689	0.1842	0.2025	0.2221	0.2412	0.2629	0.2862	0.3066	0.3327	0.3614	0.3856	0.4125	0.4416	0.473	0.5035	0.5394	0.5717	0.6101	0.647	0.6852	0.7314	0.767	0.8062	0.8429	0.8787	0.9045	0.9452	0.9714
OS452	YP + Mtt	S. uvarum	0.2209	0.0896	2.1704	2.0808	0.12	4.85364		0.0896	0.0919	0.0951	0.1002	0.1007	0.1009	0.1043	0.1077	0.1161	0.1265	0.1408	0.1583	0.1759	0.1947	0.2144	0.2349	0.2548	0.2772	0.3019	0.3264	0.3518	0.3803	0.4109	0.442	0.4733	0.5019	0.5351	0.571	0.6088	0.6511	0.6894	0.7345	0.7746	0.813	0.8568	0.8909	0.9277	0.955	0.9853	1.0133
OS452	YP + Mtt	S. uvarum	0.2209	0.067	2.1607	2.0937	0.12	6.11028		0.0706	0.067	0.0709	0.0758	0.0792	0.0839	0.0874	0.0924	0.0977	0.1034	0.1097	0.1185	0.1274	0.1369	0.1491	0.1639	0.1811	0.1961	0.2152	0.2355	0.2532	0.2757	0.2978	0.3236	0.3455	0.3713	0.4024	0.4338	0.4649	0.5011	0.5409	0.5771	0.6158	0.6534	0.6966	0.741	0.78	0.8209	0.8562	0.8942
OS452	YP + Mtt	S. uvarum	0.222	0.0865	2.1512	2.0647	0.13	5.72066		0.0865	0.0911	0.0962	0.1022	0.1057	0.1099	0.113	0.1169	0.1209	0.1283	0.1371	0.1491	0.163	0.1765	0.1948	0.2108	0.2273	0.2464	0.2658	0.286	0.3081	0.331	0.3561	0.3822	0.4084	0.4391	0.4731	0.5064	0.54	0.5776	0.6206	0.6663	0.7071	0.7569	0.7983	0.8383	0.8746	0.908	0.9464	0.9825
OS453	YP + Mtt	S. uvarum	0.2228	0.0744	2.1701	2.0957	0.12	5.20315		0.0744	0.0808	0.0878	0.0951	0.0986	0.1024	0.1044	0.1076	0.1131	0.1222	0.1345	0.152	0.1685	0.1861	0.2046	0.2223	0.2405	0.2609	0.2825	0.3052	0.329	0.3534	0.3803	0.4121	0.4364	0.4678	0.5042	0.5337	0.5685	0.6114	0.6534	0.7014	0.7417	0.7792	0.8191	0.856	0.8942	0.9255	0.959	0.99
OS453	YP + Mtt	S. uvarum	0.2234	0.0621	2.1995	2.1374	0.13	5.62827		0.0621	0.0661	0.0731	0.0798	0.0851	0.09	0.0947	0.1001	0.1041	0.1098	0.1192	0.1312	0.1424	0.1555	0.173	0.191	0.2101	0.2266	0.2463	0.2671	0.2878	0.3121	0.3387	0.3673	0.3967	0.4302	0.4649	0.5029	0.5456	0.5873	0.6308	0.679	0.7232	0.7713	0.8115	0.8599	0.8955	0.9343	0.9685	0.9957
OS453	YP + Mtt	S. uvarum	0.2221	0.0839	2.1733	2.0894	0.13	4.98725		0.0839	0.0862	0.0921	0.0986	0.1011	0.1041	0.107	0.1123	0.1199	0.1314	0.1479	0.1662	0.1858	0.2005	0.2177	0.2361	0.2551	0.2754	0.2949	0.3171	0.3416	0.3658	0.3955	0.4274	0.4565	0.491	0.5332	0.5671	0.6123	0.6635	0.7046	0.7549	0.7993	0.8375	0.8745	0.9018	0.9453	0.9805	1.0142	1.0424
OS453	YP + Mtt	S. uvarum	0.2219	0.0759	2.1637	2.0878	0.14	5.26031		0.0784	0.0759	0.0782	0.0833	0.0868	0.0939	0.0992	0.1047	0.1112	0.1215	0.1334	0.1497	0.1661	0.1825	0.198	0.2143	0.2336	0.2539	0.2712	0.295	0.3202	0.347	0.3803	0.4153	0.4527	0.4939	0.538	0.5845	0.6341	0.6774	0.7298	0.779	0.82	0.8619	0.9059	0.9433	0.9793	1.014	1.0484	1.0811
OS454	YP + Mtt	S. uvarum	0.2239	0.0922	2.1067	2.0145	0.12	5.91321		0.0922	0.098	0.1071	0.1149	0.121	0.1268	0.13	0.1308	0.1293	0.1292	0.1329	0.1438	0.156	0.174	0.1936	0.2111	0.2291	0.2475	0.2703	0.2909	0.3117	0.3316	0.3577	0.3796	0.4042	0.4287	0.4543	0.4834	0.5157	0.5483	0.5817	0.617	0.6517	0.6928	0.7292	0.7732	0.8134	0.8505	0.8951	0.9243
OS454	YP + Mtt	S. uvarum	0.2248	0.1056	2.1213	2.0157	0.12	4.99336		0.1056	0.1137	0.125	0.1344	0.1406	0.1432	0.1397	0.1336	0.1369	0.1482	0.1662	0.1882	0.2081	0.2254	0.242	0.2611	0.2857	0.3116	0.3326	0.3558	0.383	0.4088	0.4374	0.4666	0.4989	0.5329	0.5704	0.6037	0.6412	0.6782	0.7278	0.7675	0.8117	0.8562	0.9018	0.9313	0.9662	1.0001	1.0314	1.0557
OS454	YP + Mtt	S. uvarum	0.2224	0.0741	2.0806	2.0065	0.12	6.52819		0.0741	0.076	0.081	0.087	0.0917	0.0965	0.1004	0.1039	0.1101	0.1167	0.1218	0.1268	0.1315	0.1332	0.1441	0.1586	0.1752	0.1955	0.217	0.2342	0.2504	0.2726	0.2952	0.3164	0.3375	0.3596	0.3873	0.4126	0.4421	0.4715	0.5026	0.5355	0.5683	0.6056	0.6489	0.6859	0.7267	0.7711	0.8139	0.853
OS454	YP + Mtt	S. uvarum	0.2231	0.1015	2.1148	2.0133	0.12	4.97461		0.1015	0.1097	0.121	0.1308	0.1361	0.1386	0.138	0.1321	0.1295	0.1363	0.1507	0.1715	0.1914	0.2099	0.2277	0.2457	0.2669	0.2929	0.3148	0.3384	0.3626	0.3948	0.4209	0.4473	0.4851	0.5124	0.5513	0.5865	0.6238	0.6689	0.7102	0.7537	0.792	0.8354	0.8743	0.9121	0.9503	0.9831	1.015	1.0403
OS455	YP + Mtt	S. uvarum	0.2264	0.1148	2.1635	2.0487	0.13	3.88814		0.1148	0.1201	0.1256	0.1302	0.1306	0.1282	0.1251	0.1315	0.1499	0.1705	0.1938	0.2124	0.2311	0.2549	0.282	0.3141	0.339	0.3709	0.4012	0.4374	0.477	0.514	0.5537	0.5982	0.6423	0.6835	0.7244	0.7749	0.8191	0.8634	0.9009	0.9432	0.9729	1.0042	1.0389	1.0704	1.0972	1.1214	1.1505	1.1756
OS455	YP + Mtt	S. uvarum	0.2249	0.0906	2.1624	2.0718	0.13	4.4357		0.0906	0.0972	0.1051	0.113	0.118	0.1235	0.1232	0.121	0.1236	0.1324	0.1474	0.1678	0.1912	0.2118	0.2329	0.2536	0.2817	0.3097	0.336	0.3634	0.3949	0.4269	0.4616	0.498	0.5393	0.5758	0.6207	0.6675	0.7066	0.7516	0.79	0.8356	0.8747	0.9166	0.956	0.9847	1.0203	1.0508	1.0822	1.1091
OS455	YP + Mtt	S. uvarum	0.2229	0.0927	2.1602	2.0675	0.13	4.03549		0.0927	0.1023	0.1108	0.1196	0.1225	0.1246	0.1217	0.1218	0.1289	0.143	0.1577	0.1811	0.2075	0.2288	0.2522	0.2829	0.3123	0.3449	0.3797	0.4129	0.4452	0.4858	0.5244	0.5643	0.611	0.6571	0.7028	0.7455	0.7924	0.8332	0.8757	0.9114	0.9474	0.9855	1.016	1.0479	1.0767	1.0996	1.1294	1.153
OS455	YP + Mtt	S. uvarum	0.2237	0.0878	2.1654	2.0776	0.13	4.72878		0.0878	0.0924	0.0978	0.1049	0.1099	0.1138	0.1121	0.114	0.1176	0.1238	0.1316	0.1453	0.1617	0.1826	0.2062	0.2323	0.2569	0.2824	0.3056	0.3329	0.3672	0.3972	0.4321	0.469	0.5069	0.5453	0.5857	0.6254	0.6697	0.7208	0.7643	0.8055	0.8439	0.882	0.9188	0.9568	0.991	1.0182	1.0549	1.084
OS456	YP + Mtt	S. uvarum	0.2256	0.1053	2.1213	2.016	0.13	4.52764		0.1053	0.1113	0.119	0.1238	0.1234	0.1201	0.1178	0.1189	0.1272	0.1423	0.1618	0.1815	0.2007	0.2183	0.2384	0.2649	0.2925	0.317	0.3454	0.3749	0.4067	0.4442	0.4792	0.5173	0.5602	0.6034	0.6453	0.6928	0.7347	0.7817	0.8221	0.8676	0.9054	0.9377	0.9716	1.0009	1.0313	1.0608	1.0907	1.1148
OS456	YP + Mtt	S. uvarum	0.2238	0.0929	2.1122	2.0193	0.13	5.34012		0.0929	0.0967	0.1021	0.1052	0.1086	0.1113	0.1128	0.1121	0.1136	0.1196	0.1303	0.1457	0.1658	0.183	0.203	0.2185	0.2399	0.2644	0.2915	0.3133	0.3399	0.3638	0.3934	0.4209	0.4535	0.4875	0.5259	0.5567	0.598	0.6387	0.6778	0.7271	0.7713	0.8133	0.8535	0.8954	0.9279	0.9642	0.9978	1.0301
OS456	YP + Mtt	S. uvarum	0.2244	0.1097	2.1201	2.0104	0.13	4.58506		0.1097	0.1189	0.1264	0.1297	0.1263	0.1221	0.1199	0.1215	0.1313	0.1483	0.1685	0.1852	0.2053	0.2249	0.2491	0.2748	0.2972	0.3219	0.3499	0.3822	0.4119	0.4493	0.4819	0.5201	0.5668	0.6055	0.6498	0.6933	0.7421	0.7859	0.8301	0.8726	0.9078	0.945	0.9785	1.0076	1.0357	1.0642	1.0914	1.1193
OS456	YP + Mtt	S. uvarum	0.2238	0.1328	2.1018	1.969	0.11	4.93064		0.1328	0.1468	0.1524	0.1547	0.1549	0.1552	0.1577	0.162	0.1672	0.1749	0.183	0.1939	0.2065	0.2215	0.2357	0.2533	0.2705	0.2955	0.3149	0.3394	0.3612	0.3882	0.4137	0.4426	0.4756	0.507	0.546	0.5804	0.6188	0.6516	0.6843	0.7248	0.7594	0.7973	0.8337	0.8726	0.9068	0.9385	0.9804	1.0082
OS457	YP + Mtt	S. bayanus	0.2254	0.0796	2.0115	1.9319	0.11	6.87862		0.0796	0.0805	0.0841	0.088	0.0904	0.0926	0.0942	0.096	0.0986	0.102	0.1043	0.1073	0.1102	0.1138	0.1197	0.1328	0.1471	0.1644	0.1764	0.1899	0.2028	0.2198	0.2391	0.261	0.277	0.299	0.3208	0.3452	0.3701	0.4011	0.4288	0.4637	0.4945	0.5292	0.5691	0.6067	0.645	0.6834	0.721	0.7557
OS457	YP + Mtt	S. bayanus	0.2263	0.0537	2.0034	1.9497	0.12	7.99183		0.0574	0.054	0.0537	0.0563	0.0567	0.058	0.0599	0.0623	0.0641	0.0691	0.0736	0.0814	0.0864	0.0902	0.095	0.0987	0.1037	0.1115	0.1198	0.1314	0.1433	0.1563	0.1705	0.1859	0.1992	0.2183	0.2392	0.2566	0.2767	0.297	0.3228	0.3472	0.3766	0.4053	0.4373	0.4745	0.5103	0.5507	0.5948	0.6359
OS457	YP + Mtt	S. bayanus	0.2248	0.0643	2.0044	1.9401	0.11	7.97206		0.065	0.0643	0.065	0.0675	0.0681	0.0688	0.0698	0.0713	0.0744	0.079	0.0809	0.0891	0.0928	0.097	0.1004	0.1062	0.1118	0.1226	0.135	0.147	0.1613	0.1734	0.1863	0.2015	0.2183	0.236	0.2538	0.2733	0.2937	0.3154	0.3379	0.3605	0.3889	0.4182	0.4468	0.4818	0.5159	0.5559	0.5932	0.6356
OS457	YP + Mtt	S. bayanus	0.2253	0.0934	2.0284	1.935	0.11	5.42389		0.0934	0.0995	0.1057	0.1106	0.1117	0.1117	0.11	0.1081	0.1065	0.1104	0.1166	0.1268	0.1397	0.1518	0.1661	0.1831	0.1986	0.2175	0.2346	0.2567	0.2767	0.2965	0.3221	0.3479	0.378	0.4112	0.4397	0.477	0.517	0.5543	0.5924	0.6308	0.6615	0.7003	0.7378	0.7689	0.7998	0.8376	0.8703	0.8937
OS471	YP + Mtt	S. uvarum	0.2278	0.0823	2.1516	2.0693	0.15	5.35866		0.0823	0.086	0.09	0.096	0.1023	0.1079	0.1145	0.1203	0.1217	0.1253	0.1316	0.1427	0.16	0.1786	0.1978	0.2176	0.2323	0.2529	0.2732	0.3008	0.3273	0.355	0.3863	0.426	0.4663	0.5184	0.5634	0.6115	0.6698	0.718	0.7679	0.8226	0.8654	0.9119	0.9475	0.9909	1.0242	1.0573	1.0878	1.1221
OS471	YP + Mtt	S. uvarum	0.2284	0.0914	2.1626	2.0712	0.15	5.1582		0.0914	0.098	0.1035	0.1107	0.1163	0.1212	0.1229	0.1242	0.1275	0.1359	0.1481	0.1663	0.1865	0.2045	0.2184	0.2383	0.2587	0.2816	0.3034	0.3282	0.3559	0.3864	0.4212	0.4623	0.5027	0.5503	0.6014	0.6535	0.7017	0.7489	0.8027	0.8483	0.8925	0.9309	0.9642	1.0059	1.0424	1.0671	1.1033	1.135
OS471	YP + Mtt	S. uvarum	0.2271	0.0977	2.1218	2.0241	0.15	4.65195		0.0977	0.1054	0.113	0.1188	0.121	0.122	0.1231	0.1254	0.132	0.146	0.1634	0.1873	0.2043	0.2201	0.2413	0.2652	0.2891	0.3143	0.3419	0.3754	0.407	0.4495	0.4916	0.5353	0.5899	0.6368	0.6931	0.7442	0.7925	0.8446	0.882	0.9318	0.967	1.0055	1.0377	1.0739	1.0972	1.1335	1.163	1.1805
OS471	YP + Mtt	S. uvarum	0.2289	0.0874	2.144	2.0566	0.14	5.13607		0.0874	0.0928	0.0999	0.1077	0.1133	0.1187	0.122	0.123	0.1239	0.1291	0.1387	0.1557	0.175	0.1939	0.2115	0.2288	0.2504	0.2724	0.2958	0.3193	0.3504	0.3807	0.4144	0.455	0.4965	0.5366	0.5861	0.6374	0.6885	0.7434	0.7933	0.8357	0.8784	0.9234	0.9578	0.9988	1.0281	1.0593	1.0893	1.1243
OS472	YP + Mtt	S. uvarum	0.2278	0.0811	2.1593	2.0782	0.12	4.90703		0.0811	0.0858	0.0918	0.0988	0.1025	0.1045	0.1046	0.1073	0.1115	0.1207	0.1315	0.1498	0.1716	0.1905	0.2077	0.2259	0.2479	0.2709	0.2936	0.3199	0.3461	0.3736	0.4071	0.4361	0.4714	0.5026	0.549	0.5879	0.6269	0.6737	0.7104	0.7613	0.801	0.8374	0.8785	0.9174	0.9528	0.9836	1.022	1.0478
OS472	YP + Mtt	S. uvarum	0.2273	0.0734	2.1741	2.1007	0.12	5.56823		0.0734	0.0739	0.0788	0.0854	0.0891	0.0936	0.0995	0.102	0.1043	0.1087	0.1158	0.1269	0.1419	0.1588	0.1801	0.198	0.218	0.2365	0.257	0.2795	0.3032	0.3259	0.3531	0.3785	0.4048	0.4352	0.4655	0.4975	0.53	0.5708	0.6145	0.6553	0.6927	0.7411	0.7847	0.8221	0.8629	0.8986	0.9325	0.9647
OS472	YP + Mtt	S. uvarum	0.2266	0.0675	2.1318	2.0643	0.12	5.40671		0.0675	0.0689	0.074	0.0801	0.0844	0.0899	0.0939	0.0989	0.104	0.1078	0.1125	0.121	0.1326	0.1471	0.1668	0.1893	0.2078	0.2256	0.2469	0.2706	0.2938	0.3196	0.3486	0.3723	0.4049	0.4334	0.4688	0.4991	0.5372	0.5735	0.6115	0.6522	0.7003	0.7431	0.7821	0.8218	0.8584	0.8956	0.9289	0.9622
OS472	YP + Mtt	S. uvarum	0.226	0.1065	2.1591	2.0526	0.12	4.08148		0.1065	0.1124	0.1164	0.1172	0.115	0.1165	0.1201	0.1285	0.1445	0.1629	0.1814	0.1987	0.2144	0.2392	0.2665	0.2904	0.3138	0.3454	0.3745	0.4065	0.4392	0.4758	0.5085	0.5467	0.5888	0.6264	0.6681	0.7124	0.7555	0.7944	0.8362	0.8752	0.9081	0.9431	0.9785	1.0119	1.0352	1.0627	1.0951	1.115
OS54	YP + Mtt	S. pastorianus	0.2272	0.0657	2.0894	2.0237	0.1	8.99976		0.0678	0.0657	0.0706	0.0766	0.0811	0.0873	0.091	0.0952	0.0988	0.1008	0.103	0.108	0.1112	0.1132	0.1168	0.1201	0.1243	0.13	0.1347	0.1438	0.1503	0.1602	0.1689	0.1791	0.1881	0.1966	0.2089	0.2206	0.2347	0.2497	0.2648	0.2795	0.2965	0.3182	0.3416	0.3631	0.3856	0.4073	0.4361	0.466
OS54	YP + Mtt	S. pastorianus	0.2313	0.0745	2.1041	2.0296	0.11	7.88338		0.0745	0.0786	0.0873	0.0967	0.1015	0.1081	0.1114	0.1139	0.1183	0.1203	0.1226	0.1259	0.1302	0.1343	0.1413	0.1496	0.158	0.1679	0.1763	0.187	0.1968	0.2086	0.2205	0.2341	0.2467	0.2625	0.2789	0.2977	0.3174	0.3378	0.3587	0.3843	0.4069	0.4345	0.4603	0.4902	0.5213	0.5521	0.59	0.6263
OS54	YP + Mtt	S. pastorianus	0.2267	0.062	2.0658	2.0038	0.1	8.262		0.0621	0.062	0.0666	0.0732	0.076	0.0807	0.0839	0.0875	0.09	0.0927	0.096	0.101	0.1049	0.1074	0.1106	0.1133	0.1176	0.1249	0.1321	0.1393	0.1487	0.1568	0.1679	0.1808	0.1946	0.2096	0.228	0.2441	0.2588	0.2813	0.2969	0.3176	0.3375	0.3599	0.3854	0.4065	0.4363	0.4592	0.4923	0.5274
OS54	YP + Mtt	S. pastorianus	0.2295	0.0695	2.0765	2.007	0.11	7.5029		0.0695	0.0739	0.0844	0.0941	0.1002	0.1052	0.1079	0.1099	0.1118	0.1133	0.1143	0.1201	0.1265	0.1306	0.1389	0.1484	0.1558	0.1658	0.1746	0.187	0.1984	0.2111	0.2274	0.2424	0.26	0.2785	0.2957	0.3167	0.3391	0.3632	0.387	0.4126	0.4417	0.4696	0.5013	0.5327	0.5681	0.5966	0.6402	0.6737
OS55	YP + Mtt	S. pastorianus	0.2291	0.1285	2.4344	2.3059	0.11	9.87075		0.1285	0.1325	0.1433	0.1543	0.1644	0.1734	0.1782	0.179	0.1788	0.1771	0.1761	0.1845	0.194	0.2068	0.2198	0.2296	0.2395	0.2492	0.2606	0.27	0.284	0.2979	0.3103	0.3246	0.3372	0.3506	0.3641	0.3774	0.3942	0.4096	0.4299	0.4453	0.4595	0.4771	0.4954	0.5183	0.5337	0.5568	0.5748	0.5948
OS55	YP + Mtt	S. pastorianus	0.2278	0.0924	2.2898	2.1974	0.12	14.0231		0.094	0.0924	0.0966	0.1026	0.1084	0.1143	0.12	0.1247	0.1282	0.1313	0.134	0.1378	0.1383	0.1398	0.142	0.1446	0.1452	0.147	0.1514	0.1564	0.1624	0.172	0.1811	0.1927	0.2046	0.2154	0.2257	0.2337	0.2419	0.2519	0.258	0.2703	0.2799	0.2898	0.3033	0.3165	0.3258	0.3358	0.3482	0.3602
OS55	YP + Mtt	S. pastorianus	0.2283	0.1064	2.3608	2.2544	0.11	11.318		0.1064	0.1073	0.1134	0.1226	0.1297	0.1361	0.1417	0.1447	0.1457	0.1443	0.1431	0.1434	0.1431	0.1427	0.146	0.1522	0.1617	0.1757	0.1894	0.2029	0.216	0.2279	0.2377	0.2458	0.253	0.2639	0.2782	0.2938	0.3084	0.3235	0.3388	0.3487	0.3627	0.3769	0.3939	0.4094	0.4257	0.4424	0.4615	0.4801
OS55	YP + Mtt	S. pastorianus	0.2295	0.1051	2.3095	2.2044	0.12	11.4942		0.1051	0.1058	0.1118	0.1196	0.1242	0.1294	0.1347	0.1393	0.1407	0.141	0.1399	0.1401	0.1407	0.1431	0.1492	0.1582	0.1666	0.177	0.1843	0.1927	0.2011	0.2095	0.2187	0.2288	0.2399	0.2504	0.2645	0.2761	0.2888	0.3033	0.3199	0.3323	0.3477	0.3593	0.3779	0.3908	0.4079	0.4241	0.441	0.4618
OS56	YP + Mtt	S. pastorianus	0.2284	0.0702	2.339	2.2688	0.16	10.6565		0.0757	0.0702	0.0704	0.0724	0.0759	0.0802	0.0843	0.0873	0.0902	0.0926	0.0945	0.0965	0.1003	0.1016	0.1052	0.1083	0.1106	0.1144	0.118	0.1198	0.1254	0.1309	0.1407	0.1535	0.1617	0.1736	0.1865	0.1995	0.2143	0.228	0.2477	0.2667	0.2862	0.3044	0.3287	0.355	0.381	0.4115	0.4414	0.474
OS56	YP + Mtt	S. pastorianus	0.2275	0.0784	2.4489	2.3705	0.16	9.81086		0.0793	0.0784	0.081	0.0843	0.088	0.0925	0.0965	0.1002	0.1033	0.1056	0.1061	0.1057	0.111	0.1133	0.1163	0.1193	0.1227	0.1292	0.1376	0.1474	0.1578	0.169	0.1766	0.1894	0.2005	0.2174	0.2336	0.2475	0.2655	0.2807	0.2994	0.3247	0.3457	0.3745	0.4022	0.4371	0.4722	0.5087	0.5502	0.5991
OS56	YP + Mtt	S. pastorianus	0.2283	0.0527	2.3171	2.2644	0.16	12.5452		0.0554	0.0527	0.0538	0.0559	0.0546	0.0573	0.06	0.0629	0.0644	0.0654	0.0659	0.0695	0.0725	0.0754	0.0797	0.0836	0.0864	0.0907	0.0948	0.0996	0.1033	0.1084	0.1143	0.1199	0.1269	0.1345	0.1405	0.1492	0.1573	0.1667	0.1807	0.185	0.1954	0.207	0.2176	0.2306	0.2432	0.2607	0.2801	0.3013
OS56	YP + Mtt	S. pastorianus	0.2264	0.1006	2.4876	2.387	0.16	6.87237		0.1006	0.1038	0.1107	0.1183	0.1248	0.13	0.134	0.1363	0.1374	0.1379	0.1439	0.1528	0.1676	0.1779	0.1882	0.2026	0.2158	0.2314	0.2479	0.2667	0.289	0.3118	0.3354	0.3615	0.3937	0.4258	0.4573	0.4957	0.5359	0.5814	0.6236	0.67	0.7291	0.7817	0.8299	0.8904	0.9444	0.9934	1.0582	1.1093
OS57	YP + Mtt	S. pastorianus	0.2228	0.0814	2.3363	2.2549	0.17	9.47922		0.0874	0.0814	0.083	0.0899	0.095	0.1005	0.1073	0.1125	0.1175	0.1217	0.1245	0.1299	0.1333	0.1353	0.1381	0.1408	0.1439	0.1471	0.1517	0.157	0.1653	0.1735	0.1833	0.195	0.2103	0.2226	0.2398	0.2585	0.2807	0.3007	0.3263	0.3567	0.3835	0.4132	0.4503	0.4877	0.5301	0.574	0.6243	0.674
OS57	YP + Mtt	S. pastorianus	0.2199	0.1092	2.2991	2.1899	0.17	8.38677		0.1096	0.1092	0.1145	0.1238	0.1298	0.1369	0.1426	0.1479	0.1532	0.1568	0.1604	0.1642	0.1682	0.1725	0.1783	0.1829	0.189	0.1966	0.2034	0.2131	0.2253	0.2396	0.2537	0.2693	0.2891	0.3094	0.3338	0.3606	0.3877	0.4143	0.4437	0.4808	0.5167	0.5687	0.6186	0.6644	0.7203	0.778	0.8327	0.8927
OS57	YP + Mtt	S. pastorianus	0.2208	0.1133	2.3293	2.216	0.17	7.6831		0.1133	0.1133	0.1205	0.1296	0.1362	0.1444	0.151	0.1576	0.1622	0.1656	0.1677	0.1707	0.1741	0.1763	0.1841	0.1917	0.203	0.2139	0.2251	0.2374	0.252	0.2728	0.289	0.3071	0.331	0.3549	0.3849	0.4167	0.4548	0.4929	0.5343	0.5796	0.6301	0.6837	0.744	0.8059	0.866	0.9268	0.9822	1.0486
OS57	YP + Mtt	S. pastorianus	0.2185	0.1146	2.325	2.2104	0.17	7.0276		0.1157	0.1146	0.12	0.1277	0.1338	0.1424	0.1487	0.1565	0.1622	0.1683	0.1753	0.1851	0.1923	0.2019	0.2109	0.2208	0.2306	0.2439	0.2575	0.2716	0.2911	0.3126	0.3341	0.3635	0.3912	0.4271	0.4646	0.5023	0.5463	0.5884	0.6301	0.6849	0.7419	0.7943	0.8589	0.9171	0.9698	1.0322	1.0903	1.1462
OS571	YP + Mtt	S. mikatae	0.2242	0.0952	2.335	2.2398	0.13	3.0075		0.0959	0.0952	0.1048	0.1178	0.1338	0.1517	0.1696	0.196	0.2199	0.2396	0.2637	0.2845	0.3037	0.3258	0.3481	0.3762	0.4071	0.4436	0.4756	0.5124	0.5582	0.6032	0.6576	0.7006	0.7473	0.7814	0.8255	0.8589	0.8925	0.9289	0.9559	0.9888	1.0219	1.0475	1.0775	1.1073	1.1269	1.1526	1.177	1.1982
OS571	YP + Mtt	S. mikatae	0.2239	0.0383	2.1859	2.1476	0.14	5.66458		0.043	0.0383	0.0415	0.048	0.0542	0.0635	0.0714	0.0812	0.0896	0.1024	0.1107	0.1222	0.1316	0.1379	0.1478	0.16	0.1726	0.1889	0.2067	0.2318	0.2517	0.2788	0.3101	0.3408	0.3732	0.4162	0.457	0.5063	0.5532	0.6048	0.6572	0.7099	0.7594	0.8027	0.8513	0.8899	0.9272	0.9615	0.9992	1.0292
OS571	YP + Mtt	S. mikatae	0.2274	0.1089	2.3072	2.1983	0.14	2.55153		0.1089	0.1205	0.1305	0.1464	0.1613	0.1798	0.1972	0.2188	0.2398	0.2636	0.2864	0.3123	0.3416	0.3773	0.4133	0.4594	0.5089	0.5566	0.6046	0.6566	0.7074	0.7599	0.8032	0.8456	0.8861	0.926	0.9655	0.9894	1.0252	1.0579	1.0835	1.1221	1.1405	1.1599	1.1864	1.2109	1.2298	1.2509	1.2773	1.2878
OS571	YP + Mtt	S. mikatae	0.2244	0.0955	2.3204	2.2249	0.15	2.7459		0.0955	0.1044	0.1143	0.1274	0.1434	0.1615	0.1827	0.2055	0.228	0.2461	0.2641	0.2861	0.3134	0.3413	0.3777	0.4183	0.4623	0.5081	0.5582	0.6147	0.672	0.7173	0.7709	0.8132	0.8544	0.8915	0.9275	0.9641	0.9962	1.0239	1.0506	1.079	1.1072	1.1371	1.1612	1.1834	1.2021	1.2263	1.2494	1.2731
OS572	YP + Mtt	S. mikatae	0.2259	0.0593	2.2936	2.2343	0.15	6.5073		0.0665	0.0593	0.0614	0.0658	0.0684	0.0712	0.0756	0.0826	0.0904	0.0965	0.1024	0.1101	0.1193	0.1264	0.1356	0.1466	0.1537	0.1665	0.1802	0.2001	0.2203	0.2448	0.27	0.2977	0.3286	0.3643	0.4027	0.4428	0.4868	0.5315	0.5832	0.6355	0.6857	0.7443	0.7882	0.8403	0.8884	0.9253	0.9655	0.9992
OS572	YP + Mtt	S. mikatae	0.2253	0.063	2.3093	2.2463	0.15	6.50858		0.0649	0.063	0.0671	0.0707	0.0726	0.0762	0.0797	0.0854	0.0917	0.0987	0.1047	0.1132	0.1186	0.1245	0.1323	0.1425	0.1534	0.164	0.1794	0.1979	0.2194	0.2402	0.2635	0.2875	0.3172	0.3511	0.3877	0.431	0.4775	0.5283	0.572	0.6246	0.6811	0.7288	0.7825	0.8334	0.8739	0.9172	0.9608	0.9994
OS572	YP + Mtt	S. mikatae	0.227	0.0614	2.2899	2.2285	0.15	6.31065		0.0641	0.0614	0.0637	0.0673	0.0683	0.072	0.0746	0.0811	0.0875	0.0925	0.0992	0.1088	0.1162	0.1244	0.1336	0.1444	0.1541	0.1697	0.1864	0.2054	0.2255	0.2499	0.2744	0.3001	0.3337	0.3669	0.4068	0.4481	0.4935	0.5458	0.5955	0.6473	0.6952	0.7426	0.7954	0.8406	0.8815	0.9262	0.9727	1.0068
OS572	YP + Mtt	S. mikatae	0.2288	0.0478	2.3131	2.2653	0.15	7.01309		0.0529	0.0482	0.0478	0.0506	0.0524	0.0555	0.0579	0.061	0.0658	0.0702	0.0752	0.0816	0.0886	0.0963	0.1047	0.1121	0.1193	0.1308	0.141	0.1567	0.1723	0.191	0.2089	0.2333	0.2625	0.2888	0.3235	0.3611	0.4005	0.4502	0.4977	0.5522	0.6026	0.6572	0.707	0.7601	0.8111	0.8578	0.9038	0.9408
OS573	YP + Mtt	S. paradoxus	0.2257	0.0805	2.0397	1.9592	0.14	6.8565		0.0805	0.0807	0.0852	0.0903	0.0927	0.0964	0.0977	0.0989	0.0989	0.1014	0.1012	0.1053	0.1135	0.1198	0.1302	0.1415	0.1545	0.173	0.1896	0.2046	0.2217	0.2408	0.261	0.2796	0.3001	0.3231	0.3503	0.38	0.4088	0.4486	0.4868	0.535	0.5816	0.6316	0.6818	0.7333	0.7768	0.8179	0.8576	0.8969
OS573	YP + Mtt	S. paradoxus	0.2253	0.1122	2.0208	1.9086	0.12	5.42597		0.1122	0.1153	0.122	0.129	0.1309	0.1319	0.1297	0.1273	0.129	0.1305	0.1339	0.1441	0.1606	0.1771	0.1948	0.2126	0.2301	0.2547	0.274	0.2959	0.3181	0.342	0.3697	0.3973	0.4242	0.4561	0.488	0.5235	0.559	0.6019	0.6418	0.6855	0.7232	0.7694	0.8022	0.8415	0.8699	0.9028	0.935	0.9701
OS573	YP + Mtt	S. paradoxus	0.2249	0.1334	2.2483	2.1149	0.13	4.45186		0.1334	0.1427	0.1527	0.159	0.1573	0.1536	0.1492	0.1519	0.1595	0.1716	0.1874	0.2039	0.2253	0.2442	0.2696	0.2911	0.3146	0.3414	0.3725	0.4036	0.4367	0.47	0.5088	0.5554	0.5968	0.6359	0.6828	0.7231	0.7724	0.8175	0.8564	0.8987	0.9327	0.9682	0.9983	1.0319	1.0631	1.0861	1.1178	1.142
OS573	YP + Mtt	S. paradoxus	0.2249	0.1126	2.3001	2.1875	0.13	7.43357		0.1142	0.1126	0.1154	0.1185	0.1208	0.1227	0.1244	0.1257	0.1252	0.125	0.1281	0.1312	0.1362	0.1444	0.1537	0.1645	0.1754	0.1903	0.205	0.2203	0.2383	0.2549	0.2716	0.2905	0.3091	0.325	0.3437	0.3652	0.395	0.4227	0.4574	0.4972	0.5388	0.5821	0.6324	0.6825	0.7292	0.7737	0.8205	0.8616
OS574	YP + Mtt	S. paradoxus	0.2255	0.024	1.9459	1.9219	0.11	10.1468		0.0355	0.0283	0.0268	0.0253	0.0252	0.0249	0.024	0.0266	0.0292	0.0298	0.0315	0.0348	0.0386	0.0438	0.0472	0.0512	0.0555	0.0615	0.0681	0.0707	0.0762	0.084	0.097	0.1094	0.1198	0.133	0.147	0.1604	0.1754	0.1907	0.2107	0.2264	0.2456	0.2578	0.2721	0.3014	0.3354	0.3627	0.3954	0.4138
OS574	YP + Mtt	S. paradoxus	0.2235	0.1692	2.0611	1.8919	0.13	3.67399		0.1692	0.1852	0.1999	0.2093	0.2096	0.2119	0.2111	0.209	0.219	0.2356	0.248	0.2648	0.283	0.3061	0.3358	0.3629	0.3922	0.4259	0.4611	0.5021	0.5395	0.5888	0.632	0.6757	0.7232	0.7634	0.8038	0.8448	0.881	0.9123	0.9439	0.9749	1.0099	1.0384	1.0595	1.091	1.1136	1.138	1.1561	1.1807
OS574	YP + Mtt	S. paradoxus	0.2244	0.1306	2.0113	1.8807	0.13	6.1699		0.1356	0.1306	0.134	0.1368	0.1382	0.1393	0.1396	0.138	0.1365	0.1376	0.141	0.1488	0.1576	0.1638	0.177	0.1926	0.2076	0.2269	0.2441	0.2629	0.2859	0.3089	0.3377	0.3536	0.3789	0.4068	0.4397	0.4767	0.5195	0.5674	0.6084	0.6576	0.695	0.7353	0.7765	0.8147	0.8542	0.8871	0.9268	0.9582
OS574	YP + Mtt	S. paradoxus	0.2224	0.1084	2.0085	1.9001	0.13	7.00353		0.1137	0.1084	0.1109	0.1138	0.1159	0.1167	0.1188	0.1217	0.1229	0.1245	0.1253	0.1293	0.133	0.1396	0.148	0.1579	0.1689	0.1806	0.1903	0.2026	0.2168	0.2309	0.2472	0.2664	0.2899	0.31	0.335	0.3672	0.403	0.4421	0.4903	0.5306	0.5764	0.6241	0.6762	0.7218	0.7615	0.8023	0.84	0.8737
OS58	YP + Mtt	S. pastorianus	0.2199	0.1112	2.5502	2.439	0.16	6.29191		0.1112	0.1166	0.1286	0.1428	0.1515	0.1639	0.1737	0.1861	0.1972	0.2069	0.2184	0.2329	0.2452	0.2587	0.2671	0.2773	0.2915	0.3039	0.3207	0.3408	0.3633	0.3903	0.4115	0.4414	0.4752	0.5094	0.5464	0.5847	0.6263	0.6661	0.7063	0.7549	0.8002	0.8533	0.9087	0.9676	1.0226	1.0789	1.1269	1.1798
OS58	YP + Mtt	S. pastorianus	0.2204	0.0753	2.3722	2.2969	0.16	10.5408		0.0753	0.077	0.084	0.093	0.0986	0.1063	0.1124	0.1188	0.1235	0.1285	0.1327	0.1372	0.1406	0.1416	0.1421	0.1443	0.145	0.1469	0.15	0.1543	0.1593	0.1663	0.1738	0.182	0.1904	0.2009	0.213	0.2234	0.2366	0.252	0.2706	0.2888	0.3071	0.3321	0.3566	0.3818	0.4066	0.441	0.4743	0.5051
OS58	YP + Mtt	S. pastorianus	0.2199	0.0902	2.3574	2.2672	0.16	8.85431		0.0902	0.0957	0.1059	0.117	0.1252	0.1349	0.1415	0.1488	0.1536	0.1559	0.1578	0.1593	0.1611	0.1651	0.1709	0.1761	0.1828	0.191	0.1994	0.2099	0.2191	0.2298	0.2417	0.2524	0.2671	0.2846	0.3018	0.3205	0.3467	0.3687	0.3896	0.4188	0.4463	0.477	0.5146	0.5595	0.5955	0.6406	0.6807	0.7308
OS58	YP + Mtt	S. pastorianus	0.2201	0.0906	2.4322	2.3416	0.17	8.7373		0.0906	0.0911	0.0977	0.1062	0.1142	0.1216	0.1287	0.1357	0.1422	0.1458	0.1508	0.1564	0.1629	0.1688	0.1744	0.1804	0.1849	0.1923	0.2	0.2104	0.2194	0.2319	0.2438	0.2621	0.278	0.2957	0.3165	0.3345	0.3591	0.3828	0.4108	0.4481	0.4815	0.5184	0.5575	0.6077	0.6506	0.7062	0.7606	0.8103
OS59	YP + Mtt	S. pastorianus	0.2216	0.0896	2.3595	2.2699	0.18	8.30183		0.0933	0.0896	0.0944	0.1009	0.1048	0.1109	0.1163	0.1198	0.1223	0.1243	0.1258	0.1296	0.1357	0.1428	0.152	0.1625	0.1708	0.1818	0.1927	0.2063	0.2237	0.2405	0.2565	0.2753	0.298	0.3192	0.3438	0.3681	0.3954	0.4271	0.463	0.5059	0.548	0.5931	0.6437	0.6918	0.753	0.8043	0.8675	0.9247
OS59	YP + Mtt	S. pastorianus	0.222	0.086	2.3776	2.2916	0.16	8.3916		0.086	0.0921	0.1002	0.1078	0.1129	0.1195	0.1243	0.1283	0.1303	0.1319	0.1322	0.1367	0.1412	0.1457	0.1558	0.1663	0.1763	0.1866	0.1973	0.2093	0.224	0.2396	0.2543	0.2711	0.2903	0.3108	0.3318	0.353	0.3792	0.4069	0.4344	0.4713	0.5116	0.5487	0.5904	0.6338	0.6816	0.7352	0.788	0.8462
OS59	YP + Mtt	S. pastorianus	0.2204	0.0529	2.2826	2.2297	0.18	11.871		0.0598	0.0544	0.0529	0.0549	0.0574	0.0609	0.0632	0.0658	0.0682	0.0714	0.0735	0.0785	0.0826	0.0854	0.0905	0.094	0.0968	0.1005	0.1035	0.1059	0.1087	0.1131	0.1155	0.12	0.1263	0.1336	0.1412	0.1489	0.1578	0.1684	0.1794	0.1958	0.2088	0.2247	0.2426	0.262	0.2804	0.3063	0.3318	0.3606
OS59	YP + Mtt	S. pastorianus	0.2209	0.0712	2.3047	2.2335	0.17	9.64293		0.0713	0.0712	0.076	0.0821	0.0869	0.0929	0.0966	0.1011	0.1036	0.1085	0.1111	0.1148	0.1176	0.1206	0.1234	0.1287	0.1321	0.137	0.1457	0.1543	0.1635	0.176	0.187	0.1996	0.2129	0.2269	0.2442	0.2606	0.279	0.3008	0.3237	0.3454	0.3754	0.4057	0.4392	0.4754	0.5093	0.555	0.5943	0.6402
OS6	YP + Mtt	S. paradoxus	0.2239	0.0738	1.9255	1.8517	0.14	4.42733		0.0762	0.0738	0.078	0.0831	0.0867	0.0911	0.097	0.1023	0.1122	0.1221	0.1336	0.1482	0.1637	0.1791	0.198	0.2219	0.2467	0.2739	0.306	0.3413	0.3817	0.429	0.4783	0.5308	0.5801	0.6244	0.6727	0.722	0.7575	0.8049	0.8378	0.879	0.9169	0.9498	0.9749	1.0085	1.0307	1.0572	1.0835	1.1035
OS6	YP + Mtt	S. paradoxus	0.224	0.0707	1.9268	1.8561	0.13	3.99295		0.0707	0.0725	0.0769	0.0832	0.0874	0.0935	0.0989	0.1076	0.1172	0.1271	0.1391	0.1538	0.1739	0.1902	0.2095	0.2317	0.2597	0.2873	0.3168	0.3526	0.3956	0.4434	0.4974	0.5491	0.6014	0.6482	0.7006	0.7442	0.7881	0.8319	0.8568	0.8936	0.9239	0.9533	0.9895	1.0146	1.0373	1.0614	1.0855	1.111
OS6	YP + Mtt	S. paradoxus	0.2238	0.0814	1.9314	1.85	0.15	3.66529		0.0814	0.0881	0.0952	0.1025	0.1056	0.1123	0.1207	0.1307	0.1442	0.1596	0.1743	0.1944	0.2133	0.2342	0.2585	0.2899	0.3224	0.3606	0.4022	0.4497	0.5019	0.5591	0.6183	0.6633	0.7111	0.7584	0.8023	0.8375	0.8713	0.9105	0.9402	0.9768	1.001	1.0302	1.0533	1.0785	1.0992	1.1243	1.1465	1.1641
OS6	YP + Mtt	S. paradoxus	0.2234	0.0706	1.9241	1.8535	0.14	4.70466		0.0706	0.0756	0.0796	0.0861	0.0899	0.0943	0.1	0.1092	0.1167	0.1239	0.1319	0.143	0.1596	0.1743	0.189	0.2076	0.2257	0.2457	0.2691	0.2982	0.3317	0.3691	0.4128	0.4618	0.5109	0.5709	0.6187	0.6698	0.7111	0.7519	0.7902	0.8338	0.8622	0.8969	0.9327	0.9638	0.9871	1.0173	1.043	1.0662
OS61	YP + Mtt	S. pastorianus	0.2224	0.1206	2.4479	2.3273	0.2	8.0403		0.1206	0.1284	0.144	0.1589	0.1663	0.1722	0.1708	0.167	0.1584	0.1522	0.1458	0.1427	0.1432	0.1488	0.1601	0.173	0.1825	0.1941	0.2052	0.2228	0.2394	0.2586	0.278	0.3	0.3239	0.3499	0.3847	0.4175	0.4525	0.4942	0.5375	0.5933	0.6445	0.7032	0.7666	0.838	0.9018	0.9721	1.0414	1.1032
OS61	YP + Mtt	S. pastorianus	0.2239	0.0741	2.464	2.3899	0.2	8.45853		0.0741	0.0766	0.0842	0.0933	0.0988	0.1046	0.1075	0.1095	0.1107	0.1105	0.1123	0.1151	0.1163	0.1152	0.1159	0.1196	0.1251	0.137	0.1495	0.1622	0.1766	0.1907	0.2076	0.2269	0.2467	0.2684	0.2929	0.321	0.3519	0.3915	0.4312	0.4775	0.5308	0.5879	0.6476	0.725	0.7847	0.8541	0.9354	1.0044
OS61	YP + Mtt	S. pastorianus	0.2236	0.1025	2.4329	2.3304	0.2	7.0857		0.1025	0.1074	0.1218	0.1373	0.1447	0.1505	0.1495	0.1468	0.1399	0.1341	0.1329	0.1359	0.1472	0.1592	0.1745	0.1846	0.1979	0.2145	0.2311	0.252	0.2697	0.2951	0.3211	0.3499	0.3847	0.4197	0.4663	0.5125	0.5619	0.6197	0.6851	0.7498	0.8312	0.9041	0.9695	1.0476	1.1034	1.1658	1.2248	1.2737
OS61	YP + Mtt	S. pastorianus	0.223	0.0832	2.4365	2.3533	0.21	8.26423		0.0832	0.0841	0.0925	0.1024	0.1086	0.1148	0.117	0.1195	0.1213	0.1221	0.1229	0.1246	0.1228	0.1208	0.1227	0.1263	0.1337	0.1479	0.1631	0.176	0.1905	0.2044	0.2221	0.2421	0.2645	0.2878	0.3159	0.3464	0.3824	0.4249	0.4703	0.5233	0.5733	0.6357	0.7056	0.7751	0.8403	0.9194	0.9966	1.059
OS63	YP + Mtt	S. pastorianus	0.2238	0.051	2.1418	2.0908	0.08	20.0012		0.0535	0.051	0.0517	0.0559	0.0583	0.0615	0.0631	0.0665	0.0691	0.0708	0.0719	0.0757	0.0778	0.0797	0.0827	0.0852	0.0879	0.0909	0.0935	0.096	0.099	0.1017	0.1047	0.1078	0.1101	0.1122	0.1152	0.1172	0.1189	0.1205	0.1216	0.1227	0.1252	0.1255	0.1279	0.1314	0.135	0.1398	0.1458	0.1506
OS63	YP + Mtt	S. pastorianus	0.2244	0.0556	2.1318	2.0762	0.08	18.7478		0.0556	0.0558	0.0595	0.0648	0.0676	0.0712	0.0733	0.0765	0.079	0.081	0.0827	0.0859	0.0885	0.0902	0.0933	0.0962	0.0977	0.0997	0.1021	0.1038	0.1061	0.1074	0.1098	0.1116	0.1146	0.1167	0.1185	0.1217	0.125	0.1283	0.1323	0.1375	0.1407	0.1465	0.1518	0.1565	0.1614	0.1658	0.1721	0.1788
OS63	YP + Mtt	S. pastorianus	0.2235	0.0554	2.0737	2.0183	0.07	15.7059		0.0585	0.0554	0.0569	0.0617	0.0628	0.0668	0.069	0.0722	0.0743	0.0762	0.0778	0.0816	0.0837	0.0868	0.0884	0.0911	0.0936	0.0974	0.0991	0.1021	0.1041	0.1069	0.1074	0.1091	0.1101	0.1117	0.1151	0.1188	0.1219	0.1255	0.1309	0.1359	0.1404	0.1456	0.1519	0.1587	0.1633	0.1716	0.1774	0.1837
OS63	YP + Mtt	S. pastorianus	0.2248	0.083	2.2711	2.1881	0.09	8.17895		0.083	0.0891	0.0997	0.1126	0.1188	0.1225	0.1257	0.129	0.1299	0.1314	0.131	0.1337	0.1379	0.1409	0.1492	0.1561	0.164	0.1733	0.1841	0.1927	0.203	0.2145	0.2248	0.2379	0.2509	0.2648	0.2805	0.296	0.3118	0.3304	0.3501	0.3671	0.388	0.4071	0.4299	0.4503	0.473	0.4969	0.5185	0.5485
OS64	YP + Mtt	S. pastorianus	0.225	0.1388	2.5179	2.3791	0.17	3.84256		0.1388	0.1523	0.1652	0.1779	0.1941	0.2107	0.2272	0.2468	0.2622	0.2832	0.3061	0.328	0.3531	0.3778	0.4105	0.4399	0.4774	0.5178	0.5586	0.6023	0.6469	0.6915	0.7455	0.7989	0.854	0.9111	0.9796	1.0341	1.0874	1.1501	1.1974	1.2607	1.3044	1.3433	1.3813	1.4229	1.4592	1.4752	1.5088	1.5292
OS64	YP + Mtt	S. pastorianus	0.2243	0.1442	2.4651	2.3209	0.16	3.43782		0.1442	0.1643	0.1798	0.1938	0.2063	0.2234	0.2406	0.2611	0.2802	0.302	0.326	0.3499	0.3743	0.4014	0.4365	0.4716	0.5061	0.5471	0.5907	0.6332	0.6734	0.7177	0.7715	0.8207	0.8761	0.9325	0.9843	1.0452	1.0953	1.1471	1.199	1.2486	1.296	1.3336	1.3733	1.4126	1.4418	1.4727	1.5008	1.5222
OS64	YP + Mtt	S. pastorianus	0.2243	0.1021	2.3124	2.2103	0.15	7.30425		0.1021	0.1124	0.121	0.1304	0.1384	0.1473	0.1539	0.1611	0.1654	0.1718	0.1754	0.1828	0.1884	0.1955	0.2044	0.2171	0.2258	0.2334	0.2452	0.2564	0.2713	0.289	0.3061	0.3257	0.3506	0.379	0.4014	0.4293	0.459	0.4981	0.5362	0.5769	0.6231	0.6695	0.7162	0.7559	0.801	0.8504	0.9129	0.9492
OS64	YP + Mtt	S. pastorianus	0.2249	0.1403	2.3435	2.2032	0.15	4.0095		0.1403	0.1515	0.1608	0.1714	0.184	0.1998	0.213	0.2316	0.2493	0.2677	0.2829	0.3024	0.3262	0.3468	0.3647	0.3944	0.4235	0.4541	0.4856	0.5185	0.5514	0.5913	0.6317	0.6718	0.7192	0.7638	0.8194	0.8671	0.9182	0.9774	1.0236	1.0723	1.1211	1.1715	1.2126	1.2578	1.2941	1.3384	1.375	1.4046
OS65	YP + Mtt	S. pastorianus	0.2251	0.0897	2.2709	2.1812	0.12	9.2487		0.0897	0.0951	0.1026	0.1112	0.1163	0.12	0.123	0.1248	0.1255	0.1253	0.1249	0.1254	0.1246	0.1274	0.1338	0.1439	0.1557	0.1677	0.1805	0.1909	0.2001	0.2116	0.2242	0.2383	0.2511	0.262	0.2801	0.2941	0.3089	0.3259	0.3486	0.3672	0.3892	0.4096	0.4321	0.4561	0.4795	0.506	0.536	0.566
OS65	YP + Mtt	S. pastorianus	0.2267	0.0823	2.2655	2.1832	0.13	9.81778		0.0823	0.0836	0.0885	0.0955	0.0989	0.1015	0.1047	0.1068	0.109	0.1096	0.1122	0.1154	0.1167	0.1163	0.1171	0.1226	0.1294	0.1374	0.1461	0.1574	0.1671	0.1793	0.1925	0.2061	0.2151	0.2284	0.2439	0.2583	0.2738	0.2921	0.3087	0.3312	0.3522	0.3754	0.395	0.4224	0.4481	0.4741	0.5025	0.5342
OS65	YP + Mtt	S. pastorianus	0.2402	0.0573	2.1698	2.1125	0.12	9.54516		0.0573	0.0601	0.067	0.0741	0.0785	0.083	0.0853	0.0884	0.0915	0.0953	0.0957	0.0983	0.0995	0.0996	0.1038	0.1099	0.1181	0.1297	0.1395	0.1488	0.1583	0.1707	0.1797	0.1913	0.2052	0.2171	0.2307	0.2481	0.2619	0.2792	0.301	0.3173	0.339	0.3605	0.3828	0.4067	0.4344	0.4582	0.4841	0.5114
OS65	YP + Mtt	S. pastorianus	0.2247	0.075	2.178	2.103	0.12	9.27791		0.075	0.0773	0.0837	0.0913	0.0953	0.0996	0.1033	0.105	0.1087	0.113	0.1166	0.1198	0.1204	0.1199	0.1217	0.1257	0.1334	0.1435	0.1552	0.1678	0.1805	0.1921	0.2038	0.2147	0.2295	0.2459	0.2593	0.2737	0.2906	0.3076	0.3304	0.3523	0.3693	0.3876	0.4096	0.4334	0.4572	0.4828	0.5151	0.5431
OS66	YP + Mtt	S. paradoxus	0.22	0.0915	1.982	1.8905	0.14	5.05221		0.0915	0.0959	0.1052	0.1128	0.1174	0.1199	0.1232	0.1267	0.1272	0.1238	0.1232	0.1329	0.1469	0.1639	0.1831	0.205	0.2248	0.2476	0.2732	0.2995	0.3301	0.3672	0.4049	0.4486	0.4936	0.5431	0.5949	0.6397	0.6889	0.7336	0.7746	0.8189	0.8634	0.898	0.9389	0.9694	1.0014	1.0338	1.0583	1.0848
OS66	YP + Mtt	S. paradoxus	0.2166	0.0873	1.9685	1.8812	0.14	4.96558		0.0873	0.0885	0.0968	0.105	0.1106	0.1145	0.117	0.1202	0.122	0.1219	0.1207	0.1281	0.1425	0.1624	0.1839	0.204	0.2252	0.2534	0.2786	0.3095	0.3426	0.38	0.4205	0.468	0.5152	0.5662	0.6197	0.6675	0.7159	0.7664	0.8068	0.8515	0.8879	0.923	0.9552	0.9937	1.0167	1.0469	1.0748	1.0959
OS66	YP + Mtt	S. paradoxus	0.2182	0.1141	1.9786	1.8645	0.14	4.21364		0.1141	0.1195	0.1295	0.1352	0.1365	0.1347	0.1325	0.1373	0.143	0.1487	0.1584	0.175	0.196	0.218	0.2424	0.2721	0.299	0.3327	0.3711	0.4117	0.4569	0.5023	0.553	0.608	0.6582	0.7048	0.7547	0.7911	0.8401	0.8804	0.9214	0.9597	0.9934	1.0285	1.0542	1.079	1.1069	1.1331	1.1557	1.1745
OS66	YP + Mtt	S. paradoxus	0.2166	0.0871	1.9811	1.894	0.15	5.77485		0.0871	0.0881	0.0934	0.0987	0.1033	0.106	0.108	0.1108	0.1145	0.1169	0.1199	0.1252	0.1311	0.1422	0.1541	0.1709	0.184	0.2011	0.2207	0.2415	0.2676	0.2939	0.3317	0.3641	0.4029	0.4494	0.4985	0.5428	0.5935	0.6493	0.6998	0.7518	0.7954	0.8388	0.8852	0.9219	0.9525	0.9928	1.0249	1.0559
OS99	YP + Mtt	S. uvarum	0.226	0.0463	2.1112	2.0649	0.13	5.981		0.0463	0.0469	0.0518	0.0574	0.062	0.0672	0.0723	0.0779	0.0819	0.0862	0.0927	0.1021	0.1117	0.1238	0.1366	0.1493	0.1618	0.1757	0.1895	0.2069	0.2251	0.2465	0.2694	0.2931	0.3189	0.35	0.3872	0.4227	0.4645	0.5092	0.5574	0.6028	0.6504	0.6876	0.7327	0.7751	0.8083	0.8434	0.8815	0.92
OS99	YP + Mtt	S. uvarum	0.225	0.0594	2.1565	2.0971	0.12	4.79243		0.0594	0.0619	0.0685	0.0733	0.0761	0.0814	0.0847	0.0909	0.0998	0.1123	0.1253	0.141	0.1539	0.1673	0.1811	0.2001	0.2181	0.2356	0.2562	0.2782	0.3053	0.3343	0.3632	0.401	0.4373	0.4822	0.531	0.5728	0.6201	0.6638	0.7095	0.7496	0.7886	0.8239	0.8639	0.8998	0.9281	0.9599	0.9952	1.0228
OS99	YP + Mtt	S. uvarum	0.2267	0.0416	2.0949	2.0533	0.12	6.80373		0.0421	0.0416	0.0447	0.0482	0.0518	0.0574	0.0614	0.0667	0.0714	0.0766	0.0831	0.0881	0.0938	0.0999	0.109	0.1196	0.1297	0.1402	0.1513	0.1636	0.178	0.1935	0.2113	0.2305	0.2497	0.2734	0.299	0.3261	0.3604	0.3954	0.4335	0.4736	0.5135	0.5577	0.6032	0.6443	0.6892	0.7258	0.765	0.8041
OS99	YP + Mtt	S. uvarum	0.2266	0.0662	2.1625	2.0963	0.13	4.62373		0.0662	0.0678	0.0729	0.0773	0.0787	0.083	0.0895	0.1	0.1137	0.1285	0.143	0.1569	0.1692	0.1828	0.201	0.2193	0.2409	0.2608	0.2832	0.3105	0.3361	0.3704	0.4036	0.4438	0.4866	0.5331	0.5765	0.6151	0.6612	0.7053	0.7443	0.7866	0.8235	0.8605	0.8973	0.9337	0.9628	0.9936	1.0296	1.0508
[truncated: 155 more columns]
