# Supplementary material for: Beyond Saccharomyces pastorianus for modern lager brews: Exploring non-cerevisiae Saccharomyces hybrids with heterotic maltotriose consumption and novel aroma profile
Source: Front Microbiol. 2022 Nov 10;13:1025132. doi: 10.3389/fmicb.2022.1025132 (PMC9687090; doi:10.3389/fmicb.2022.1025132)
Supplement: Supplementary file 6 [file Table_6.XLSX]

## Sheet: CombiFile MALTO3ab Array4_paren
strain	readinggroup	treatment	agar absorbance	minimumwithoutagar	maximumwithoutagar	maximumchange	maximumslope	lag	Absorbance in time measurements	0	0.3333	0.6667	1	1.3333	1.6667	2	2.3333	2.6667	3	3.3333	3.6667	4	4.3333	4.6667	5	5.3333	5.6667	6	6.3333	6.6667	7	7.3333	7.6667	8	8.3333	8.6667	9	9.3333	9.6667	10	10.3333	10.6667	11	11.3333	11.6667	12	12.3333	12.6667	13
OS101	S. uvarum	SM + Mtt	0.1976	0.097	2.12	2.023	0.076725	15.9335		0.0978	0.097	0.0995	0.0997	0.1015	0.1007	0.1018	0.1016	0.1022	0.1028	0.1041	0.1021	0.1042	0.1033	0.1027	0.1041	0.1043	0.1074	0.1059	0.1043	0.1052	0.1059	0.1071	0.1092	0.1138	0.1143	0.1171	0.1198	0.1222	0.1278	0.1354	0.1401	0.1455	0.1535	0.1589	0.1653	0.1721	0.1782	0.185	0.1912
OS101	S. uvarum	SM + Mtt	0.1976	0.0981	2.1324	2.0343	0.07125	15.7172		0.0981	0.0993	0.1036	0.1039	0.1049	0.1031	0.1041	0.1034	0.1024	0.1026	0.1031	0.1027	0.1021	0.1027	0.1018	0.1052	0.1047	0.106	0.1062	0.1078	0.1092	0.1135	0.1132	0.1158	0.12	0.1217	0.1248	0.1256	0.131	0.1379	0.1443	0.1482	0.1531	0.1598	0.1634	0.1706	0.1762	0.1832	0.1859	0.1905
OS101	S. uvarum	SM + Mtt	0.1963	0.1528	2.1842	2.0314	0.0734249	12.0718		0.1528	0.156	0.1591	0.1571	0.1608	0.1587	0.1619	0.1605	0.1623	0.1631	0.1649	0.1661	0.1669	0.1692	0.1708	0.173	0.1736	0.1792	0.1808	0.1826	0.1867	0.1883	0.1918	0.1978	0.2034	0.2082	0.2152	0.22	0.2267	0.2341	0.2409	0.2474	0.2547	0.2635	0.2722	0.2821	0.2914	0.3013	0.3118	0.3221
OS101	S. uvarum	SM + Mtt	0.1958	0.0861	2.1159	2.0298	0.0666375	17.5982		0.0861	0.0876	0.0912	0.0918	0.0928	0.0927	0.0947	0.0946	0.0963	0.0968	0.0991	0.0985	0.0985	0.0997	0.0989	0.0999	0.0998	0.1011	0.1019	0.102	0.1013	0.103	0.1026	0.1028	0.1052	0.1049	0.1078	0.1078	0.1105	0.1134	0.1164	0.1182	0.1217	0.1281	0.1317	0.1367	0.1417	0.1473	0.151	0.1586
OS102	S. uvarum	SM + Mtt	0.198	0.0771	2.0455	1.9684	0.0708375	14.3236		0.0771	0.0784	0.0804	0.0818	0.0822	0.0823	0.0854	0.0836	0.0852	0.0864	0.0869	0.0872	0.0883	0.0874	0.0873	0.0896	0.0907	0.0922	0.0925	0.096	0.0984	0.1012	0.1041	0.1081	0.1143	0.1162	0.1216	0.1253	0.1314	0.1357	0.1425	0.1486	0.1545	0.1629	0.1687	0.1771	0.1827	0.1934	0.1991	0.2088
OS102	S. uvarum	SM + Mtt	0.1965	0.0508	2.016	1.9652	0.06975	18.2172		0.0508	0.0521	0.053	0.055	0.0566	0.0556	0.0588	0.0593	0.0599	0.0616	0.0631	0.064	0.0645	0.0676	0.0662	0.0682	0.0696	0.0723	0.0735	0.0726	0.0739	0.0751	0.0764	0.0778	0.0816	0.0824	0.084	0.0845	0.0872	0.0899	0.0907	0.0938	0.0951	0.0996	0.1006	0.1049	0.1075	0.1124	0.1145	0.1203
OS102	S. uvarum	SM + Mtt	0.1955	0.078	1.9954	1.9174	0.0713625	14.1985		0.0784	0.078	0.0807	0.0804	0.0833	0.0819	0.0854	0.0852	0.0854	0.0874	0.089	0.0889	0.0912	0.0913	0.0917	0.0942	0.0951	0.0981	0.0996	0.1026	0.1065	0.1092	0.1129	0.1161	0.122	0.1247	0.1282	0.1331	0.1361	0.1441	0.1509	0.1576	0.1643	0.171	0.1768	0.1838	0.193	0.1996	0.2089	0.2173
OS102	S. uvarum	SM + Mtt	0.1975	0.0725	2.0051	1.9326	0.069225	15.2972		0.0742	0.0725	0.0745	0.0757	0.0777	0.076	0.0801	0.0795	0.0809	0.0833	0.0843	0.0847	0.0854	0.0862	0.0859	0.0869	0.0875	0.091	0.0925	0.0931	0.0954	0.0965	0.0997	0.1018	0.1061	0.1093	0.114	0.1157	0.1191	0.1252	0.1311	0.1371	0.1418	0.1498	0.1552	0.164	0.1693	0.1774	0.185	0.1933
OS114	S. paradoxus	SM + Mtt	0.1938	0.1191	2.4048	2.2857	0.082125	11.6091		0.122	0.1194	0.1196	0.1191	0.1218	0.1231	0.1289	0.1311	0.1364	0.1406	0.146	0.1498	0.1551	0.1581	0.1606	0.1644	0.1674	0.1684	0.1683	0.1687	0.169	0.1709	0.1712	0.1743	0.1792	0.1814	0.1871	0.1934	0.204	0.2181	0.2318	0.2423	0.2536	0.2671	0.2727	0.2806	0.2915	0.3015	0.3161	0.3296
OS114	S. paradoxus	SM + Mtt	0.1918	0.1909	2.4818	2.2909	0.0756375	7.98926		0.192	0.1928	0.1909	0.1916	0.195	0.1984	0.2082	0.2133	0.2203	0.2267	0.2339	0.2393	0.2469	0.2537	0.2604	0.2685	0.2757	0.2847	0.2893	0.2963	0.3046	0.3134	0.3247	0.3353	0.3489	0.3594	0.3688	0.3805	0.3924	0.4057	0.422	0.4354	0.4503	0.471	0.4835	0.4994	0.5186	0.5353	0.5581	0.5767
OS114	S. paradoxus	SM + Mtt	0.1935	0.1229	2.3934	2.2705	0.0796875	10.7705		0.1255	0.1229	0.1229	0.1238	0.1259	0.1286	0.1321	0.1354	0.1427	0.1463	0.1523	0.1552	0.163	0.1667	0.1714	0.175	0.1767	0.1781	0.1784	0.1804	0.1846	0.1893	0.1952	0.204	0.2174	0.2252	0.2336	0.2435	0.2555	0.2647	0.2747	0.2828	0.2937	0.3067	0.3173	0.3295	0.3441	0.3584	0.3708	0.3836
OS114	S. paradoxus	SM + Mtt	0.1928	0.1003	2.384	2.2837	0.0811125	13.1307		0.101	0.1003	0.1007	0.1015	0.1044	0.1054	0.1099	0.1137	0.1179	0.123	0.1268	0.1305	0.135	0.1396	0.1421	0.1464	0.1492	0.1513	0.1527	0.1532	0.1569	0.1585	0.1605	0.1624	0.1649	0.1681	0.1697	0.1707	0.1755	0.1802	0.1854	0.1938	0.2014	0.2085	0.2164	0.2266	0.2394	0.2521	0.2631	0.2749
OS115	S. paradoxus	SM + Mtt	0.1934	0.1358	2.4716	2.3358	0.076875	9.7122		0.1362	0.1358	0.136	0.1376	0.1424	0.1453	0.1528	0.1559	0.1649	0.1684	0.1757	0.1816	0.1859	0.1941	0.1984	0.2066	0.213	0.2211	0.2263	0.2325	0.2391	0.2476	0.2532	0.2596	0.2689	0.276	0.2841	0.2957	0.3042	0.3166	0.3259	0.335	0.3457	0.3584	0.3753	0.3886	0.399	0.4133	0.4267	0.4418
OS115	S. paradoxus	SM + Mtt	0.1926	0.1066	2.452	2.3454	0.0793125	13.1336		0.1073	0.1066	0.1107	0.1103	0.1144	0.1154	0.1203	0.1237	0.1279	0.1316	0.1373	0.1413	0.1445	0.1485	0.1524	0.1565	0.1624	0.1635	0.1645	0.1624	0.1638	0.1649	0.1661	0.1665	0.1709	0.1733	0.1787	0.1823	0.1904	0.2001	0.2079	0.2127	0.221	0.2315	0.2402	0.2485	0.2597	0.2677	0.2774	0.29
OS115	S. paradoxus	SM + Mtt	0.1947	0.0842	2.4246	2.3404	0.074325	14.6135		0.0903	0.0847	0.0842	0.0862	0.0887	0.0886	0.0929	0.0951	0.0994	0.1008	0.1055	0.1069	0.1114	0.1146	0.1168	0.1218	0.125	0.1282	0.1289	0.1327	0.1339	0.136	0.1358	0.1387	0.141	0.1422	0.143	0.1452	0.1478	0.1511	0.1514	0.1541	0.158	0.1648	0.1685	0.1746	0.1835	0.1895	0.2003	0.2089
OS115	S. paradoxus	SM + Mtt	0.195	0.1227	2.5012	2.3785	0.084225	10.7587		0.1243	0.1227	0.1229	0.1245	0.1282	0.129	0.136	0.1391	0.1452	0.1482	0.1525	0.1563	0.1618	0.1663	0.1706	0.1784	0.1811	0.1862	0.1881	0.1908	0.1933	0.1953	0.1993	0.2035	0.2109	0.2165	0.2219	0.2276	0.2389	0.2498	0.2594	0.2692	0.2804	0.2937	0.3074	0.3202	0.3326	0.3469	0.3592	0.3733
OS122	S. kudriavzevii	SM + Mtt	0.1925	0.1482	2.21	2.0618	0.064125	9.79376		0.1512	0.1484	0.1482	0.1496	0.1512	0.1556	0.16	0.1621	0.1683	0.1732	0.1776	0.1802	0.1851	0.1882	0.1918	0.1973	0.1998	0.2047	0.206	0.2106	0.2177	0.2235	0.2278	0.233	0.24	0.2486	0.2544	0.2662	0.2743	0.2821	0.2925	0.3023	0.3122	0.321	0.3329	0.3458	0.3584	0.3693	0.3847	0.3976
OS122	S. kudriavzevii	SM + Mtt	0.1926	0.1368	2.2395	2.1027	0.0695625	11.4275		0.1402	0.137	0.1368	0.1382	0.1403	0.1417	0.1494	0.1498	0.1546	0.1554	0.1599	0.1642	0.1655	0.1681	0.171	0.176	0.1783	0.181	0.1812	0.1847	0.1888	0.1914	0.1943	0.2003	0.2068	0.2123	0.2183	0.2241	0.2335	0.24	0.25	0.2596	0.2674	0.2787	0.2877	0.2971	0.3056	0.3171	0.3282	0.3391
OS122	S. kudriavzevii	SM + Mtt	0.1933	0.123	2.2842	2.1612	0.0633375	12.1727		0.1282	0.1232	0.123	0.123	0.1256	0.1278	0.1327	0.1337	0.1382	0.1417	0.1441	0.1485	0.1507	0.1537	0.1541	0.1569	0.1588	0.1621	0.1622	0.1658	0.1674	0.1696	0.1714	0.1745	0.1784	0.1822	0.1855	0.1883	0.1948	0.2008	0.2071	0.2138	0.2224	0.2318	0.2426	0.2509	0.2588	0.268	0.2765	0.2853
OS122	S. kudriavzevii	SM + Mtt	0.1944	0.1277	2.2638	2.1361	0.06945	12.1339		0.1288	0.1277	0.1282	0.1281	0.1308	0.1349	0.1406	0.1426	0.1451	0.1487	0.1533	0.1564	0.158	0.1602	0.1618	0.1658	0.1664	0.168	0.1675	0.1713	0.1739	0.1734	0.1762	0.1803	0.1866	0.1901	0.1965	0.1999	0.2097	0.2163	0.2267	0.2339	0.2414	0.2527	0.2614	0.2715	0.2801	0.29	0.3001	0.3112
OS123	S. kudriavzevii	SM + Mtt	0.1932	0.1029	1.8744	1.7715	0.058425	14.7612		0.1084	0.104	0.1029	0.1052	0.1072	0.1076	0.1104	0.1101	0.113	0.1122	0.1165	0.1162	0.1184	0.1211	0.1213	0.1234	0.1246	0.1266	0.1282	0.131	0.1328	0.1342	0.1362	0.1392	0.1425	0.1445	0.1474	0.1489	0.1496	0.1539	0.1568	0.1596	0.1633	0.1689	0.1733	0.1801	0.1885	0.1953	0.2028	0.2126
OS123	S. kudriavzevii	SM + Mtt	0.193	0.1239	1.8937	1.7698	0.0599625	15.8449		0.1254	0.1253	0.1239	0.1253	0.1269	0.1283	0.1291	0.1294	0.1298	0.1302	0.1314	0.131	0.1303	0.1305	0.1288	0.1297	0.129	0.1293	0.1291	0.1307	0.1322	0.1327	0.1365	0.1389	0.1438	0.1463	0.1494	0.1534	0.1583	0.1634	0.1712	0.1786	0.1845	0.1936	0.1995	0.2063	0.2132	0.218	0.2228	0.2283
OS123	S. kudriavzevii	SM + Mtt	0.1914	0.1004	1.8931	1.7927	0.0562875	16.7657		0.107	0.1004	0.1006	0.1004	0.1023	0.1024	0.1039	0.1042	0.1055	0.1078	0.1082	0.1107	0.1113	0.1125	0.1127	0.1153	0.1155	0.119	0.1193	0.122	0.1223	0.1247	0.1261	0.1277	0.1309	0.1309	0.1319	0.132	0.1326	0.1349	0.1374	0.139	0.1402	0.1413	0.1457	0.1505	0.1522	0.1588	0.1662	0.1733
OS123	S. kudriavzevii	SM + Mtt	0.1931	0.0906	1.8138	1.7232	0.052425	17.5288		0.099	0.0924	0.0906	0.092	0.0925	0.0926	0.094	0.0942	0.0939	0.0956	0.0976	0.0972	0.0968	0.0991	0.0985	0.102	0.1024	0.1034	0.1047	0.1068	0.1088	0.1096	0.1101	0.1126	0.116	0.1165	0.1187	0.1213	0.1224	0.1235	0.1274	0.1297	0.1321	0.1365	0.1395	0.1448	0.1477	0.1508	0.1544	0.1603
OS124	S. mikatae	SM + Mtt	0.1934	0.1123	1.345	1.2327	0.0251625	12.3661		0.1158	0.1123	0.1129	0.1151	0.1185	0.1193	0.1249	0.1254	0.1273	0.1297	0.133	0.1369	0.1392	0.1421	0.1432	0.1474	0.1513	0.1541	0.1563	0.1605	0.1628	0.1662	0.1693	0.171	0.1765	0.177	0.1819	0.1841	0.1886	0.1917	0.1998	0.2029	0.2103	0.2122	0.2165	0.219	0.2163	0.2184	0.2172	0.2187
OS124	S. mikatae	SM + Mtt	0.1957	0.1316	1.6148	1.4832	0.033375	12.0389		0.1347	0.1316	0.1344	0.1359	0.1394	0.1414	0.1465	0.1477	0.1517	0.1545	0.158	0.1611	0.1629	0.1676	0.1699	0.1751	0.1806	0.1825	0.1859	0.1902	0.1904	0.1939	0.1976	0.1995	0.2031	0.2012	0.2055	0.2071	0.2074	0.2105	0.2123	0.2134	0.2142	0.2135	0.2161	0.217	0.2196	0.2227	0.2252	0.2299
OS124	S. mikatae	SM + Mtt	0.1941	0.156	1.5848	1.4288	0.0275625	8.78185		0.1625	0.156	0.1573	0.16	0.1622	0.1636	0.1688	0.1707	0.1736	0.1776	0.1813	0.1827	0.1858	0.1881	0.1906	0.1932	0.1962	0.1985	0.1971	0.201	0.2032	0.2056	0.2056	0.2082	0.2118	0.2121	0.2139	0.2181	0.2224	0.2272	0.2326	0.2374	0.2419	0.2492	0.2564	0.2624	0.2688	0.2738	0.2803	0.289
OS124	S. mikatae	SM + Mtt	0.1936	0.1453	1.5605	1.4152	0.0270375	9.70273		0.15	0.1453	0.1466	0.1494	0.1537	0.1562	0.1607	0.1624	0.1655	0.1676	0.1716	0.1751	0.1768	0.1804	0.1814	0.1864	0.1884	0.1924	0.1919	0.1924	0.1956	0.1967	0.1996	0.2013	0.2046	0.2016	0.2069	0.207	0.2105	0.2114	0.2149	0.2175	0.2237	0.2283	0.2302	0.2365	0.2397	0.2439	0.2501	0.2554
OS125	S. mikatae	SM + Mtt	0.1941	0.1158	1.7727	1.6569	0.0427874	15.6108		0.1158	0.1163	0.1172	0.1198	0.1215	0.1215	0.1275	0.1282	0.1306	0.1326	0.1353	0.1371	0.1403	0.1438	0.144	0.1484	0.151	0.1556	0.1541	0.1565	0.1593	0.1614	0.1625	0.1648	0.1683	0.1688	0.1694	0.1719	0.1759	0.1781	0.1807	0.1852	0.1881	0.1925	0.1961	0.2009	0.205	0.2073	0.2147	0.2211
OS125	S. mikatae	SM + Mtt	0.1933	0.1436	1.832	1.6884	0.041925	10.6428		0.1447	0.1436	0.1469	0.1486	0.1526	0.1548	0.1618	0.1641	0.1668	0.1692	0.1755	0.1766	0.1807	0.1855	0.1854	0.1905	0.1932	0.1948	0.1979	0.2012	0.2015	0.2034	0.2031	0.2055	0.2091	0.2088	0.2109	0.2113	0.2134	0.2191	0.2248	0.2289	0.2303	0.24	0.2446	0.2503	0.2557	0.2629	0.269	0.2756
OS125	S. mikatae	SM + Mtt	0.1928	0.1407	1.8315	1.6908	0.045975	12.4524		0.1472	0.1424	0.1407	0.1449	0.1486	0.1502	0.1554	0.1556	0.1609	0.1626	0.1676	0.1689	0.1697	0.1741	0.1756	0.1785	0.1838	0.186	0.1892	0.193	0.1943	0.1998	0.2017	0.2063	0.2109	0.2144	0.2182	0.2219	0.2277	0.2325	0.2395	0.2444	0.2495	0.2581	0.2619	0.2675	0.2738	0.2816	0.2892	0.2943
OS125	S. mikatae	SM + Mtt	0.1928	0.1353	1.7527	1.6174	0.03945	12.7186		0.1363	0.1353	0.1379	0.1412	0.1449	0.1462	0.1505	0.1541	0.1556	0.1593	0.165	0.166	0.169	0.1704	0.1753	0.1785	0.1802	0.1845	0.1837	0.186	0.1891	0.1906	0.1911	0.1935	0.1944	0.1934	0.1906	0.1908	0.1887	0.1892	0.1922	0.1927	0.1951	0.1987	0.2016	0.2063	0.2093	0.212	0.2169	0.2229
OS126	S. mikatae	SM + Mtt	0.1939	0.1375	1.5285	1.391	0.0329625	11.0072		0.1377	0.1375	0.1375	0.1395	0.1418	0.1439	0.1481	0.1487	0.1535	0.1555	0.1604	0.1635	0.1656	0.1701	0.172	0.1765	0.1803	0.1845	0.1844	0.1868	0.1917	0.1954	0.1961	0.1982	0.2025	0.205	0.2095	0.2103	0.2138	0.2148	0.2182	0.2203	0.2226	0.2267	0.2295	0.2358	0.2378	0.2443	0.2453	0.2506
OS126	S. mikatae	SM + Mtt	0.1946	0.1171	1.4666	1.3495	0.026475	10.7205		0.1171	0.1192	0.1212	0.1226	0.1243	0.127	0.132	0.1336	0.1374	0.1388	0.1421	0.1462	0.1482	0.1507	0.1519	0.156	0.1599	0.1612	0.1631	0.1662	0.1682	0.1717	0.1738	0.175	0.18	0.1839	0.1846	0.1873	0.1905	0.1933	0.1971	0.2006	0.204	0.2087	0.2128	0.2176	0.2176	0.2201	0.2212	0.2236
OS126	S. mikatae	SM + Mtt	0.1934	0.1605	1.6856	1.5251	0.038925	8.38536		0.1655	0.1608	0.1605	0.1642	0.1671	0.1702	0.1753	0.1769	0.1822	0.1854	0.1903	0.1907	0.1942	0.1983	0.2013	0.2062	0.2101	0.2139	0.216	0.2223	0.2256	0.2284	0.2348	0.243	0.2505	0.2548	0.2621	0.2692	0.2754	0.2847	0.2921	0.2989	0.3063	0.3166	0.3258	0.3335	0.3431	0.3488	0.3554	0.37
OS126	S. mikatae	SM + Mtt	0.1957	0.1507	1.5028	1.3521	0.0311625	9.67589		0.1556	0.1507	0.1507	0.154	0.1563	0.1589	0.1647	0.1665	0.1699	0.1726	0.176	0.1769	0.1804	0.1825	0.1837	0.1866	0.1881	0.1907	0.1903	0.1928	0.1933	0.1958	0.196	0.1986	0.2032	0.2038	0.2085	0.2091	0.2136	0.2191	0.2245	0.2306	0.2363	0.2445	0.2533	0.2595	0.2642	0.2727	0.2817	0.2863
OS127	S. mikatae	SM + Mtt	0.1951	0.1423	3.0534	2.9111	0.086175	9.66435		0.1501	0.145	0.1423	0.1437	0.1452	0.1474	0.1519	0.1561	0.1598	0.1627	0.1682	0.1697	0.1736	0.178	0.1806	0.1868	0.1905	0.1951	0.2031	0.2092	0.2196	0.2312	0.2414	0.2506	0.2616	0.2675	0.2783	0.2918	0.3007	0.3123	0.3279	0.3386	0.3497	0.3646	0.381	0.3984	0.4198	0.4347	0.4491	0.4687
OS127	S. mikatae	SM + Mtt	0.1941	0.1272	2.7837	2.6565	0.0768	12.3242		0.13	0.1272	0.1273	0.1291	0.1318	0.1329	0.1378	0.1399	0.1435	0.1458	0.1532	0.1556	0.158	0.1612	0.1634	0.1656	0.1673	0.1697	0.1694	0.171	0.1707	0.1683	0.1681	0.1684	0.1716	0.1743	0.178	0.1857	0.1937	0.206	0.2163	0.2263	0.2396	0.2513	0.2627	0.2722	0.2823	0.2898	0.3006	0.3123
OS127	S. mikatae	SM + Mtt	0.1933	0.1442	2.8199	2.6757	0.0771375	10.2959		0.1502	0.1455	0.1442	0.1458	0.1474	0.1497	0.1542	0.1576	0.1612	0.1627	0.1663	0.1672	0.17	0.1717	0.1713	0.1732	0.174	0.178	0.1775	0.1831	0.1887	0.1954	0.2048	0.2153	0.2297	0.242	0.2538	0.2638	0.2723	0.2836	0.2922	0.3009	0.311	0.3285	0.3393	0.3533	0.3654	0.3828	0.397	0.4111
OS127	S. mikatae	SM + Mtt	0.1945	0.143	2.7635	2.6205	0.0767625	9.50887		0.1515	0.1446	0.143	0.143	0.1464	0.1476	0.1523	0.1543	0.1589	0.1618	0.1648	0.1673	0.1703	0.1744	0.1786	0.185	0.1889	0.1947	0.202	0.2107	0.2182	0.2279	0.2405	0.2496	0.2622	0.272	0.2801	0.2889	0.2967	0.3105	0.3237	0.3333	0.346	0.3632	0.3757	0.3881	0.4052	0.4227	0.4407	0.4578
OS128	S. mikatae	SM + Mtt	0.1955	0.128	2.7748	2.6468	0.0723	13.6667		0.1325	0.1298	0.128	0.128	0.1321	0.131	0.1378	0.1407	0.1442	0.1457	0.1489	0.1506	0.1537	0.156	0.1564	0.1608	0.1619	0.1645	0.1655	0.1662	0.1672	0.1697	0.1685	0.1692	0.1721	0.1744	0.1763	0.1821	0.1889	0.1971	0.2076	0.2165	0.2255	0.2363	0.2478	0.2575	0.2679	0.2779	0.288	0.2981
OS128	S. mikatae	SM + Mtt	0.1953	0.1413	2.922	2.7807	0.0632625	9.32524		0.1502	0.1455	0.1413	0.1415	0.1436	0.1468	0.1527	0.1544	0.1597	0.1618	0.1663	0.1681	0.1725	0.1754	0.1774	0.1811	0.1845	0.1877	0.1893	0.196	0.1999	0.2073	0.2128	0.2185	0.2278	0.2371	0.2458	0.2553	0.2678	0.2777	0.2895	0.3005	0.3107	0.3206	0.3311	0.3422	0.352	0.3645	0.3801	0.3909
OS128	S. mikatae	SM + Mtt	0.1932	0.0799	2.6196	2.5397	0.07605	17.2774		0.0831	0.0803	0.0803	0.0799	0.0826	0.0831	0.0873	0.0884	0.0901	0.0929	0.0945	0.0953	0.0984	0.0998	0.1029	0.1061	0.1078	0.1112	0.1125	0.1141	0.119	0.122	0.1236	0.127	0.1337	0.1334	0.1386	0.1419	0.1438	0.1471	0.1534	0.1554	0.1587	0.1632	0.1683	0.1709	0.1748	0.1794	0.1858	0.1927
OS128	S. mikatae	SM + Mtt	0.1955	0.1088	2.758	2.6492	0.066525	13.251		0.1105	0.1096	0.1088	0.1102	0.1139	0.1142	0.1208	0.1236	0.127	0.1283	0.134	0.1358	0.1385	0.143	0.1442	0.1497	0.1534	0.1569	0.1579	0.1609	0.1631	0.1642	0.1687	0.1708	0.1754	0.1752	0.1769	0.1781	0.1802	0.1862	0.1904	0.1969	0.2034	0.2119	0.2215	0.2312	0.2408	0.2506	0.2621	0.2726
OS129	S. mikatae	SM + Mtt	0.1963	0.1005	2.7418	2.6413	0.09135	13.4455		0.103	0.1005	0.1009	0.1032	0.1043	0.1063	0.1118	0.1138	0.1149	0.1174	0.1218	0.1231	0.1274	0.1297	0.1292	0.1309	0.1318	0.1332	0.1362	0.1379	0.1392	0.1414	0.143	0.1456	0.1502	0.1501	0.1517	0.1562	0.1627	0.1734	0.1807	0.1893	0.2011	0.2113	0.2201	0.2348	0.2445	0.2559	0.2641	0.2776
OS129	S. mikatae	SM + Mtt	0.1966	0.116	2.6857	2.5697	0.0919875	12.8384		0.1247	0.116	0.1165	0.1171	0.1198	0.1213	0.1268	0.1291	0.1318	0.1347	0.1385	0.1413	0.143	0.145	0.1473	0.1518	0.1522	0.1557	0.1554	0.1587	0.1597	0.159	0.1569	0.1578	0.1605	0.1613	0.1648	0.1691	0.177	0.1872	0.1965	0.2074	0.2193	0.2362	0.2449	0.2547	0.2643	0.2746	0.2862	0.2992
OS129	S. mikatae	SM + Mtt	0.195	0.0948	2.715	2.6202	0.09195	14.2045		0.0988	0.0948	0.0958	0.0959	0.0972	0.0989	0.1028	0.1038	0.1072	0.1089	0.1129	0.1152	0.1161	0.1192	0.1211	0.1245	0.1266	0.1309	0.1321	0.1349	0.1368	0.1379	0.1403	0.1426	0.1456	0.1452	0.1461	0.1476	0.1518	0.1576	0.1615	0.1684	0.1754	0.1879	0.196	0.2088	0.219	0.2296	0.2401	0.2501
OS129	S. mikatae	SM + Mtt	0.1946	0.1239	2.8293	2.7054	0.0972375	12.0766		0.1301	0.1265	0.1239	0.1258	0.1283	0.129	0.1353	0.1368	0.1401	0.1426	0.1454	0.1487	0.1504	0.1547	0.1535	0.1561	0.1577	0.1585	0.1554	0.1538	0.1516	0.1505	0.1529	0.1561	0.1626	0.1696	0.1793	0.1922	0.2079	0.2205	0.2341	0.2439	0.251	0.2577	0.2699	0.2804	0.2964	0.3142	0.3279	0.3438
OS130	S. mikatae	SM + Mtt	0.1959	0.1045	2.7922	2.6877	0.0670875	14.1841		0.1119	0.1062	0.1045	0.1059	0.1093	0.1099	0.116	0.1169	0.1217	0.1235	0.1272	0.1319	0.1342	0.1374	0.1388	0.1428	0.147	0.1489	0.1514	0.1553	0.1549	0.1551	0.1564	0.1547	0.1586	0.1595	0.1633	0.1638	0.1694	0.1752	0.1806	0.1841	0.1926	0.1978	0.2019	0.2119	0.2206	0.2287	0.2351	0.2425
OS130	S. mikatae	SM + Mtt	0.1962	0.1444	2.8118	2.6674	0.0650625	11.3312		0.1541	0.1475	0.1444	0.1454	0.1494	0.1507	0.1556	0.1588	0.1634	0.1662	0.1684	0.1696	0.1733	0.1753	0.1767	0.1792	0.1799	0.1811	0.1784	0.1786	0.1789	0.1814	0.185	0.1894	0.1949	0.2032	0.2097	0.2201	0.2298	0.2408	0.2522	0.2616	0.2705	0.2807	0.2891	0.3009	0.3101	0.3216	0.3321	0.345
OS130	S. mikatae	SM + Mtt	0.195	0.1311	2.9745	2.8434	-0.0598828	143.757		0.1363	0.1311	0.1317	0.1313	0.1351	0.1381	0.1437	0.1464	0.1519	0.1538	0.1578	0.1606	0.1635	0.1682	0.1687	0.1733	0.1768	0.1789	0.1784	0.1788	0.1767	0.1772	0.1749	0.1747	0.1753	0.1766	0.1803	0.1843	0.1921	0.2039	0.2127	0.2249	0.2345	0.2483	0.2596	0.2689	0.2825	0.2912	0.3012	0.3119
OS130	S. mikatae	SM + Mtt	0.1965	0.103	2.7396	2.6366	0.068025	14.4686		0.103	0.1032	0.1032	0.1055	0.1107	0.1119	0.1167	0.1194	0.1235	0.1246	0.1288	0.1305	0.1335	0.1384	0.1412	0.1461	0.1503	0.1533	0.1548	0.1594	0.1623	0.1639	0.1653	0.1669	0.1701	0.1706	0.1706	0.1705	0.1717	0.1725	0.1749	0.1795	0.1834	0.191	0.1993	0.2061	0.2171	0.2279	0.2394	0.2514
OS131	S. mikatae	SM + Mtt	0.198	0.1557	2.0143	1.8586	0.046725	13.6854		0.1615	0.1557	0.1557	0.158	0.1606	0.1631	0.1675	0.1686	0.1741	0.1764	0.1812	0.1822	0.1868	0.1884	0.191	0.1923	0.1938	0.1933	0.1928	0.1926	0.1936	0.1922	0.1939	0.1932	0.1956	0.1952	0.1976	0.2006	0.2021	0.2089	0.2124	0.2169	0.2236	0.2298	0.237	0.2463	0.2522	0.261	0.2692	0.2805
OS131	S. mikatae	SM + Mtt	0.1973	0.0664	1.8792	1.8128	0.0401625	18.6153		0.0695	0.0664	0.0673	0.0685	0.0695	0.0703	0.073	0.0728	0.0758	0.0763	0.0788	0.0789	0.0811	0.0834	0.084	0.088	0.0887	0.0916	0.0929	0.0953	0.0963	0.0992	0.1021	0.103	0.1068	0.1081	0.1105	0.1123	0.1146	0.1189	0.1235	0.1258	0.1278	0.1308	0.1343	0.1396	0.1414	0.144	0.1493	0.1519
OS131	S. mikatae	SM + Mtt	0.197	0.0926	1.984	1.8914	0.0392625	15.8714		0.0939	0.0926	0.0949	0.0969	0.1	0.099	0.1037	0.1046	0.107	0.1081	0.114	0.1144	0.117	0.12	0.1198	0.1247	0.1282	0.13	0.1321	0.1352	0.1381	0.1426	0.1473	0.1492	0.1537	0.1552	0.159	0.1629	0.165	0.1691	0.1736	0.1766	0.1787	0.1842	0.186	0.1911	0.1892	0.1928	0.1924	0.1948
OS131	S. mikatae	SM + Mtt	0.1965	0.0956	1.9198	1.8242	0.0424874	15.9141		0.0967	0.0956	0.0957	0.0976	0.0997	0.1001	0.1044	0.1053	0.1082	0.1102	0.114	0.1145	0.1172	0.1205	0.1227	0.1269	0.1301	0.1319	0.1334	0.1382	0.1422	0.1454	0.1471	0.1499	0.1562	0.1575	0.1603	0.1627	0.1674	0.1714	0.1767	0.1793	0.1805	0.1835	0.1852	0.1856	0.1846	0.1844	0.1841	0.1859
OS132	S. mikatae	SM + Mtt	0.1977	0.1558	2.3319	2.1761	0.06285	8.63643		0.1609	0.1571	0.1558	0.1561	0.1602	0.1614	0.1696	0.1724	0.1791	0.1825	0.1878	0.1908	0.196	0.2022	0.2088	0.2158	0.2246	0.2334	0.2393	0.2469	0.2549	0.2655	0.2749	0.2837	0.2936	0.3038	0.3092	0.317	0.3258	0.3361	0.3486	0.3606	0.3721	0.3868	0.3999	0.4112	0.425	0.4358	0.4514	0.4688
OS132	S. mikatae	SM + Mtt	0.1981	0.0919	2.3009	2.209	0.0684	15.7354		0.0954	0.0926	0.0919	0.0933	0.0957	0.097	0.1017	0.1012	0.1061	0.107	0.1109	0.1141	0.1167	0.1206	0.1224	0.1259	0.1291	0.1327	0.1347	0.1379	0.1418	0.144	0.1471	0.1514	0.1568	0.1571	0.1617	0.1647	0.166	0.1681	0.172	0.1725	0.1715	0.1726	0.1714	0.1713	0.1716	0.1743	0.1774	0.1839
OS132	S. mikatae	SM + Mtt	0.1983	0.1228	2.2717	2.1489	0.0613875	12.8552		0.1271	0.1228	0.1234	0.1251	0.1277	0.1301	0.1352	0.1387	0.1422	0.1476	0.1525	0.1561	0.1597	0.166	0.1675	0.1721	0.176	0.1782	0.1793	0.1814	0.1832	0.1821	0.1812	0.1802	0.1789	0.1756	0.1731	0.1732	0.1754	0.1799	0.1835	0.1913	0.1985	0.2094	0.2215	0.232	0.2452	0.2554	0.2665	0.2801
OS132	S. mikatae	SM + Mtt	0.198	0.1524	2.32	2.1676	0.073425	10.5846		0.163	0.1553	0.1524	0.1531	0.1553	0.1553	0.1619	0.1652	0.1685	0.1723	0.1771	0.181	0.1857	0.1871	0.1902	0.1939	0.197	0.1977	0.1997	0.2021	0.2035	0.2116	0.2179	0.2263	0.2379	0.2475	0.2617	0.2732	0.2868	0.2997	0.3081	0.3164	0.3226	0.3323	0.343	0.3573	0.369	0.386	0.4012	0.4168
OS133	S. mikatae	SM + Mtt	0.1905	0.1432	2.993	2.8498	0.0661125	11.834		0.1496	0.1432	0.1436	0.1443	0.1468	0.1489	0.1561	0.16	0.1646	0.1665	0.1727	0.1755	0.1793	0.1816	0.1848	0.1862	0.1883	0.1867	0.1872	0.1866	0.1849	0.1843	0.186	0.1896	0.1945	0.1997	0.2063	0.2125	0.2218	0.233	0.2436	0.2543	0.2636	0.276	0.2859	0.2959	0.3083	0.3171	0.3248	0.3379
OS133	S. mikatae	SM + Mtt	0.1924	0.1491	2.9476	2.7985	0.06765	10.5506		0.162	0.1514	0.1493	0.1491	0.1521	0.1534	0.1603	0.1627	0.1677	0.1718	0.1773	0.1808	0.1832	0.1831	0.1853	0.1873	0.1871	0.1873	0.1874	0.1915	0.195	0.1979	0.205	0.2136	0.2301	0.2418	0.2498	0.2588	0.2677	0.2804	0.2926	0.303	0.3105	0.32	0.3309	0.342	0.3544	0.3686	0.3808	0.396
OS133	S. mikatae	SM + Mtt	0.1918	0.1276	2.7801	2.6525	0.0763864	68.3885		0.1276	0.1277	0.129	0.1326	0.1362	0.1383	0.1435	0.1475	0.1533	0.1576	0.1619	0.1648	0.167	0.1695	0.1721	0.1751	0.1792	0.1807	0.1812	0.1851	0.1906	0.195	0.2014	0.208	0.2195	0.227	0.2336	0.242	0.2487	0.2582	0.2674	0.2761	0.2874	0.2966	0.3081	0.3194	0.3313	0.3408	0.3519	0.3649
OS133	S. mikatae	SM + Mtt	0.1924	0.0718	2.7267	2.6549	0.0775125	22.6197		0.0771	0.0731	0.0728	0.072	0.0727	0.0718	0.0752	0.0756	0.0787	0.0793	0.082	0.0827	0.084	0.0861	0.0878	0.0901	0.0915	0.0918	0.0942	0.0975	0.0998	0.1017	0.1037	0.1058	0.109	0.1097	0.1132	0.1151	0.1194	0.1209	0.1242	0.1248	0.1277	0.1324	0.1342	0.1375	0.1397	0.1401	0.1422	0.1425
OS134	S. mikatae	SM + Mtt	0.1913	0.0941	2.7975	2.7034	0.0968625	15.3757		0.1001	0.0952	0.0941	0.0946	0.0958	0.0959	0.0999	0.0991	0.1025	0.1039	0.1078	0.1082	0.1117	0.1137	0.1162	0.121	0.1204	0.1228	0.1238	0.129	0.1301	0.1309	0.1338	0.1351	0.1402	0.1378	0.1405	0.1402	0.139	0.1409	0.1448	0.1484	0.1552	0.1642	0.1734	0.1841	0.1957	0.2055	0.2172	0.228
OS134	S. mikatae	SM + Mtt	0.1915	0.1118	2.7666	2.6548	0.09165	13.1593		0.1199	0.1118	0.1118	0.1135	0.1169	0.1158	0.1219	0.1218	0.1256	0.1268	0.1303	0.1322	0.1339	0.1366	0.1366	0.1408	0.1438	0.1425	0.1426	0.1425	0.1422	0.1409	0.1437	0.1455	0.1498	0.1517	0.1566	0.1654	0.1743	0.1846	0.1966	0.2071	0.2195	0.2307	0.2393	0.249	0.2574	0.2661	0.2772	0.2916
OS134	S. mikatae	SM + Mtt	0.1894	0.1014	2.6745	2.5731	0.0939	14.7923		0.1077	0.1026	0.1014	0.1018	0.1033	0.1053	0.1098	0.1125	0.1142	0.1141	0.1181	0.1192	0.1227	0.1253	0.127	0.1317	0.1317	0.1349	0.136	0.1386	0.1406	0.1422	0.1443	0.1435	0.1433	0.1423	0.1425	0.1453	0.1471	0.1535	0.1587	0.1674	0.1776	0.19	0.2009	0.2121	0.2228	0.2301	0.237	0.2442
OS134	S. mikatae	SM + Mtt	0.1903	0.1289	2.6676	2.5387	0.087825	12.105		0.1356	0.1291	0.1289	0.13	0.131	0.1335	0.1377	0.139	0.1404	0.1432	0.1453	0.1461	0.1488	0.1498	0.1504	0.1504	0.148	0.1451	0.1424	0.144	0.1465	0.1494	0.1572	0.1629	0.1781	0.1851	0.1984	0.2088	0.2205	0.2338	0.2436	0.2492	0.2545	0.2648	0.2727	0.29	0.3038	0.3191	0.3316	0.3418
OS135	S. mikatae	SM + Mtt	0.1922	0.0983	2.4497	2.3514	0.0768	14.181		0.1028	0.1	0.0993	0.0983	0.0997	0.0995	0.1048	0.1049	0.1079	0.1084	0.113	0.1131	0.1145	0.1163	0.1173	0.1185	0.1188	0.1194	0.1196	0.1215	0.122	0.1236	0.1253	0.1286	0.134	0.1356	0.1395	0.1441	0.1491	0.157	0.1651	0.1742	0.1801	0.1879	0.1991	0.2071	0.216	0.2251	0.2339	0.2456
OS135	S. mikatae	SM + Mtt	0.1935	0.1207	2.5319	2.4112	0.076425	10.631		0.1285	0.1214	0.1222	0.1207	0.1235	0.1255	0.128	0.1306	0.1327	0.1343	0.1371	0.1375	0.1378	0.138	0.1353	0.1393	0.1402	0.1434	0.1468	0.1552	0.1604	0.1697	0.1788	0.1871	0.1999	0.2055	0.2144	0.2208	0.2294	0.2362	0.2476	0.2577	0.2699	0.2809	0.2925	0.3084	0.318	0.3312	0.3443	0.3588
OS135	S. mikatae	SM + Mtt	0.1921	0.1207	2.4795	2.3588	0.0802125	10.3994		0.1315	0.1222	0.1207	0.1226	0.1253	0.1287	0.1322	0.1351	0.1373	0.138	0.1409	0.1398	0.1417	0.1411	0.1434	0.1457	0.1492	0.1536	0.1569	0.1632	0.1716	0.1808	0.1904	0.1997	0.2125	0.2194	0.2285	0.235	0.2444	0.2576	0.2679	0.2802	0.2917	0.3043	0.3197	0.3349	0.3474	0.361	0.3797	0.3934
OS135	S. mikatae	SM + Mtt	0.1931	0.092	2.5399	2.4479	0.0835874	13.8887		0.0976	0.0924	0.092	0.0922	0.0938	0.0953	0.1017	0.1012	0.1032	0.105	0.1091	0.1106	0.11	0.113	0.1147	0.1185	0.1197	0.1217	0.1224	0.1259	0.1274	0.1283	0.1304	0.1306	0.1328	0.1328	0.1367	0.139	0.144	0.1524	0.16	0.1679	0.1798	0.1915	0.2	0.212	0.2228	0.2335	0.2402	0.2509
OS137	S. paradoxus	SM + Mtt	0.1952	0.1624	2.0895	1.9271	0.0792	8.6553		0.1693	0.1637	0.1624	0.1672	0.1716	0.1759	0.1823	0.1858	0.1925	0.1979	0.204	0.2103	0.2156	0.2205	0.2274	0.2353	0.241	0.2466	0.25	0.2572	0.2654	0.2734	0.282	0.2929	0.3022	0.3104	0.32	0.3301	0.3418	0.3555	0.3681	0.3793	0.3951	0.4115	0.4268	0.4426	0.4589	0.477	0.4945	0.5173
OS137	S. paradoxus	SM + Mtt	0.1971	0.1353	2.0893	1.954	0.0781875	9.91607		0.1377	0.1353	0.1364	0.1362	0.1388	0.1418	0.1463	0.1496	0.155	0.1584	0.1615	0.1646	0.1696	0.1724	0.1744	0.1763	0.1811	0.185	0.1871	0.1917	0.197	0.2054	0.2142	0.2214	0.2328	0.2425	0.2515	0.26	0.2718	0.28	0.2888	0.3031	0.3117	0.327	0.3391	0.3548	0.3673	0.3813	0.3982	0.4145
OS137	S. paradoxus	SM + Mtt	0.1946	0.1173	2.0675	1.9502	0.082125	12.7446		0.1188	0.118	0.1173	0.1191	0.1218	0.1238	0.1273	0.1296	0.1313	0.1361	0.1397	0.142	0.1437	0.149	0.1486	0.1521	0.151	0.1521	0.1498	0.1489	0.1482	0.1475	0.1452	0.1448	0.1505	0.1514	0.1571	0.162	0.17	0.1771	0.1874	0.1967	0.2076	0.2196	0.2288	0.2376	0.2473	0.254	0.2611	0.2774
OS137	S. paradoxus	SM + Mtt	0.1955	0.1195	2.0737	1.9542	0.083625	12.6822		0.1202	0.1195	0.1213	0.1233	0.1254	0.126	0.13	0.1324	0.1364	0.1396	0.1442	0.1453	0.1486	0.1501	0.1526	0.1538	0.1535	0.1504	0.1475	0.1446	0.1447	0.1464	0.1446	0.1473	0.1529	0.1561	0.1631	0.1712	0.1826	0.1932	0.2031	0.2146	0.2238	0.2296	0.236	0.245	0.2541	0.2672	0.2792	0.2935
OS141	S. kudriavzevii	SM + Mtt	0.1945	0.075	1.995	1.92	0.0495	26.3434		0.0759	0.075	0.0774	0.0775	0.0761	0.0765	0.0791	0.0759	0.078	0.0784	0.0797	0.0797	0.0793	0.0804	0.0795	0.0812	0.0812	0.0837	0.0814	0.084	0.0831	0.0828	0.0849	0.0853	0.087	0.0866	0.0877	0.0877	0.0891	0.0899	0.0897	0.0909	0.0926	0.0948	0.0958	0.0972	0.098	0.0994	0.1012	0.1026
OS141	S. kudriavzevii	SM + Mtt	0.1955	0.0698	1.9527	1.8829	0.0472501	28.9069		0.0699	0.07	0.0707	0.0708	0.0724	0.0698	0.0722	0.0713	0.0716	0.0709	0.0722	0.0728	0.0727	0.0739	0.0731	0.0759	0.0743	0.0749	0.0754	0.0763	0.0775	0.0754	0.0769	0.0765	0.079	0.0776	0.0784	0.0785	0.0806	0.0796	0.0825	0.0822	0.0838	0.0855	0.0858	0.0867	0.0871	0.0894	0.0894	0.0895
OS141	S. kudriavzevii	SM + Mtt	0.1946	0.0759	1.9455	1.8696	0.0472125	26.1864		0.0767	0.0763	0.0763	0.0774	0.0759	0.0768	0.0786	0.0762	0.0782	0.077	0.08	0.0804	0.0792	0.0805	0.0807	0.0827	0.0822	0.0837	0.0815	0.0825	0.0834	0.084	0.0827	0.0846	0.0858	0.0844	0.0867	0.0864	0.0882	0.0877	0.0883	0.0893	0.0905	0.0935	0.0918	0.0949	0.0958	0.097	0.0966	0.1004
OS141	S. kudriavzevii	SM + Mtt	0.1962	0.0685	1.8635	1.795	0.0427876	28.7739		0.069	0.0685	0.0705	0.0705	0.0696	0.0699	0.0718	0.0697	0.0716	0.0717	0.0723	0.0729	0.0732	0.0746	0.0733	0.0744	0.0751	0.0752	0.0742	0.0753	0.0763	0.0761	0.077	0.0756	0.0793	0.0784	0.079	0.0784	0.0794	0.0805	0.0821	0.0832	0.0837	0.086	0.0861	0.0876	0.0881	0.0902	0.0893	0.093
OS142	S. paradoxus	SM + Mtt	0.1944	0.079	2.3407	2.2617	0.05745	15.2263		0.0797	0.079	0.0799	0.0806	0.0817	0.0798	0.0821	0.0829	0.0845	0.0838	0.0874	0.0872	0.0889	0.0879	0.0885	0.09	0.0905	0.0913	0.0914	0.092	0.0933	0.0935	0.096	0.0958	0.1015	0.1019	0.1044	0.1066	0.107	0.1113	0.1132	0.1166	0.1188	0.124	0.1283	0.134	0.1395	0.1436	0.1508	0.159
OS142	S. paradoxus	SM + Mtt	0.1952	0.0779	2.315	2.2371	0.060375	17.1727		0.0804	0.0781	0.0779	0.0801	0.0796	0.0796	0.0817	0.082	0.0822	0.0826	0.085	0.0854	0.0866	0.0877	0.087	0.0897	0.091	0.0916	0.0911	0.0925	0.0946	0.0959	0.0988	0.0979	0.1011	0.1017	0.1019	0.1024	0.1016	0.1041	0.1038	0.1038	0.1052	0.1091	0.11	0.1131	0.1187	0.1237	0.1291	0.1366
OS142	S. paradoxus	SM + Mtt	0.1963	0.0836	2.4318	2.3482	0.0669375	15.3871		0.0849	0.0836	0.0871	0.0886	0.09	0.0889	0.0911	0.0918	0.0933	0.0927	0.0949	0.097	0.0984	0.0991	0.0974	0.1009	0.0985	0.0983	0.0998	0.0997	0.1011	0.1009	0.1014	0.1033	0.1057	0.1049	0.105	0.1064	0.1073	0.1119	0.1139	0.1194	0.1225	0.1282	0.1327	0.1389	0.1437	0.1526	0.1589	0.1633
OS142	S. paradoxus	SM + Mtt	0.1963	0.0823	2.3539	2.2716	0.0625875	15.2165		0.0823	0.0846	0.0879	0.0887	0.0912	0.0896	0.093	0.0938	0.0952	0.0959	0.0985	0.0978	0.1001	0.1	0.0968	0.0999	0.0979	0.0995	0.097	0.0995	0.0997	0.0997	0.1002	0.1004	0.1045	0.1042	0.1072	0.1101	0.1118	0.1163	0.1205	0.1246	0.1285	0.1358	0.1405	0.1452	0.1518	0.1583	0.1644	0.1694
OS153	S. cerevisiae	SM + Mtt	0.1934	0.1177	3.3066	3.1889	0.1041	16.0903		0.1222	0.1177	0.1177	0.1205	0.124	0.1259	0.1315	0.1347	0.1371	0.1397	0.1441	0.147	0.1498	0.1543	0.1588	0.164	0.1658	0.1709	0.1726	0.1763	0.181	0.1866	0.1881	0.1891	0.1909	0.1914	0.1918	0.1939	0.1944	0.1972	0.1965	0.1997	0.2029	0.2072	0.2119	0.2177	0.2256	0.2356	0.2447	0.2549
OS153	S. cerevisiae	SM + Mtt	0.1941	0.1168	3.3059	3.1891	0.0304872	-3.20667		0.1182	0.1168	0.118	0.1209	0.1241	0.128	0.1325	0.134	0.1384	0.1384	0.1417	0.1455	0.1497	0.1515	0.1568	0.1609	0.1647	0.1666	0.1692	0.1718	0.1736	0.1771	0.1801	0.1835	0.1887	0.1884	0.1928	0.1982	0.2055	0.2143	0.2214	0.227	0.2323	0.2392	0.2466	0.2529	0.2565	0.2647	0.2715	0.2785
OS153	S. cerevisiae	SM + Mtt	0.1954	0.1297	3.3046	3.1749	0.114675	13.0554		0.1365	0.1306	0.1297	0.1341	0.1377	0.1396	0.146	0.147	0.1498	0.152	0.1546	0.1558	0.1598	0.1652	0.1697	0.1748	0.1803	0.1843	0.1865	0.191	0.1952	0.1991	0.2033	0.2091	0.2144	0.2197	0.227	0.2367	0.2464	0.2569	0.2669	0.2786	0.2862	0.2988	0.3086	0.3174	0.3258	0.3335	0.3468	0.3608
OS153	S. cerevisiae	SM + Mtt	0.1961	0.1167	3.3039	3.1872	0.113475	14.6742		0.1167	0.1174	0.1194	0.1227	0.1279	0.1295	0.1339	0.1375	0.1399	0.1427	0.1449	0.1495	0.1523	0.1584	0.1612	0.1672	0.1707	0.1739	0.1757	0.1785	0.1788	0.1799	0.1812	0.1815	0.1843	0.1833	0.1836	0.1883	0.1915	0.2006	0.2087	0.2172	0.228	0.239	0.2467	0.2579	0.2664	0.2739	0.2849	0.2922
OS154	S. paradoxus	SM + Mtt	0.1964	0.0989	2.4105	2.3116	0.0801375	13.8651		0.0989	0.1014	0.103	0.1074	0.11	0.1116	0.1157	0.119	0.1191	0.122	0.1259	0.1289	0.1322	0.1354	0.1383	0.1414	0.1463	0.1475	0.148	0.1523	0.1538	0.1557	0.1563	0.1562	0.1579	0.1559	0.1544	0.1533	0.1555	0.1585	0.1624	0.1678	0.1731	0.1842	0.191	0.2038	0.2122	0.2179	0.2261	0.2339
OS154	S. paradoxus	SM + Mtt	0.1944	0.1097	2.4139	2.3042	0.0775125	12.9182		0.1097	0.1103	0.1107	0.1135	0.1164	0.1189	0.1238	0.1249	0.1267	0.1298	0.1347	0.138	0.1414	0.144	0.1449	0.1496	0.1538	0.1551	0.1558	0.1586	0.1563	0.1595	0.1605	0.1625	0.1636	0.1641	0.1666	0.1712	0.1764	0.1845	0.1927	0.2002	0.2083	0.2184	0.2237	0.231	0.2408	0.253	0.2591	0.2713
OS154	S. paradoxus	SM + Mtt	0.1955	0.1047	2.4607	2.356	0.0808875	13.0643		0.1047	0.1088	0.1099	0.1134	0.1169	0.1203	0.1243	0.1242	0.127	0.1295	0.1322	0.1359	0.1391	0.1417	0.1432	0.1484	0.1516	0.1528	0.1554	0.1595	0.1618	0.1629	0.1623	0.1646	0.1677	0.1702	0.1715	0.1746	0.1808	0.19	0.1956	0.2016	0.2071	0.2172	0.2228	0.2305	0.2404	0.2485	0.2588	0.2713
OS154	S. paradoxus	SM + Mtt	0.195	0.1067	2.3888	2.2821	0.0801374	13.5453		0.1067	0.1068	0.1075	0.1111	0.113	0.1157	0.1207	0.1209	0.1249	0.1256	0.1287	0.1323	0.135	0.139	0.1397	0.144	0.1477	0.1505	0.152	0.1548	0.1564	0.1558	0.1559	0.1577	0.1604	0.1596	0.1602	0.1621	0.1681	0.1743	0.1811	0.1879	0.1955	0.2058	0.213	0.2239	0.2311	0.2397	0.2465	0.2559
OS161	S. paradoxus	SM + Mtt	0.1955	0.134	2.4487	2.3147	0.077925	11.1408		0.1358	0.1345	0.134	0.1364	0.1393	0.1404	0.1462	0.1487	0.1549	0.1558	0.1597	0.1619	0.1643	0.1674	0.1695	0.1716	0.1759	0.1793	0.1806	0.1833	0.1896	0.1914	0.1997	0.2068	0.2166	0.2232	0.2328	0.2405	0.2478	0.2577	0.2662	0.2746	0.2858	0.2968	0.3095	0.3198	0.333	0.3453	0.3583	0.3697
OS161	S. paradoxus	SM + Mtt	0.1966	0.1279	2.4099	2.282	0.075375	11.7121		0.1279	0.1292	0.1299	0.1314	0.1335	0.1353	0.1407	0.1437	0.1467	0.1477	0.1529	0.1553	0.1568	0.1589	0.159	0.1623	0.1629	0.1634	0.1652	0.1693	0.1714	0.1771	0.1827	0.1882	0.1963	0.1992	0.2055	0.2155	0.2209	0.231	0.2396	0.248	0.2573	0.2695	0.2775	0.2885	0.3004	0.3078	0.3178	0.3299
OS161	S. paradoxus	SM + Mtt	0.198	0.1265	2.384	2.2575	0.0810375	13.6787		0.1284	0.128	0.1265	0.1278	0.1307	0.1321	0.1382	0.1409	0.143	0.1458	0.1492	0.1524	0.1527	0.1558	0.1562	0.1578	0.1568	0.1569	0.1517	0.1489	0.146	0.1442	0.1438	0.1444	0.1476	0.1522	0.1546	0.1598	0.168	0.1774	0.1865	0.1939	0.2017	0.2127	0.2185	0.2303	0.2366	0.2452	0.2518	0.2631
OS161	S. paradoxus	SM + Mtt	0.1965	0.1288	2.4387	2.3099	0.0792375	11.9732		0.1293	0.1289	0.1288	0.1308	0.1339	0.1358	0.1407	0.1437	0.146	0.1479	0.1515	0.1538	0.1572	0.1589	0.1609	0.1634	0.1622	0.165	0.1648	0.1694	0.1735	0.1768	0.1823	0.1891	0.199	0.2025	0.2099	0.2159	0.2257	0.236	0.2439	0.2529	0.2598	0.2704	0.279	0.2899	0.3022	0.3143	0.3248	0.3356
OS18	S. mikatae	SM + Mtt	0.1935	0.1345	2.0596	1.9251	0.0596625	11.9728		0.1433	0.1349	0.1346	0.1345	0.1368	0.1384	0.1435	0.1457	0.1489	0.153	0.1547	0.1572	0.1587	0.1607	0.16	0.164	0.166	0.166	0.1673	0.1662	0.1692	0.1712	0.1713	0.1764	0.1808	0.1853	0.1928	0.2023	0.2108	0.2201	0.2312	0.2399	0.2477	0.2582	0.2682	0.2792	0.289	0.2963	0.3054	0.3182
OS18	S. mikatae	SM + Mtt	0.1935	0.1462	2.0894	1.9432	0.059475	9.37789		0.152	0.1462	0.1466	0.148	0.1525	0.1545	0.1612	0.1639	0.169	0.174	0.1751	0.1774	0.1801	0.1862	0.1868	0.1915	0.1953	0.1977	0.2012	0.2055	0.2128	0.2184	0.2282	0.2393	0.2506	0.2595	0.268	0.2816	0.2901	0.3042	0.3149	0.3218	0.3339	0.3429	0.3541	0.3664	0.3799	0.3885	0.4023	0.4161
OS18	S. mikatae	SM + Mtt	0.1926	0.1294	2.0514	1.922	0.0583125	11.5155		0.1335	0.1309	0.1294	0.133	0.1348	0.14	0.1458	0.1487	0.1518	0.1531	0.1569	0.1581	0.1613	0.1621	0.1645	0.1678	0.1684	0.1707	0.1697	0.1705	0.1693	0.1682	0.1708	0.1724	0.1776	0.1782	0.1855	0.1926	0.2013	0.2145	0.2262	0.2377	0.2501	0.2617	0.2727	0.2807	0.2889	0.2981	0.3032	0.3155
OS18	S. mikatae	SM + Mtt	0.1932	0.1231	2.0658	1.9427	0.0614625	11.9254		0.1259	0.1231	0.1242	0.1284	0.1292	0.1342	0.138	0.1403	0.144	0.1471	0.1502	0.1504	0.1532	0.1557	0.1565	0.16	0.1619	0.1633	0.162	0.1637	0.165	0.1645	0.1632	0.1646	0.1698	0.1714	0.1771	0.1825	0.1918	0.1999	0.2103	0.2198	0.2301	0.2452	0.2531	0.2634	0.2739	0.2824	0.2909	0.3012
OS185	S. paradoxus	SM + Mtt	0.1968	0.1283	2.3123	2.184	0.0703125	10.2972		0.1303	0.1283	0.1292	0.1305	0.133	0.1339	0.1416	0.1444	0.1492	0.1528	0.1598	0.1643	0.1701	0.173	0.1781	0.1833	0.1861	0.188	0.1908	0.1956	0.1974	0.2045	0.2085	0.2175	0.2261	0.2337	0.2397	0.2467	0.2552	0.2661	0.2749	0.2826	0.2938	0.3068	0.3155	0.3277	0.3391	0.3517	0.3648	0.3782
OS185	S. paradoxus	SM + Mtt	0.1971	0.1277	2.3769	2.2492	0.0748875	10.7331		0.1298	0.1279	0.1277	0.1291	0.1321	0.1334	0.1399	0.1414	0.1459	0.148	0.1533	0.1589	0.1644	0.1705	0.1743	0.1794	0.1835	0.1843	0.1856	0.1894	0.1927	0.1971	0.2028	0.209	0.2172	0.2221	0.2293	0.2376	0.247	0.2559	0.2653	0.2736	0.2827	0.2924	0.3047	0.3141	0.3287	0.3407	0.354	0.367
OS185	S. paradoxus	SM + Mtt	0.1969	0.1312	2.3833	2.2521	0.076275	10.666		0.1328	0.1315	0.1312	0.1317	0.1343	0.1362	0.1416	0.1446	0.1487	0.1518	0.1571	0.1623	0.1664	0.1728	0.176	0.182	0.1826	0.1862	0.1883	0.1918	0.1939	0.1966	0.2007	0.2036	0.2088	0.2151	0.2233	0.2316	0.2417	0.2538	0.2625	0.2686	0.2768	0.2895	0.2964	0.3121	0.3238	0.3367	0.3519	0.3653
OS185	S. paradoxus	SM + Mtt	0.1969	0.1244	2.3307	2.2063	0.08175	12.17		0.129	0.1259	0.1244	0.1249	0.1268	0.1308	0.1351	0.1387	0.1425	0.1446	0.1494	0.1531	0.1567	0.161	0.1639	0.167	0.1682	0.1688	0.1681	0.1706	0.1715	0.1718	0.1727	0.1735	0.1777	0.1809	0.1864	0.1942	0.2026	0.2135	0.2242	0.2318	0.2439	0.2514	0.2608	0.2696	0.2798	0.2906	0.3026	0.3142
OS186	S. paradoxus	SM + Mtt	0.1908	0.0965	2.3726	2.2761	0.0708375	11.7138		0.1026	0.097	0.0965	0.097	0.0993	0.1005	0.1051	0.1075	0.1115	0.1146	0.1195	0.1235	0.1269	0.1304	0.133	0.1367	0.1399	0.1411	0.14	0.1456	0.1477	0.151	0.1535	0.158	0.1637	0.1682	0.1733	0.177	0.182	0.1904	0.1959	0.2016	0.211	0.2191	0.2288	0.239	0.2488	0.2577	0.2709	0.2849
OS186	S. paradoxus	SM + Mtt	0.1918	0.113	2.3682	2.2552	0.07695	10.822		0.1195	0.1147	0.113	0.1139	0.116	0.1188	0.1236	0.1268	0.1313	0.1346	0.1401	0.1427	0.1486	0.1521	0.155	0.1586	0.161	0.1635	0.1645	0.1696	0.1727	0.178	0.1837	0.1908	0.1994	0.2069	0.2119	0.2175	0.226	0.2334	0.243	0.2533	0.2627	0.2782	0.2897	0.3026	0.3165	0.3292	0.34	0.358
OS186	S. paradoxus	SM + Mtt	0.1922	0.0919	2.3269	2.235	0.0685125	11.9444		0.0922	0.0919	0.0925	0.0945	0.0959	0.0974	0.1008	0.1038	0.106	0.1107	0.114	0.1188	0.1217	0.125	0.1286	0.1312	0.1337	0.1347	0.1359	0.1373	0.1387	0.1409	0.1436	0.1483	0.1536	0.1577	0.1621	0.1647	0.1706	0.1749	0.1831	0.1881	0.1963	0.2076	0.2185	0.2311	0.2433	0.2508	0.2633	0.2735
OS186	S. paradoxus	SM + Mtt	0.1923	0.1101	2.4286	2.3185	0.081225	12.5186		0.1123	0.1101	0.1104	0.112	0.1157	0.1164	0.1201	0.1234	0.1267	0.131	0.1371	0.1394	0.1424	0.1473	0.152	0.1538	0.1573	0.156	0.1555	0.1561	0.154	0.1547	0.1545	0.154	0.1554	0.1586	0.162	0.1685	0.1749	0.1885	0.1987	0.2078	0.2191	0.2315	0.241	0.2492	0.2614	0.2681	0.2798	0.2937
OS19	S. mikatae	SM + Mtt	0.1941	0.1532	2.1796	2.0264	0.0642375	9.79646		0.1602	0.1536	0.1532	0.1544	0.1577	0.1612	0.1674	0.1705	0.1761	0.1789	0.1831	0.1853	0.1905	0.1899	0.195	0.199	0.2033	0.2063	0.209	0.2152	0.2196	0.2274	0.2335	0.2448	0.2545	0.2627	0.2735	0.2813	0.2909	0.3021	0.3122	0.3217	0.334	0.3434	0.3551	0.3669	0.3804	0.3913	0.4029	0.4172
OS19	S. mikatae	SM + Mtt	0.194	0.1493	2.2289	2.0796	0.070275	10.7773		0.1563	0.1509	0.1493	0.1494	0.154	0.1566	0.1602	0.1637	0.1681	0.1704	0.1739	0.1759	0.1792	0.18	0.181	0.1811	0.183	0.1868	0.1854	0.1871	0.1914	0.1946	0.1986	0.2069	0.2186	0.2282	0.239	0.2482	0.261	0.2716	0.2833	0.2918	0.3004	0.3109	0.3219	0.333	0.3467	0.3608	0.3722	0.3861
OS19	S. mikatae	SM + Mtt	0.1942	0.1091	2.2075	2.0984	0.060975	12.8586		0.1107	0.1091	0.1103	0.1136	0.1163	0.1178	0.1217	0.1256	0.1292	0.1302	0.1362	0.1376	0.1401	0.1431	0.1464	0.1503	0.1535	0.1568	0.1586	0.1609	0.1636	0.1659	0.1677	0.166	0.1698	0.1664	0.1659	0.1675	0.1685	0.1712	0.1765	0.1807	0.1893	0.199	0.2091	0.2197	0.232	0.2447	0.2552	0.2652
OS19	S. mikatae	SM + Mtt	0.194	0.1433	2.1899	2.0466	0.0678375	11.4883		0.1459	0.1433	0.1442	0.1461	0.1498	0.1527	0.157	0.1613	0.1681	0.1702	0.175	0.1771	0.1778	0.1794	0.18	0.1797	0.1786	0.1767	0.1746	0.1751	0.175	0.1757	0.177	0.1825	0.191	0.1975	0.2035	0.2164	0.2257	0.2387	0.2512	0.2584	0.2711	0.2804	0.2879	0.3017	0.3097	0.3188	0.3295	0.3443
OS24	S. uvarum	SM + Mtt	0.1964	0.1019	2.0334	1.9315	0.07575	11.6752		0.1037	0.1019	0.1039	0.1059	0.1081	0.108	0.1105	0.1096	0.1096	0.1095	0.1119	0.1117	0.1108	0.1116	0.114	0.1169	0.1203	0.123	0.1238	0.126	0.1314	0.1352	0.1428	0.1486	0.1573	0.163	0.1686	0.1728	0.1803	0.1868	0.1936	0.2008	0.212	0.2244	0.233	0.2441	0.2551	0.2656	0.2775	0.2934
OS24	S. uvarum	SM + Mtt	0.197	0.0888	1.9909	1.9021	0.0685125	12.4714		0.0888	0.0904	0.0924	0.0965	0.0984	0.098	0.1012	0.1002	0.1012	0.102	0.1014	0.1024	0.1018	0.0991	0.0993	0.1021	0.1039	0.1059	0.1074	0.1082	0.1122	0.1146	0.1182	0.1222	0.1284	0.1324	0.1387	0.1434	0.1489	0.157	0.1635	0.1701	0.1773	0.1877	0.1942	0.2024	0.2118	0.2218	0.2288	0.2422
OS24	S. uvarum	SM + Mtt	0.1963	0.0915	2.016	1.9245	0.0745125	12.6732		0.0935	0.0915	0.095	0.096	0.0977	0.0988	0.1014	0.1011	0.1019	0.1027	0.1043	0.1034	0.1038	0.1034	0.1036	0.104	0.1059	0.1081	0.109	0.111	0.1115	0.1139	0.1161	0.1207	0.1257	0.1317	0.1363	0.141	0.1488	0.1565	0.1638	0.1689	0.1768	0.1838	0.1908	0.1996	0.2078	0.2191	0.231	0.2414
OS24	S. uvarum	SM + Mtt	0.1964	0.0668	1.909	1.8422	0.0655125	15.0769		0.0697	0.0668	0.069	0.071	0.0728	0.0734	0.0766	0.0764	0.0788	0.0781	0.0803	0.0808	0.0811	0.0826	0.0822	0.0863	0.0871	0.0895	0.0891	0.0917	0.0921	0.0932	0.0956	0.0961	0.0993	0.0996	0.1014	0.1034	0.107	0.1105	0.1142	0.1178	0.1224	0.1271	0.1316	0.1363	0.144	0.1492	0.1542	0.1635
OS254	S. paradoxus	SM + Mtt	0.1973	0.0991	2.3666	2.2675	0.0702	12.3504		0.0992	0.0991	0.1014	0.1038	0.1066	0.1075	0.1126	0.1138	0.1184	0.1201	0.1243	0.1271	0.1301	0.1324	0.133	0.1362	0.1375	0.1377	0.1385	0.1392	0.1425	0.1449	0.1475	0.1483	0.1529	0.1573	0.1596	0.1641	0.1716	0.1778	0.1851	0.19	0.1968	0.2082	0.2157	0.2242	0.2347	0.2437	0.2568	0.2677
OS254	S. paradoxus	SM + Mtt	0.1971	0.1177	2.3682	2.2505	0.0701625	11.564		0.1182	0.1177	0.1183	0.12	0.1224	0.1247	0.1292	0.1329	0.1372	0.1398	0.1444	0.146	0.1485	0.1512	0.1508	0.1529	0.1524	0.1529	0.1521	0.1533	0.154	0.1578	0.1607	0.1628	0.1672	0.171	0.1769	0.1817	0.1901	0.2	0.2095	0.219	0.2282	0.2405	0.2507	0.2581	0.2708	0.2817	0.2927	0.303
OS254	S. paradoxus	SM + Mtt	0.1959	0.1241	2.3514	2.2273	0.07725	11.2939		0.128	0.1241	0.125	0.1252	0.1267	0.1294	0.1357	0.136	0.1394	0.1424	0.1458	0.1472	0.15	0.1531	0.1517	0.1547	0.1531	0.1566	0.1591	0.1579	0.1601	0.1636	0.169	0.1762	0.1821	0.1882	0.1968	0.2042	0.2148	0.2239	0.2328	0.2425	0.2513	0.2638	0.2755	0.2851	0.2959	0.3096	0.3216	0.338
OS254	S. paradoxus	SM + Mtt	0.1975	0.1297	2.3523	2.2226	0.0771375	10.9425		0.1341	0.1297	0.1298	0.1305	0.1334	0.1336	0.1389	0.1416	0.1427	0.1458	0.1492	0.1527	0.1558	0.155	0.1568	0.1587	0.1581	0.1593	0.1588	0.1634	0.1681	0.1721	0.178	0.1848	0.1962	0.2024	0.2102	0.2211	0.231	0.242	0.2491	0.2595	0.2681	0.2801	0.2908	0.3042	0.3155	0.3262	0.3432	0.3568
OS269	S. paradoxus	SM + Mtt	0.1947	0.1105	2.6232	2.5127	0.0866625	12.0694		0.1117	0.1105	0.1122	0.1132	0.1157	0.1174	0.1217	0.1244	0.1293	0.1335	0.1368	0.1395	0.1452	0.1507	0.1511	0.1555	0.1575	0.1597	0.1588	0.1601	0.1619	0.1628	0.1627	0.1684	0.1724	0.1765	0.1835	0.1891	0.2004	0.2102	0.2188	0.2281	0.2357	0.247	0.2582	0.2695	0.2823	0.2958	0.3082	0.3181
OS269	S. paradoxus	SM + Mtt	0.195	0.1165	3.305	3.1885	0.0146666	-87.8464		0.1196	0.1175	0.1165	0.1171	0.1195	0.1213	0.1257	0.1279	0.1337	0.1364	0.1428	0.1453	0.1486	0.1534	0.1534	0.1558	0.1589	0.1592	0.1592	0.1571	0.1618	0.1615	0.1623	0.1674	0.1738	0.1791	0.1891	0.1977	0.211	0.2224	0.2294	0.2375	0.2488	0.256	0.2661	0.2776	0.2897	0.3054	0.3173	0.3314
OS269	S. paradoxus	SM + Mtt	0.1962	0.1056	2.4919	2.3863	0.082125	11.7568		0.1061	0.1056	0.1078	0.1086	0.1114	0.1131	0.1175	0.1208	0.1262	0.129	0.1328	0.1382	0.1394	0.1442	0.1468	0.1505	0.1522	0.1528	0.1532	0.151	0.1516	0.1518	0.1523	0.1538	0.1585	0.1606	0.1654	0.1748	0.1826	0.196	0.2081	0.2193	0.2288	0.2409	0.2516	0.2613	0.2699	0.2813	0.2934	0.3093
OS269	S. paradoxus	SM + Mtt	0.1936	0.1103	2.4169	2.3066	0.089775	12.1944		0.1103	0.1116	0.1119	0.1114	0.1156	0.1162	0.1214	0.1255	0.1295	0.1322	0.1379	0.1416	0.1441	0.1487	0.1512	0.1552	0.157	0.1574	0.1572	0.1549	0.1552	0.1556	0.1542	0.1564	0.161	0.1645	0.1707	0.1797	0.1892	0.2023	0.2128	0.223	0.2348	0.2448	0.2543	0.2644	0.2754	0.2865	0.3	0.3148
OS27	S. paradoxus	SM + Mtt	0.1914	0.0661	2.3678	2.3017	0.0550875	17.2242		0.072	0.0668	0.0671	0.067	0.0667	0.0661	0.0667	0.0664	0.0678	0.0687	0.0707	0.0714	0.0711	0.0715	0.072	0.0719	0.0768	0.0759	0.0769	0.0796	0.081	0.0822	0.0829	0.0873	0.0895	0.0893	0.0913	0.0928	0.093	0.0952	0.0965	0.0969	0.0968	0.1001	0.0996	0.1042	0.1067	0.109	0.1139	0.1177
OS27	S. paradoxus	SM + Mtt	0.1937	0.0694	2.4037	2.3343	0.0574875	15.9419		0.0744	0.0697	0.071	0.0703	0.0694	0.0698	0.0717	0.0728	0.0736	0.0744	0.0765	0.0753	0.0761	0.0763	0.0776	0.0797	0.0818	0.0833	0.0811	0.084	0.0847	0.0871	0.0895	0.0919	0.0955	0.0951	0.097	0.0993	0.0992	0.1002	0.0994	0.098	0.0983	0.1018	0.1035	0.1067	0.1103	0.1156	0.119	0.1262
OS27	S. paradoxus	SM + Mtt	0.192	0.0619	2.3356	2.2737	0.055875	17.1687		0.0675	0.0652	0.0652	0.0637	0.0634	0.0619	0.0646	0.0657	0.0666	0.0661	0.0674	0.0681	0.0689	0.069	0.0709	0.0721	0.0728	0.0732	0.0747	0.076	0.0773	0.0798	0.0815	0.0832	0.0856	0.0867	0.0883	0.0891	0.0916	0.0944	0.0951	0.096	0.0971	0.0999	0.1022	0.104	0.1072	0.1102	0.1141	0.1191
OS27	S. paradoxus	SM + Mtt	0.1927	0.0606	2.3481	2.2875	0.05805	18.3661		0.0654	0.0619	0.0617	0.062	0.0619	0.0606	0.063	0.0625	0.064	0.0649	0.0665	0.0653	0.0664	0.0667	0.0664	0.0694	0.0703	0.0702	0.0722	0.0748	0.0766	0.0764	0.0772	0.0802	0.085	0.0857	0.087	0.0883	0.09	0.0947	0.0955	0.0983	0.0996	0.1023	0.1017	0.1062	0.1065	0.1067	0.1045	0.1044
OS273	S. paradoxus	SM + Mtt	0.1967	0.0879	2.0688	1.9809	0.06315	20.2589		0.092	0.0888	0.0879	0.0881	0.0899	0.091	0.0941	0.0957	0.0985	0.1009	0.1039	0.1053	0.1069	0.1086	0.1104	0.115	0.1145	0.1181	0.118	0.1201	0.123	0.1243	0.1274	0.1293	0.1335	0.1317	0.1346	0.1346	0.1363	0.1373	0.1402	0.1392	0.1411	0.1396	0.139	0.1405	0.1377	0.1395	0.1402	0.142
OS273	S. paradoxus	SM + Mtt	0.1969	0.1182	2.0944	1.9762	0.0628125	17.8667		0.1231	0.1203	0.1182	0.1193	0.1211	0.122	0.1261	0.1278	0.131	0.1343	0.137	0.1383	0.1393	0.1414	0.1429	0.146	0.147	0.1482	0.1503	0.1516	0.1536	0.1557	0.1559	0.156	0.159	0.1567	0.1564	0.1548	0.1568	0.1582	0.1612	0.163	0.1649	0.1708	0.1736	0.182	0.1871	0.1941	0.1992	0.2085
OS273	S. paradoxus	SM + Mtt	0.1955	0.0937	2.0994	2.0057	0.0637125	20.0838		0.0971	0.0937	0.0941	0.0945	0.0979	0.0975	0.1021	0.1041	0.1059	0.1074	0.1097	0.113	0.1136	0.1157	0.1187	0.1225	0.123	0.1248	0.1283	0.1315	0.1339	0.1336	0.1376	0.14	0.1421	0.1428	0.1421	0.1436	0.1436	0.1444	0.1423	0.1413	0.1418	0.1419	0.1397	0.1406	0.1427	0.1452	0.1471	0.1504
OS273	S. paradoxus	SM + Mtt	0.1967	0.0971	2.1073	2.0102	0.0678375	19.251		0.0997	0.0974	0.0971	0.0973	0.1008	0.1007	0.1051	0.1071	0.1102	0.1097	0.1128	0.1165	0.118	0.1189	0.1213	0.1232	0.1259	0.1294	0.1303	0.1329	0.1362	0.1362	0.1388	0.141	0.1437	0.1441	0.1441	0.1434	0.1452	0.1459	0.1458	0.1456	0.147	0.1492	0.1506	0.1554	0.157	0.1593	0.1618	0.165
OS274	S. uvarum	SM + Mtt	0.197	0.0548	2.1206	2.0658	0.065175	18.9371		0.0548	0.0559	0.0569	0.0573	0.0607	0.06	0.0629	0.0642	0.0657	0.0671	0.0695	0.0691	0.0724	0.0733	0.0736	0.0776	0.0782	0.0812	0.0811	0.0826	0.0843	0.0856	0.086	0.0888	0.0905	0.0919	0.0923	0.0933	0.0966	0.0984	0.1009	0.1038	0.1042	0.1088	0.1096	0.1132	0.1159	0.1184	0.1206	0.1236
OS274	S. uvarum	SM + Mtt	0.1953	0.1077	2.1616	2.0539	0.0624	13.6026		0.1077	0.1099	0.112	0.1148	0.1191	0.1185	0.1237	0.1245	0.1262	0.128	0.1307	0.1315	0.1323	0.133	0.135	0.1367	0.1373	0.1377	0.1377	0.136	0.136	0.1355	0.1354	0.1387	0.1399	0.1412	0.1454	0.1498	0.1557	0.1636	0.1727	0.1802	0.1865	0.1969	0.203	0.2093	0.214	0.2201	0.2236	0.2346
OS274	S. uvarum	SM + Mtt	0.1971	0.0985	2.1387	2.0402	0.0649125	14.3742		0.0985	0.1	0.1024	0.1063	0.1085	0.1083	0.1128	0.1126	0.1156	0.1177	0.1203	0.1212	0.1241	0.1235	0.1251	0.1274	0.1263	0.1275	0.1283	0.1297	0.1297	0.1303	0.1321	0.1335	0.134	0.135	0.1372	0.1416	0.1488	0.1535	0.161	0.1675	0.1743	0.1827	0.1917	0.1976	0.2035	0.2088	0.2154	0.2228
OS274	S. uvarum	SM + Mtt	0.1946	0.0832	2.0866	2.0034	0.062775	15.732		0.0832	0.0849	0.0883	0.0899	0.0931	0.0936	0.0974	0.0983	0.1019	0.1042	0.1059	0.1085	0.1112	0.1127	0.1138	0.1183	0.1179	0.1215	0.1212	0.1239	0.1248	0.127	0.127	0.1276	0.1286	0.1282	0.1301	0.1287	0.1282	0.1292	0.1305	0.1329	0.1355	0.1413	0.1475	0.1545	0.1623	0.1696	0.1778	0.1846
OS28	S. paradoxus	SM + Mtt	0.1981	0.1463	2.3738	2.2275	0.075075	12.1359		0.1492	0.1463	0.1465	0.1465	0.1482	0.1477	0.1512	0.1531	0.1569	0.161	0.1653	0.1686	0.1717	0.1755	0.1756	0.1774	0.176	0.1732	0.1701	0.1692	0.1659	0.1669	0.1661	0.1694	0.175	0.1767	0.1854	0.1914	0.2049	0.2141	0.2253	0.234	0.241	0.2483	0.2558	0.267	0.2767	0.2937	0.3073	0.316
OS28	S. paradoxus	SM + Mtt	0.1978	0.1886	2.4521	2.2635	0.0744375	8.21746		0.1904	0.1906	0.1886	0.1919	0.1952	0.1997	0.2074	0.2129	0.2177	0.2221	0.2285	0.2347	0.2404	0.2478	0.2562	0.2634	0.2689	0.2739	0.2806	0.2877	0.2945	0.3022	0.3125	0.3217	0.3355	0.3407	0.3506	0.3582	0.3702	0.3825	0.3984	0.4115	0.4242	0.4417	0.4579	0.477	0.4939	0.5137	0.5283	0.5484
OS28	S. paradoxus	SM + Mtt	0.1968	0.1197	2.3845	2.2648	0.0816	13.6005		0.123	0.1198	0.1197	0.1214	0.1231	0.1236	0.1293	0.1302	0.1359	0.138	0.1442	0.1456	0.1485	0.152	0.1567	0.1597	0.1604	0.161	0.1594	0.1572	0.1565	0.1521	0.1539	0.1533	0.1599	0.1601	0.1646	0.1678	0.1765	0.1854	0.196	0.2033	0.2139	0.2222	0.2284	0.2369	0.246	0.2534	0.2614	0.2742
OS28	S. paradoxus	SM + Mtt	0.1984	0.2166	2.3848	2.1682	0.071325	7.61164		0.2347	0.2209	0.217	0.2166	0.2185	0.2202	0.2262	0.231	0.2387	0.2428	0.2505	0.2559	0.2648	0.2743	0.2793	0.2845	0.2885	0.2956	0.2992	0.3118	0.3167	0.3261	0.3348	0.3488	0.3619	0.3684	0.3794	0.3888	0.3998	0.4144	0.4291	0.4428	0.4596	0.4813	0.498	0.5163	0.5348	0.559	0.5817	0.5968
OS311	S. pastorianus	SM + Mtt	0.1942	0.0903	2.8494	2.7591	0.104475	25.9483		0.0921	0.0903	0.0913	0.0917	0.0924	0.093	0.0953	0.0947	0.0986	0.0985	0.1008	0.1017	0.1021	0.1015	0.1026	0.1065	0.1069	0.1086	0.1091	0.111	0.1124	0.1121	0.1138	0.115	0.1185	0.1173	0.118	0.1195	0.1214	0.1246	0.126	0.1271	0.1276	0.132	0.1316	0.1339	0.1346	0.1365	0.138	0.1384
OS311	S. pastorianus	SM + Mtt	0.1946	0.1288	3.0016	2.8728	0.0945374	17.7476		0.1348	0.1288	0.1293	0.1294	0.1323	0.1311	0.1341	0.1357	0.1361	0.1377	0.1404	0.1411	0.1424	0.1421	0.1429	0.1437	0.145	0.1473	0.1466	0.1485	0.1497	0.1505	0.1519	0.1511	0.1552	0.1551	0.1557	0.158	0.1595	0.1613	0.1629	0.1648	0.1688	0.1743	0.1772	0.1813	0.1868	0.1899	0.1956	0.2024
OS311	S. pastorianus	SM + Mtt	0.1981	0.0813	2.8608	2.7795	0.0867749	25.1043		0.0829	0.0813	0.0819	0.0834	0.0865	0.086	0.0897	0.09	0.0925	0.0926	0.0943	0.0948	0.0955	0.0969	0.0969	0.1004	0.0998	0.1018	0.104	0.1047	0.1059	0.1065	0.1082	0.1092	0.1123	0.113	0.1133	0.1155	0.1166	0.1182	0.1186	0.1209	0.1217	0.1221	0.1231	0.1253	0.1273	0.1281	0.1289	0.1294
OS311	S. pastorianus	SM + Mtt	0.1948	0.0824	2.9412	2.8588	0.0967876	23.8964		0.0826	0.0824	0.0847	0.0864	0.0881	0.089	0.0918	0.0918	0.0941	0.094	0.0977	0.0986	0.0999	0.1012	0.1014	0.1037	0.1035	0.1071	0.1053	0.109	0.1096	0.1105	0.112	0.1134	0.1162	0.1166	0.1186	0.1193	0.1208	0.1238	0.1236	0.1261	0.1262	0.1305	0.1291	0.1317	0.1348	0.1361	0.1366	0.1391
OS311	S. pastorianus	SM + Mtt	0.1928	0.0768	2.7403	2.6635	0.1119	26.3253		0.0781	0.0768	0.0785	0.0795	0.0804	0.08	0.0817	0.0828	0.0841	0.0831	0.0864	0.0864	0.0873	0.0882	0.0886	0.0911	0.0925	0.0916	0.0943	0.095	0.0967	0.0977	0.0985	0.1007	0.1032	0.1029	0.1036	0.105	0.1062	0.1091	0.1118	0.1116	0.1149	0.1167	0.1187	0.1219	0.1217	0.1243	0.1255	0.1257
OS311	S. pastorianus	SM + Mtt	0.1942	0.0864	2.9184	2.832	0.113175	25.9923		0.0892	0.0864	0.0866	0.0886	0.0897	0.0872	0.0923	0.0921	0.0937	0.0934	0.0956	0.0969	0.0969	0.0981	0.0993	0.102	0.102	0.1043	0.1035	0.1066	0.1084	0.1088	0.1095	0.1103	0.1126	0.112	0.1133	0.1156	0.1168	0.1191	0.1215	0.1235	0.1237	0.1279	0.1294	0.1307	0.1315	0.1333	0.1329	0.1338
OS311	S. pastorianus	SM + Mtt	0.1937	0.0688	2.9294	2.8606	0.1062	31.0066		0.0733	0.0688	0.071	0.0692	0.0715	0.0699	0.073	0.0716	0.0742	0.0751	0.0772	0.0767	0.0779	0.0791	0.0777	0.0803	0.0807	0.0838	0.0829	0.0847	0.0848	0.087	0.0873	0.089	0.0917	0.0909	0.0925	0.0928	0.0927	0.0954	0.0969	0.0969	0.0972	0.1005	0.1017	0.1034	0.1027	0.1051	0.1051	0.1064
OS311	S. pastorianus	SM + Mtt	0.1947	0.093	3.0728	2.9798	0.0983249	24.2537		0.0997	0.0946	0.093	0.0935	0.0951	0.0947	0.0973	0.0971	0.0995	0.0992	0.1025	0.1035	0.1036	0.105	0.1067	0.1068	0.1079	0.1101	0.1111	0.1128	0.112	0.1137	0.1156	0.1165	0.1179	0.1184	0.1188	0.1199	0.1225	0.1241	0.1251	0.126	0.1277	0.1292	0.1315	0.1346	0.1341	0.1362	0.1368	0.1371
OS320	S. pastorianus	SM + Mtt	0.1981	0.0842	3.2802	3.196	0.206062	13.5232		0.0875	0.0842	0.0866	0.0877	0.0898	0.091	0.094	0.094	0.0976	0.0973	0.0995	0.1019	0.1045	0.1048	0.1055	0.11	0.1103	0.1151	0.1141	0.1141	0.1141	0.1157	0.1141	0.1172	0.1233	0.1251	0.134	0.1417	0.1513	0.1623	0.1747	0.1813	0.1911	0.2034	0.2157	0.23	0.2482	0.2641	0.2796	0.3004
OS320	S. pastorianus	SM + Mtt	0.199	0.1181	3.301	3.1829	0.180075	10.6066		0.1192	0.1181	0.119	0.1216	0.1233	0.1243	0.1294	0.1302	0.1338	0.136	0.1388	0.1445	0.147	0.1506	0.1544	0.1618	0.1656	0.1716	0.1797	0.1895	0.1943	0.2025	0.2117	0.2199	0.234	0.2443	0.2572	0.2695	0.2877	0.3049	0.3228	0.3423	0.3626	0.387	0.4141	0.4413	0.4746	0.502	0.5408	0.5814
OS320	S. pastorianus	SM + Mtt	0.1977	0.0884	3.2219	3.1335	0.1932	13.7945		0.0888	0.0884	0.0915	0.092	0.095	0.0967	0.1004	0.1026	0.1037	0.1032	0.1077	0.1095	0.1116	0.1128	0.1151	0.1179	0.1197	0.1212	0.1206	0.1204	0.1201	0.12	0.1184	0.1226	0.1284	0.1332	0.1401	0.1473	0.1561	0.1667	0.1761	0.1853	0.1963	0.2079	0.2191	0.2345	0.2488	0.2661	0.2803	0.3013
OS320	S. pastorianus	SM + Mtt	0.1978	0.1005	3.3022	3.2017	0.19125	12.4188		0.1025	0.1005	0.1017	0.1034	0.1056	0.1054	0.1102	0.1101	0.112	0.1136	0.1174	0.1181	0.1187	0.1192	0.1183	0.1216	0.122	0.1228	0.1215	0.1265	0.1308	0.1351	0.1431	0.1502	0.1627	0.1704	0.1819	0.189	0.1977	0.2083	0.2228	0.2355	0.2503	0.2664	0.2826	0.3034	0.3221	0.3436	0.3646	0.3891
OS34	S. paradoxus	SM + Mtt	0.1897	0.0705	3.3103	3.2398	0.153075	16.1862		0.0747	0.0717	0.0705	0.0717	0.0712	0.0715	0.0731	0.0748	0.0749	0.0765	0.0806	0.0816	0.0837	0.0854	0.0865	0.0913	0.0955	0.0987	0.0998	0.1055	0.1061	0.1098	0.113	0.1169	0.1231	0.1268	0.1285	0.1323	0.136	0.1412	0.1449	0.1477	0.1456	0.1499	0.1552	0.1625	0.172	0.1757	0.1829	0.1924
OS34	S. paradoxus	SM + Mtt	0.1889	0.0804	3.3111	3.2307	0.127125	12.4087		0.0851	0.0822	0.0819	0.0826	0.0812	0.0804	0.0832	0.0831	0.0855	0.0857	0.0899	0.0926	0.0968	0.0987	0.1006	0.1058	0.1102	0.1143	0.1164	0.1204	0.1233	0.1272	0.1337	0.1407	0.1474	0.1472	0.1527	0.1593	0.1677	0.1769	0.189	0.1999	0.2083	0.2217	0.2388	0.2523	0.2703	0.2876	0.3073	0.3282
OS34	S. paradoxus	SM + Mtt	0.1907	0.0796	3.3093	3.2297	0.144975	13.7384		0.0852	0.0824	0.0822	0.0813	0.0819	0.0796	0.0824	0.0827	0.0842	0.0859	0.0894	0.091	0.0934	0.0979	0.0994	0.1025	0.1049	0.1099	0.1105	0.1166	0.1191	0.1216	0.1226	0.1256	0.1284	0.1304	0.1359	0.1402	0.1472	0.1545	0.1601	0.1684	0.1752	0.1839	0.193	0.2018	0.2154	0.2288	0.2409	0.2572
OS34	S. paradoxus	SM + Mtt	0.1891	0.0267	3.3109	3.2842	0.167363	21.6163		0.0267	0.0287	0.0297	0.0299	0.0321	0.0292	0.0323	0.0314	0.0325	0.0335	0.0342	0.036	0.0347	0.0378	0.038	0.0407	0.042	0.0436	0.0451	0.0465	0.0501	0.0527	0.0539	0.0549	0.0602	0.0616	0.0643	0.065	0.0673	0.0717	0.0744	0.076	0.0797	0.0834	0.0862	0.0923	0.0959	0.1006	0.1018	0.1071
OS348	S. kudriavzevii	SM + Mtt	0.1942	0.0826	1.8508	1.7682	0.0565125	19.2433		0.0889	0.0835	0.0827	0.0826	0.0841	0.0847	0.0879	0.0877	0.0884	0.0894	0.091	0.0916	0.0922	0.0945	0.0943	0.0954	0.0983	0.0992	0.0995	0.1032	0.105	0.1066	0.1086	0.1118	0.1153	0.1146	0.1184	0.1194	0.1201	0.1229	0.1247	0.1272	0.1286	0.13	0.13	0.1327	0.1343	0.1356	0.135	0.1397
OS348	S. kudriavzevii	SM + Mtt	0.1956	0.072	1.7955	1.7235	0.0527251	21.7117		0.0762	0.072	0.0735	0.074	0.0741	0.0733	0.076	0.0749	0.0752	0.0763	0.0776	0.0777	0.0781	0.0791	0.0792	0.0815	0.0819	0.0833	0.085	0.0855	0.086	0.0882	0.091	0.0912	0.0954	0.0946	0.096	0.0987	0.1003	0.1025	0.1057	0.1065	0.111	0.1135	0.1146	0.117	0.1197	0.1224	0.1212	0.125
OS348	S. kudriavzevii	SM + Mtt	0.1933	0.0709	1.7259	1.655	0.0465	22.2107		0.0749	0.0718	0.0725	0.071	0.0735	0.0709	0.0741	0.0727	0.0745	0.0742	0.0763	0.0749	0.0773	0.078	0.0784	0.0797	0.0819	0.0812	0.0832	0.0839	0.0852	0.0868	0.0863	0.0883	0.092	0.0925	0.0934	0.0942	0.0963	0.0978	0.0995	0.1022	0.1037	0.1042	0.1047	0.1088	0.1099	0.1127	0.1119	0.1147
OS348	S. kudriavzevii	SM + Mtt	0.1927	0.0728	1.749	1.6762	0.0494625	20.6		0.0744	0.0728	0.0748	0.0743	0.0748	0.0743	0.0757	0.0758	0.0768	0.077	0.0778	0.0784	0.0802	0.0801	0.0808	0.0816	0.0835	0.0856	0.0847	0.0874	0.0899	0.0902	0.0919	0.0939	0.0973	0.097	0.0996	0.1023	0.1036	0.1069	0.1102	0.1117	0.1147	0.1163	0.1181	0.1216	0.1224	0.1246	0.125	0.1258
OS349	S. kudriavzevii	SM + Mtt	0.1942	0.1029	1.8587	1.7558	0.0434251	20.4099		0.1103	0.104	0.1031	0.1029	0.1036	0.1046	0.1085	0.1077	0.1101	0.1109	0.1123	0.1134	0.1153	0.117	0.118	0.1218	0.1241	0.126	0.1284	0.1301	0.1338	0.1345	0.138	0.1417	0.1436	0.146	0.1519	0.1515	0.1566	0.1616	0.1637	0.1667	0.1716	0.1746	0.1792	0.1839	0.1879	0.1916	0.1927	0.1969
OS349	S. kudriavzevii	SM + Mtt	0.1936	0.1026	1.8981	1.7955	0.0445874	20.4805		0.1076	0.1026	0.1042	0.1036	0.1043	0.1065	0.1073	0.1075	0.1087	0.1105	0.1125	0.1127	0.1161	0.1178	0.1185	0.1216	0.1239	0.1271	0.1282	0.1303	0.1331	0.1344	0.1372	0.1405	0.1439	0.1457	0.1481	0.1498	0.1518	0.1554	0.1579	0.1633	0.1655	0.1705	0.1726	0.1754	0.1785	0.1832	0.1864	0.1914
OS349	S. kudriavzevii	SM + Mtt	0.1943	0.1003	1.8892	1.7889	0.03735	16.9572		0.1037	0.1015	0.1006	0.1009	0.1011	0.1003	0.1041	0.1046	0.107	0.1064	0.1079	0.108	0.111	0.1123	0.1139	0.118	0.1197	0.1198	0.1223	0.1255	0.1284	0.1294	0.1322	0.1356	0.1398	0.1416	0.1446	0.1465	0.1506	0.1549	0.1587	0.1627	0.1653	0.1708	0.1743	0.1796	0.1815	0.1873	0.1892	0.1941
OS349	S. kudriavzevii	SM + Mtt	0.1944	0.0753	1.7935	1.7182	0.0357375	23.4236		0.0774	0.0753	0.0775	0.077	0.0787	0.0773	0.08	0.0784	0.0802	0.0814	0.083	0.0835	0.084	0.0863	0.0859	0.0897	0.089	0.0904	0.0917	0.0929	0.0963	0.0982	0.0991	0.0994	0.1042	0.105	0.1056	0.1086	0.109	0.1123	0.1126	0.1152	0.1169	0.122	0.1231	0.1259	0.1281	0.1314	0.1331	0.1354
OS35	S. paradoxus	SM + Mtt	0.1965	0.0981	2.3784	2.2803	0.07065	13.0163		0.1019	0.0982	0.0981	0.0997	0.0997	0.1032	0.1072	0.1083	0.1123	0.1141	0.1178	0.1208	0.1216	0.1244	0.1266	0.1304	0.1315	0.1323	0.1342	0.1357	0.1385	0.1407	0.142	0.1454	0.1493	0.148	0.1515	0.1542	0.1576	0.163	0.1687	0.1746	0.1828	0.1897	0.1992	0.2071	0.2159	0.2247	0.2338	0.2425
OS35	S. paradoxus	SM + Mtt	0.1987	0.096	2.3926	2.2966	0.074325	14.1278		0.0989	0.096	0.0979	0.0977	0.1002	0.1009	0.1038	0.107	0.1096	0.1119	0.1159	0.118	0.1203	0.1221	0.1231	0.1273	0.1298	0.13	0.1322	0.1335	0.1354	0.137	0.1381	0.1405	0.1443	0.1451	0.1468	0.1464	0.1492	0.1556	0.1595	0.1644	0.1701	0.1777	0.1846	0.191	0.1987	0.2072	0.215	0.2251
OS35	S. paradoxus	SM + Mtt	0.1969	0.1129	2.3975	2.2846	0.069825	11.7433		0.1173	0.1135	0.1129	0.1132	0.1149	0.1167	0.1205	0.1234	0.1263	0.128	0.1318	0.1331	0.1348	0.1374	0.1375	0.1411	0.1427	0.1444	0.1444	0.1467	0.1505	0.1524	0.1557	0.1608	0.1656	0.1702	0.1779	0.185	0.1911	0.2008	0.2085	0.2178	0.2243	0.2348	0.2439	0.2532	0.2635	0.2743	0.2837	0.2966
OS35	S. paradoxus	SM + Mtt	0.1972	0.0894	2.3859	2.2965	0.0768	14.3841		0.0927	0.0894	0.0904	0.091	0.0932	0.0938	0.0991	0.1016	0.1018	0.1043	0.1083	0.1115	0.1133	0.1153	0.1183	0.1214	0.1226	0.1251	0.127	0.1302	0.1323	0.1356	0.1385	0.1408	0.1436	0.1423	0.1443	0.1443	0.1459	0.1493	0.1528	0.1548	0.1591	0.1682	0.1736	0.1802	0.1873	0.1944	0.2028	0.2135
OS350	S. arboricola	SM + Mtt	0.1931	0.1194	1.565	1.4456	0.0207375	32.4974		0.1244	0.1194	0.1194	0.1196	0.1232	0.1245	0.1297	0.1336	0.138	0.1404	0.1455	0.1486	0.1519	0.1565	0.1575	0.1625	0.1669	0.1669	0.1722	0.1757	0.1782	0.181	0.1864	0.1892	0.1964	0.1986	0.2037	0.2083	0.2118	0.2171	0.2229	0.2265	0.2309	0.2361	0.2398	0.246	0.2524	0.2556	0.2602	0.2643
OS350	S. arboricola	SM + Mtt	0.1949	0.1401	1.67	1.5299	0.0227626	33.4916		0.1428	0.1401	0.1414	0.1416	0.1456	0.1481	0.155	0.1563	0.1614	0.1655	0.1694	0.1736	0.1764	0.1799	0.1804	0.1855	0.1863	0.1889	0.1896	0.1898	0.1919	0.1934	0.1948	0.1953	0.1983	0.1975	0.2001	0.2039	0.2054	0.207	0.2092	0.2112	0.215	0.22	0.2242	0.229	0.234	0.2382	0.2429	0.2486
OS350	S. arboricola	SM + Mtt	0.1936	0.1392	1.6784	1.5392	0.03105	6.31079		0.1465	0.1407	0.1392	0.1418	0.1447	0.1465	0.1515	0.1534	0.158	0.1608	0.1645	0.1697	0.1708	0.1747	0.1756	0.1776	0.1794	0.182	0.1819	0.1857	0.1855	0.1899	0.1942	0.1992	0.2062	0.2114	0.2159	0.2224	0.2305	0.2392	0.2492	0.2601	0.2709	0.2819	0.2922	0.3055	0.3182	0.329	0.3359	0.3429
OS350	S. arboricola	SM + Mtt	0.1934	0.1263	1.6057	1.4794	0.0271498	45.7806		0.1297	0.1269	0.1263	0.128	0.1304	0.1329	0.1388	0.1407	0.1442	0.1478	0.1523	0.156	0.1598	0.1614	0.1642	0.1679	0.1735	0.177	0.1791	0.1829	0.1863	0.1895	0.1916	0.1943	0.1977	0.198	0.1998	0.2003	0.2032	0.2044	0.2074	0.2065	0.2082	0.2118	0.2131	0.2172	0.22	0.2226	0.2257	0.2282
OS351	S. arboricola	SM + Mtt	0.1936	0.1249	1.0704	0.9455	0.0203999	60.4556		0.1304	0.1272	0.1249	0.1254	0.1291	0.1319	0.1378	0.1388	0.144	0.1472	0.1504	0.1528	0.1555	0.1586	0.16	0.1648	0.1688	0.1708	0.1718	0.1748	0.1761	0.1771	0.1791	0.1824	0.1836	0.185	0.1888	0.1903	0.1933	0.1958	0.1983	0.2039	0.2075	0.2104	0.2159	0.2176	0.2238	0.2275	0.2305	0.2366
OS351	S. arboricola	SM + Mtt	0.1969	0.1316	1.2823	1.1507	0.0243375	9.24807		0.1398	0.1349	0.1316	0.1331	0.1338	0.1369	0.1403	0.1439	0.1459	0.1497	0.1525	0.1553	0.1562	0.1601	0.1624	0.1646	0.167	0.1677	0.1695	0.1703	0.1701	0.1709	0.1714	0.1729	0.1751	0.1748	0.1776	0.1772	0.18	0.1818	0.185	0.1887	0.1936	0.1983	0.2026	0.2105	0.2138	0.219	0.2251	0.232
OS351	S. arboricola	SM + Mtt	0.1934	0.1344	1.1743	1.0399	0.024525	9.2365		0.1396	0.1366	0.1347	0.1344	0.1384	0.1396	0.1461	0.1465	0.1507	0.1515	0.1565	0.1578	0.1591	0.1625	0.1605	0.1631	0.1649	0.1662	0.1658	0.1673	0.1682	0.1681	0.1701	0.1715	0.1764	0.1768	0.1781	0.1796	0.1829	0.1877	0.1914	0.1952	0.1971	0.2015	0.2058	0.2116	0.2167	0.2229	0.2272	0.232
OS351	S. arboricola	SM + Mtt	0.1934	0.1114	1.2093	1.0979	0.0218252	55.4402		0.1165	0.1114	0.1131	0.1141	0.1186	0.1189	0.1243	0.1258	0.1292	0.1329	0.1369	0.1384	0.1421	0.1451	0.146	0.1499	0.1528	0.1562	0.1572	0.1627	0.1639	0.166	0.1685	0.1708	0.1729	0.1741	0.1752	0.1751	0.176	0.1757	0.1794	0.1785	0.1802	0.1828	0.1836	0.1858	0.1889	0.1905	0.1927	0.1953
OS352	S. arboricola	SM + Mtt	0.1965	0.119	1.3598	1.2408	0.0226875	7.87658		0.1223	0.1209	0.119	0.1222	0.1238	0.1275	0.1317	0.1337	0.1357	0.1383	0.1438	0.1457	0.1477	0.1515	0.1548	0.1602	0.1599	0.162	0.1644	0.1666	0.1671	0.1677	0.1708	0.1744	0.176	0.1783	0.1796	0.1815	0.1839	0.1883	0.1924	0.198	0.2018	0.2064	0.2098	0.2156	0.2203	0.2278	0.232	0.241
OS352	S. arboricola	SM + Mtt	0.1957	0.1225	1.5114	1.3889	0.0243	6.56378		0.126	0.1225	0.1242	0.1249	0.1284	0.1313	0.1384	0.1394	0.1457	0.1479	0.153	0.1561	0.1594	0.1634	0.1656	0.1697	0.1707	0.1758	0.1767	0.1827	0.1845	0.1898	0.1948	0.1998	0.2063	0.2102	0.2193	0.2225	0.2266	0.2346	0.2405	0.2497	0.2542	0.2599	0.2648	0.2707	0.2772	0.2816	0.287	0.2939
OS352	S. arboricola	SM + Mtt	0.1926	0.1284	1.3338	1.2054	0.024825	9.1571		0.1331	0.1295	0.1284	0.1302	0.1339	0.1367	0.1402	0.1432	0.1475	0.1499	0.1509	0.1546	0.156	0.1581	0.1591	0.1629	0.1638	0.1646	0.1635	0.1686	0.1674	0.168	0.1695	0.1728	0.175	0.1764	0.1789	0.1818	0.1841	0.188	0.191	0.1949	0.1992	0.2028	0.207	0.2115	0.2158	0.2217	0.2255	0.233
OS352	S. arboricola	SM + Mtt	0.1944	0.1323	1.1926	1.0603	0.02085	10.1391		0.1324	0.1326	0.1332	0.1323	0.1359	0.1381	0.1441	0.145	0.1507	0.1537	0.1569	0.1602	0.1633	0.1657	0.1662	0.1676	0.1708	0.1711	0.1711	0.1736	0.1741	0.174	0.1755	0.1754	0.1775	0.1763	0.1782	0.1791	0.1798	0.1816	0.1841	0.1847	0.1881	0.1915	0.1911	0.1945	0.1981	0.2003	0.2045	0.2073
OS386	S. paradoxus	SM + Mtt	0.1952	0.1335	2.3929	2.2594	0.0793125	12.6463		0.1361	0.1335	0.1335	0.1344	0.1381	0.1408	0.1446	0.1485	0.1531	0.1558	0.1623	0.1653	0.1704	0.1759	0.179	0.1846	0.1883	0.1897	0.1867	0.1868	0.1865	0.1853	0.1823	0.1828	0.1839	0.1845	0.1837	0.1881	0.1957	0.2016	0.2145	0.2262	0.237	0.2463	0.2528	0.2611	0.2696	0.2796	0.287	0.3004
OS386	S. paradoxus	SM + Mtt	0.1963	0.1328	2.3662	2.2334	0.0754875	12.6335		0.1354	0.1336	0.1328	0.1345	0.1381	0.1392	0.1448	0.1471	0.1529	0.155	0.1595	0.1635	0.1699	0.1728	0.1776	0.182	0.1851	0.1855	0.1817	0.1814	0.1798	0.1787	0.1768	0.1746	0.1774	0.1745	0.1755	0.1766	0.1837	0.1914	0.2013	0.212	0.2274	0.239	0.2503	0.2575	0.2647	0.2706	0.2792	0.2909
OS386	S. paradoxus	SM + Mtt	0.1949	0.1248	2.4517	2.3269	0.081	11.3963		0.1267	0.1248	0.125	0.1277	0.1282	0.1316	0.1372	0.1379	0.1434	0.1477	0.1538	0.1585	0.1641	0.1697	0.1739	0.1788	0.1833	0.1825	0.1849	0.187	0.1885	0.1863	0.1858	0.1855	0.1892	0.1888	0.1894	0.192	0.1976	0.204	0.2118	0.2229	0.2368	0.2502	0.2658	0.28	0.29	0.3001	0.31	0.3256
OS386	S. paradoxus	SM + Mtt	0.1974	0.1391	2.3683	2.2292	0.079875	11.4685		0.1402	0.1391	0.1402	0.1403	0.1433	0.1445	0.1488	0.1535	0.1561	0.1611	0.1661	0.1716	0.1762	0.1791	0.182	0.1848	0.185	0.1864	0.1846	0.1846	0.1855	0.1841	0.1835	0.1833	0.1862	0.1889	0.1972	0.2048	0.2156	0.23	0.2416	0.2519	0.2623	0.2706	0.2789	0.2911	0.3004	0.3144	0.3297	0.3435
OS387	S. paradoxus	SM + Mtt	0.1955	0.1796	2.2173	2.0377	0.0588375	12.4015		0.1849	0.1797	0.1796	0.1798	0.1805	0.1799	0.1827	0.1852	0.1865	0.187	0.1887	0.1901	0.1927	0.1962	0.1984	0.2007	0.2038	0.206	0.2105	0.2145	0.2192	0.2215	0.2257	0.2315	0.2358	0.2395	0.2441	0.2505	0.2565	0.26	0.2691	0.2779	0.2884	0.2978	0.305	0.3133	0.3226	0.3291	0.3366	0.3452
OS387	S. paradoxus	SM + Mtt	0.1977	0.1624	2.196	2.0336	0.0569625	14.6638		0.1656	0.1631	0.1627	0.1624	0.1646	0.1652	0.1666	0.1658	0.1707	0.1688	0.173	0.1722	0.1736	0.1756	0.1778	0.182	0.186	0.1898	0.1917	0.1954	0.1984	0.2018	0.2057	0.2113	0.2161	0.2207	0.2244	0.2299	0.232	0.2351	0.2427	0.2466	0.255	0.2605	0.2643	0.2696	0.2751	0.279	0.2859	0.2921
OS387	S. paradoxus	SM + Mtt	0.198	0.1117	2.1914	2.0797	0.0611625	18.8009		0.1166	0.1117	0.1119	0.112	0.1127	0.1135	0.1164	0.1183	0.1197	0.1209	0.1226	0.1225	0.1245	0.1273	0.126	0.1315	0.1356	0.1378	0.1386	0.1436	0.1453	0.1497	0.1534	0.1557	0.16	0.1624	0.1643	0.1675	0.1694	0.1722	0.1768	0.1787	0.1803	0.1861	0.1898	0.1915	0.197	0.1983	0.2	0.2031
OS387	S. paradoxus	SM + Mtt	0.1984	0.1623	2.1909	2.0286	0.0649125	14.346		0.1715	0.1661	0.164	0.1626	0.1623	0.1627	0.1648	0.1656	0.168	0.1682	0.1715	0.1725	0.1728	0.177	0.1774	0.1825	0.184	0.1872	0.1893	0.1949	0.1982	0.2037	0.2057	0.2074	0.2149	0.2203	0.2239	0.2269	0.2295	0.2359	0.2438	0.2488	0.2561	0.2645	0.2712	0.2777	0.2836	0.2941	0.3	0.3085
OS388	S. uvarum	SM + Mtt	0.1968	0.1312	1.999	1.8678	0.0763125	10.2018		0.1312	0.1331	0.1378	0.1392	0.1427	0.1452	0.1484	0.1507	0.153	0.1579	0.1604	0.1649	0.1668	0.1706	0.1733	0.1781	0.1819	0.1884	0.1936	0.1982	0.2032	0.2096	0.2141	0.2197	0.2297	0.2361	0.2443	0.2504	0.2609	0.272	0.2827	0.2915	0.301	0.3144	0.3241	0.3374	0.3545	0.3692	0.3835	0.3993
OS388	S. uvarum	SM + Mtt	0.1971	0.0957	1.9458	1.8501	0.0684	14.2427		0.0957	0.0972	0.0998	0.1045	0.1074	0.108	0.1115	0.112	0.1168	0.1175	0.1211	0.1225	0.1258	0.1256	0.1271	0.1308	0.132	0.1347	0.134	0.1348	0.1336	0.1327	0.1322	0.1322	0.1316	0.1289	0.1299	0.1319	0.1342	0.1385	0.146	0.1525	0.1608	0.173	0.1806	0.1903	0.1973	0.2035	0.209	0.2161
OS388	S. uvarum	SM + Mtt	0.198	0.115	2.0279	1.9129	0.07815	11.602		0.1154	0.115	0.1191	0.1216	0.1244	0.1259	0.1295	0.1311	0.1332	0.1347	0.1361	0.1398	0.1409	0.1424	0.1439	0.1457	0.145	0.1479	0.1492	0.1513	0.1519	0.1545	0.1601	0.1658	0.1733	0.1776	0.1871	0.1926	0.2028	0.2101	0.2162	0.2214	0.2298	0.2424	0.2523	0.2649	0.2767	0.2889	0.2995	0.3121
OS388	S. uvarum	SM + Mtt	0.1972	0.0846	1.9917	1.9071	0.07395	14.1886		0.0846	0.0848	0.0871	0.09	0.0933	0.0937	0.0974	0.0973	0.1014	0.1036	0.1057	0.1084	0.1107	0.1117	0.1147	0.1163	0.1176	0.1203	0.122	0.1245	0.1252	0.1257	0.1282	0.1281	0.1274	0.1267	0.1279	0.1265	0.1289	0.1327	0.1354	0.14	0.146	0.1539	0.1617	0.1706	0.1814	0.1905	0.1986	0.2079
OS389	S. uvarum	SM + Mtt	0.2003	0.1049	2.1415	2.0366	0.0885749	12.4553		0.1063	0.1049	0.1065	0.1098	0.1112	0.1106	0.115	0.1161	0.1189	0.1211	0.1225	0.124	0.1241	0.126	0.127	0.1285	0.1273	0.1269	0.1255	0.1253	0.1248	0.1243	0.1255	0.1291	0.1336	0.1379	0.1459	0.154	0.1646	0.1766	0.1856	0.1976	0.2049	0.2137	0.22	0.2311	0.2436	0.2571	0.2697	0.2874
OS389	S. uvarum	SM + Mtt	0.1976	0.0983	2.1141	2.0158	0.085725	13.5847		0.0988	0.0983	0.0986	0.0993	0.1001	0.1008	0.1046	0.1032	0.1071	0.1079	0.1107	0.1129	0.1136	0.1159	0.1158	0.1182	0.1201	0.1218	0.1227	0.1234	0.1254	0.1243	0.1247	0.1271	0.1302	0.1305	0.1319	0.1348	0.1383	0.1412	0.1486	0.1559	0.1647	0.1719	0.1822	0.1906	0.2021	0.214	0.2237	0.2341
OS389	S. uvarum	SM + Mtt	0.1986	0.0878	2.1353	2.0475	0.08685	12.6695		0.0878	0.0902	0.0931	0.0951	0.0991	0.099	0.1039	0.1041	0.1075	0.109	0.1112	0.1115	0.1134	0.116	0.1174	0.1209	0.1219	0.1225	0.1244	0.1243	0.1227	0.1239	0.1237	0.1258	0.125	0.1247	0.1302	0.1358	0.1427	0.1548	0.1647	0.1771	0.1861	0.1972	0.2057	0.2111	0.2195	0.2296	0.2396	0.2539
OS389	S. uvarum	SM + Mtt	0.1994	0.1735	2.1813	2.0078	0.0847875	8.58838		0.181	0.1744	0.1737	0.1735	0.1747	0.1744	0.1796	0.1788	0.1796	0.1838	0.1864	0.189	0.1908	0.1947	0.1995	0.2034	0.2099	0.2118	0.2177	0.2241	0.2316	0.2409	0.2495	0.2634	0.2755	0.2861	0.2964	0.3094	0.323	0.3367	0.3556	0.3725	0.3902	0.4109	0.4324	0.4499	0.4716	0.5002	0.5231	0.5454
OS390	S. uvarum	SM + Mtt	0.1959	0.0742	2.0537	1.9795	0.0798	14.817		0.0742	0.075	0.0784	0.081	0.0827	0.082	0.0845	0.0861	0.0875	0.0903	0.0926	0.0925	0.0947	0.0956	0.0972	0.0998	0.101	0.1034	0.1051	0.1077	0.109	0.1105	0.1124	0.113	0.1161	0.1161	0.1173	0.1174	0.1147	0.1177	0.1204	0.1232	0.1278	0.1367	0.1426	0.155	0.1652	0.1744	0.1849	0.1975
OS390	S. uvarum	SM + Mtt	0.1953	0.0821	2.046	1.9639	0.0845625	14.0643		0.0827	0.0821	0.0835	0.0852	0.0868	0.0874	0.0906	0.0923	0.0935	0.0957	0.0995	0.0992	0.0996	0.1018	0.1025	0.1048	0.1057	0.1077	0.1099	0.111	0.1121	0.1133	0.1134	0.115	0.1196	0.1184	0.1222	0.1217	0.1241	0.1279	0.1349	0.1373	0.1428	0.1537	0.16	0.1732	0.1847	0.1939	0.2037	0.2153
OS390	S. uvarum	SM + Mtt	0.1967	0.0865	2.0538	1.9673	0.0783375	13.5679		0.0866	0.0865	0.0892	0.0906	0.0938	0.0925	0.0965	0.0972	0.1002	0.1022	0.1043	0.1051	0.1055	0.1074	0.1098	0.1118	0.1132	0.1155	0.1159	0.117	0.1205	0.1202	0.1222	0.1209	0.1248	0.1223	0.1233	0.1235	0.125	0.1303	0.1338	0.1415	0.1517	0.1633	0.1727	0.186	0.195	0.2015	0.2095	0.2199
OS390	S. uvarum	SM + Mtt	0.1989	0.0689	2.0517	1.9828	0.08115	14.0105		0.0727	0.0689	0.0718	0.0715	0.0734	0.076	0.0785	0.0785	0.0808	0.0822	0.0855	0.0852	0.0871	0.0881	0.0901	0.0929	0.0941	0.0961	0.096	0.097	0.099	0.1008	0.1033	0.1065	0.1107	0.1128	0.1153	0.119	0.1224	0.1264	0.1301	0.134	0.1384	0.1441	0.1486	0.1561	0.1647	0.1717	0.1776	0.189
OS391	S. kudriavzevii	SM + Mtt	0.1933	0.1102	1.9167	1.8065	0.0529875	18.5122		0.1102	0.1108	0.1121	0.1133	0.1134	0.1148	0.1166	0.1169	0.1177	0.1197	0.1205	0.1216	0.122	0.1225	0.1231	0.1243	0.1246	0.1247	0.1248	0.1271	0.128	0.1284	0.1278	0.1296	0.1306	0.1306	0.1323	0.1319	0.1346	0.1354	0.1378	0.1404	0.1444	0.1477	0.1523	0.1594	0.1638	0.1714	0.1747	0.1822
OS391	S. kudriavzevii	SM + Mtt	0.1947	0.1204	1.9637	1.8433	0.052425	17.0467		0.1224	0.1225	0.1218	0.1204	0.1218	0.121	0.1252	0.1254	0.125	0.125	0.1278	0.1285	0.1291	0.13	0.129	0.1295	0.1299	0.1295	0.1297	0.1297	0.13	0.1306	0.1313	0.1319	0.1349	0.1354	0.1369	0.1395	0.1418	0.144	0.1482	0.1518	0.1582	0.1649	0.1678	0.1747	0.1814	0.1902	0.1933	0.2021
OS391	S. kudriavzevii	SM + Mtt	0.1925	0.1163	1.9532	1.8369	0.0508125	17.0536		0.1195	0.118	0.1163	0.1171	0.1168	0.1169	0.12	0.1197	0.1205	0.1197	0.1219	0.1213	0.1225	0.1232	0.1236	0.1252	0.1254	0.1243	0.1233	0.1241	0.1248	0.1248	0.127	0.1284	0.1316	0.1343	0.1354	0.1375	0.1389	0.1445	0.1475	0.1499	0.1544	0.1594	0.1658	0.1714	0.1759	0.1823	0.1874	0.1952
OS391	S. kudriavzevii	SM + Mtt	0.1937	0.1247	2.0111	1.8864	0.05865	16.0836		0.1256	0.1247	0.126	0.1279	0.1274	0.1264	0.1285	0.1291	0.13	0.1306	0.1312	0.1319	0.1311	0.1325	0.1325	0.133	0.1323	0.1342	0.1346	0.1353	0.1366	0.1382	0.1393	0.1434	0.1478	0.1493	0.1519	0.1565	0.1605	0.1646	0.1728	0.1785	0.1878	0.1965	0.2044	0.2094	0.2166	0.2239	0.2268	0.2324
OS392	S. kudriavzevii	SM + Mtt	0.1946	0.1142	1.8937	1.7795	0.0564	19.328		0.1158	0.1143	0.1155	0.1151	0.1142	0.1148	0.1166	0.1158	0.1188	0.1186	0.1213	0.1208	0.1223	0.1258	0.1239	0.1262	0.1271	0.1292	0.1278	0.1291	0.129	0.1307	0.1302	0.1319	0.1357	0.1345	0.1342	0.1353	0.1355	0.1387	0.1412	0.1417	0.1457	0.1495	0.1512	0.1556	0.1584	0.166	0.1676	0.1741
OS392	S. kudriavzevii	SM + Mtt	0.1948	0.0992	1.9449	1.8457	0.0603	20.0298		0.1	0.0992	0.1009	0.0998	0.1015	0.1022	0.1047	0.1046	0.1078	0.1078	0.1097	0.1103	0.1118	0.1128	0.1115	0.1167	0.1161	0.118	0.1203	0.1217	0.1235	0.123	0.1257	0.1277	0.1313	0.1303	0.1331	0.1332	0.1345	0.135	0.1359	0.138	0.137	0.1387	0.1394	0.1419	0.1426	0.1471	0.1489	0.156
OS392	S. kudriavzevii	SM + Mtt	0.2021	0.1639	1.902	1.7381	0.0594749	14.2039		0.1677	0.1688	0.1658	0.1645	0.1639	0.1642	0.167	0.167	0.1698	0.1711	0.1737	0.1773	0.1779	0.1816	0.1827	0.1853	0.1865	0.1881	0.1904	0.191	0.193	0.1953	0.1955	0.2001	0.2062	0.2091	0.2151	0.2207	0.2256	0.2331	0.2416	0.2473	0.2546	0.2597	0.2674	0.2752	0.2822	0.2907	0.2955	0.3033
OS392	S. kudriavzevii	SM + Mtt	0.1931	0.1005	1.8099	1.7094	0.0556124	20.0481		0.1031	0.1006	0.1018	0.1005	0.1017	0.1018	0.1037	0.1042	0.106	0.1064	0.1082	0.1097	0.1108	0.1134	0.114	0.1167	0.116	0.1183	0.1194	0.1214	0.1238	0.1252	0.1257	0.1277	0.1297	0.1305	0.1322	0.1331	0.1345	0.1361	0.137	0.1369	0.1381	0.1408	0.1401	0.1424	0.1414	0.144	0.1464	0.1505
OS393	S. kudriavzevii	SM + Mtt	0.1942	0.0579	1.1952	1.1373	0.0208875	21.6894		0.0609	0.0579	0.0586	0.0591	0.06	0.0598	0.0604	0.0595	0.06	0.0609	0.0624	0.0613	0.0621	0.0622	0.0618	0.0639	0.0637	0.0645	0.0654	0.0661	0.0671	0.0675	0.0685	0.0695	0.0724	0.0711	0.0717	0.0711	0.0726	0.0739	0.0757	0.076	0.0784	0.0806	0.0818	0.0828	0.0843	0.0887	0.0876	0.09
OS393	S. kudriavzevii	SM + Mtt	0.1954	0.0737	1.7578	1.6841	0.0378375	19.7321		0.0745	0.0737	0.0742	0.0754	0.0761	0.0754	0.0788	0.0777	0.0784	0.0777	0.0815	0.082	0.0828	0.0856	0.0837	0.0861	0.0857	0.0886	0.0879	0.0903	0.0916	0.0927	0.0956	0.0968	0.099	0.1008	0.1004	0.1029	0.1053	0.1078	0.1103	0.1113	0.1129	0.1162	0.1183	0.1218	0.1219	0.1241	0.1269	0.1275
OS393	S. kudriavzevii	SM + Mtt	0.194	0.1069	1.9499	1.843	0.05475	16.7836		0.1076	0.1069	0.1076	0.1077	0.1093	0.1092	0.112	0.1126	0.115	0.1141	0.1155	0.1157	0.118	0.1192	0.118	0.1202	0.1211	0.1208	0.1214	0.1234	0.124	0.127	0.1242	0.1274	0.1302	0.1292	0.1286	0.1286	0.1282	0.1312	0.133	0.136	0.14	0.1449	0.1517	0.1598	0.1668	0.1755	0.181	0.1924
OS393	S. kudriavzevii	SM + Mtt	0.195	0.0684	1.7863	1.7179	0.0447	20.613		0.072	0.0685	0.0684	0.07	0.071	0.0709	0.0713	0.0708	0.0723	0.0729	0.0741	0.0742	0.0748	0.0779	0.0779	0.0789	0.0789	0.0805	0.0805	0.0824	0.0827	0.0843	0.086	0.0873	0.0902	0.0899	0.0929	0.0923	0.094	0.0973	0.0988	0.0988	0.1015	0.1039	0.1078	0.1094	0.1117	0.1151	0.1159	0.1192
OS411	S. cerevisiae	SM + Mtt	0.1955	0.1209	3.3045	3.1836	0.195675	9.49406		0.1209	0.1212	0.1246	0.1289	0.1324	0.1349	0.1408	0.1405	0.1443	0.1477	0.1508	0.1536	0.1578	0.16	0.1691	0.176	0.1832	0.1944	0.2009	0.2084	0.2181	0.2306	0.2463	0.2599	0.2744	0.2912	0.3084	0.3274	0.3488	0.3754	0.4028	0.4307	0.464	0.499	0.536	0.583	0.6332	0.6852	0.7453	0.8085
OS411	S. cerevisiae	SM + Mtt	0.1982	0.1251	3.3018	3.1767	0.234487	8.83421		0.1266	0.1251	0.1276	0.1307	0.1349	0.1365	0.1437	0.1461	0.148	0.1535	0.157	0.1617	0.1678	0.1731	0.1804	0.191	0.2024	0.2171	0.2262	0.2355	0.248	0.2618	0.279	0.2957	0.314	0.3357	0.3602	0.385	0.4159	0.4502	0.4929	0.5352	0.5914	0.6498	0.7148	0.7888	0.8575	0.9456	1.0377	1.119
OS411	S. cerevisiae	SM + Mtt	0.1955	0.108	3.3045	3.1965	0.205575	10.3296		0.108	0.1081	0.1116	0.114	0.1196	0.1207	0.1264	0.1275	0.1316	0.1337	0.1376	0.1386	0.1411	0.1423	0.1388	0.1379	0.1384	0.1427	0.1479	0.1592	0.1683	0.1856	0.1941	0.2036	0.2155	0.2266	0.2422	0.2593	0.2745	0.2921	0.3164	0.3387	0.3672	0.3949	0.4261	0.4663	0.5076	0.5559	0.6037	0.6629
OS411	S. cerevisiae	SM + Mtt	0.1944	0.1059	3.3056	3.1997	0.208425	10.4608		0.1096	0.1059	0.1095	0.1131	0.1157	0.1177	0.1231	0.1239	0.1277	0.1297	0.1358	0.1374	0.14	0.1439	0.1436	0.1437	0.1434	0.1455	0.1459	0.1497	0.1602	0.1685	0.1806	0.1926	0.2084	0.2195	0.2302	0.2451	0.2603	0.2787	0.3013	0.3199	0.346	0.3735	0.4092	0.4462	0.4861	0.5333	0.5805	0.6383
OS449	S. uvarum	SM + Mtt	0.199	0.0911	2.1618	2.0707	0.0777375	13.611		0.0934	0.0911	0.0948	0.0965	0.0995	0.1003	0.1051	0.1063	0.1095	0.1105	0.1147	0.1156	0.1171	0.1201	0.1194	0.1233	0.1244	0.1258	0.1267	0.127	0.1267	0.1264	0.1271	0.1278	0.1286	0.1284	0.1293	0.1297	0.1344	0.1389	0.1474	0.1569	0.1645	0.1782	0.1881	0.197	0.2044	0.2104	0.2138	0.2237
OS449	S. uvarum	SM + Mtt	0.1989	0.0821	2.1587	2.0766	0.0819749	14.2382		0.0826	0.0821	0.0839	0.087	0.088	0.0893	0.095	0.0949	0.0983	0.1004	0.1033	0.1046	0.1068	0.1093	0.1091	0.1123	0.1149	0.1174	0.119	0.121	0.1219	0.1224	0.1235	0.1245	0.1262	0.1242	0.1236	0.1246	0.1266	0.1316	0.1367	0.1424	0.1483	0.1576	0.1655	0.1757	0.1864	0.1936	0.2012	0.2093
OS449	S. uvarum	SM + Mtt	0.1983	0.0727	2.1663	2.0936	0.0805875	14.3326		0.0727	0.0747	0.0766	0.08	0.0824	0.0842	0.0875	0.089	0.0918	0.0957	0.097	0.0982	0.0991	0.1015	0.1019	0.1058	0.108	0.1099	0.1115	0.1146	0.1161	0.1181	0.1195	0.1207	0.1244	0.1212	0.1217	0.1217	0.1243	0.1255	0.1279	0.1306	0.1331	0.1407	0.1468	0.1559	0.1675	0.1763	0.1861	0.1951
OS449	S. uvarum	SM + Mtt	0.1981	0.0647	2.1343	2.0696	0.0688875	15.6021		0.0659	0.0647	0.072	0.0694	0.0773	0.0788	0.0811	0.0849	0.0863	0.0874	0.0912	0.0904	0.0914	0.0894	0.0953	0.0978	0.0994	0.1032	0.1036	0.1044	0.1079	0.1096	0.1121	0.1151	0.1183	0.1186	0.1212	0.1194	0.1262	0.1278	0.1304	0.1327	0.1326	0.1351	0.1358	0.138	0.1423	0.1451	0.1524	0.1564
OS450	S. uvarum	SM + Mtt	0.1972	0.0613	2.0207	1.9594	0.0735	16.7415		0.0613	0.064	0.0662	0.0686	0.069	0.0708	0.0752	0.0756	0.0777	0.0784	0.0814	0.0841	0.0867	0.088	0.0879	0.0912	0.0926	0.0953	0.0961	0.0982	0.1016	0.102	0.104	0.1062	0.108	0.1088	0.1093	0.1105	0.1117	0.1145	0.1163	0.1174	0.1186	0.1193	0.1201	0.1222	0.1256	0.1287	0.133	0.1379
OS450	S. uvarum	SM + Mtt	0.1991	0.0512	2.0327	1.9815	0.075225	18.4656		0.0529	0.0512	0.0553	0.0564	0.0593	0.058	0.0634	0.063	0.067	0.0665	0.0691	0.0706	0.0719	0.0737	0.0739	0.0771	0.0786	0.0803	0.0822	0.0835	0.085	0.0865	0.0877	0.0901	0.0925	0.0943	0.0954	0.0971	0.0987	0.1014	0.1034	0.1039	0.1054	0.1076	0.108	0.1088	0.1102	0.1099	0.1128	0.1167
OS450	S. uvarum	SM + Mtt	0.2019	0.0461	1.9727	1.9266	0.069825	20.5707		0.0474	0.0464	0.0461	0.0487	0.0513	0.05	0.0536	0.0542	0.0558	0.0575	0.0607	0.0596	0.0612	0.0631	0.0648	0.0671	0.0666	0.07	0.0699	0.0708	0.0725	0.0741	0.0757	0.0771	0.0791	0.0799	0.081	0.0818	0.0835	0.0852	0.0872	0.089	0.0905	0.0936	0.0948	0.0966	0.0992	0.1006	0.103	0.1055
OS450	S. uvarum	SM + Mtt	0.2011	0.0601	2.0198	1.9597	0.070125	18.4317		0.0604	0.0601	0.0626	0.0646	0.0672	0.0679	0.0712	0.0713	0.0752	0.0762	0.08	0.0792	0.0812	0.083	0.0833	0.088	0.0879	0.0902	0.0916	0.0942	0.0951	0.0967	0.0991	0.1006	0.1036	0.1031	0.1038	0.1041	0.1061	0.1077	0.1066	0.108	0.1089	0.1118	0.1126	0.1142	0.1154	0.1183	0.1215	0.1267
OS451	S. uvarum	SM + Mtt	0.1959	0.0498	1.9215	1.8717	0.0680625	22.0595		0.0498	0.0511	0.0541	0.0571	0.0568	0.0582	0.0617	0.0624	0.0637	0.0645	0.0672	0.0688	0.0695	0.0704	0.0713	0.0746	0.0752	0.0783	0.0779	0.0804	0.0802	0.0816	0.0839	0.0859	0.0892	0.0892	0.0909	0.0915	0.0936	0.0952	0.0969	0.0984	0.0994	0.1025	0.1041	0.1052	0.1077	0.1098	0.1122	0.114
OS451	S. uvarum	SM + Mtt	0.1969	0.0575	1.9241	1.8666	0.062475	20.1913		0.0575	0.0598	0.0615	0.0637	0.0667	0.067	0.0704	0.0707	0.0733	0.0749	0.0768	0.0787	0.0792	0.082	0.0829	0.0848	0.0855	0.089	0.089	0.0887	0.0923	0.094	0.094	0.0968	0.0988	0.1009	0.1019	0.1039	0.1038	0.1063	0.1077	0.1104	0.1118	0.1137	0.1157	0.1194	0.1198	0.1216	0.124	0.1271
OS451	S. uvarum	SM + Mtt	0.2003	0.0717	1.8977	1.826	0.0625124	19.2307		0.0766	0.0717	0.0727	0.0743	0.076	0.0749	0.0797	0.0793	0.0813	0.0843	0.0857	0.0885	0.0888	0.0898	0.0897	0.0932	0.0947	0.0963	0.0967	0.0987	0.1001	0.1003	0.1031	0.1037	0.1052	0.1078	0.109	0.1114	0.1106	0.1152	0.1155	0.1179	0.1189	0.1218	0.1245	0.1277	0.1295	0.132	0.1324	0.1376
OS451	S. uvarum	SM + Mtt	0.2031	0.0943	1.9788	1.8845	0.0678	14.6195		0.1016	0.0955	0.0943	0.0971	0.0992	0.0995	0.102	0.1028	0.1058	0.1073	0.1099	0.1117	0.1109	0.1138	0.1155	0.1166	0.1172	0.1187	0.1188	0.1193	0.1222	0.1227	0.1236	0.1272	0.1306	0.1303	0.1327	0.1385	0.1407	0.1433	0.1473	0.1527	0.1564	0.161	0.1666	0.1693	0.176	0.1789	0.1859	0.1939
OS452	S. uvarum	SM + Mtt	0.1945	0.0953	2.0757	1.9804	0.070125	14.021		0.0953	0.0989	0.0992	0.1029	0.1043	0.1059	0.1094	0.1108	0.1125	0.1153	0.1191	0.1195	0.1202	0.1214	0.1214	0.1229	0.125	0.1247	0.126	0.1256	0.1277	0.1297	0.1273	0.1281	0.1291	0.1314	0.1321	0.1356	0.1394	0.1455	0.1507	0.1595	0.1661	0.1753	0.1813	0.1913	0.1998	0.2081	0.2155	0.2245
OS452	S. uvarum	SM + Mtt	0.1952	0.0694	2.0589	1.9895	0.069675	15.704		0.0694	0.0705	0.0744	0.0773	0.0795	0.0805	0.084	0.0851	0.087	0.0888	0.0924	0.0902	0.0919	0.0935	0.0944	0.097	0.0995	0.1022	0.1036	0.1055	0.1078	0.1085	0.1093	0.1113	0.1161	0.1154	0.1166	0.1159	0.1198	0.1225	0.1245	0.1293	0.1304	0.1371	0.1414	0.1452	0.1522	0.1588	0.1653	0.1716
OS452	S. uvarum	SM + Mtt	0.1964	0.066	2.03	1.964	0.066975	17.2322		0.069	0.066	0.0663	0.0678	0.0686	0.0695	0.0725	0.0718	0.0749	0.0769	0.0793	0.0812	0.0803	0.0821	0.0833	0.0869	0.0885	0.0888	0.0907	0.0917	0.0942	0.0951	0.0946	0.0978	0.1006	0.1001	0.1021	0.1022	0.1039	0.1069	0.1091	0.1096	0.1135	0.1181	0.1179	0.1228	0.1249	0.1285	0.1311	0.1379
OS452	S. uvarum	SM + Mtt	0.1951	0.0828	2.0337	1.9509	0.0691875	15.2741		0.084	0.0828	0.0846	0.0869	0.0887	0.0901	0.094	0.0953	0.0968	0.0996	0.1026	0.1029	0.1061	0.1078	0.1068	0.1112	0.1125	0.1131	0.1164	0.1195	0.1203	0.1213	0.1222	0.1235	0.1239	0.1231	0.1216	0.1218	0.1241	0.1262	0.1277	0.132	0.1352	0.141	0.1452	0.1544	0.1606	0.1697	0.1776	0.1879
OS453	S. uvarum	SM + Mtt	0.1983	0.0624	2.0677	2.0053	0.07395	17.7613		0.0633	0.0624	0.064	0.0657	0.0675	0.0681	0.0717	0.0722	0.0741	0.0767	0.0781	0.0795	0.0802	0.0827	0.0824	0.0881	0.089	0.0909	0.0916	0.0933	0.0954	0.0981	0.1	0.1008	0.1038	0.1051	0.1057	0.1065	0.1086	0.1101	0.1141	0.1158	0.1148	0.1175	0.1195	0.1221	0.1243	0.1264	0.1279	0.1327
OS453	S. uvarum	SM + Mtt	0.198	0.1096	2.0754	1.9658	0.0739125	13.3837		0.1117	0.1096	0.111	0.1135	0.1156	0.1161	0.1195	0.1199	0.1227	0.1235	0.1269	0.1269	0.1276	0.1283	0.1278	0.1289	0.1299	0.1305	0.1292	0.132	0.1324	0.1337	0.1346	0.1382	0.1432	0.1439	0.1477	0.1551	0.1625	0.1728	0.181	0.1908	0.1977	0.2052	0.2118	0.2173	0.226	0.2366	0.2456	0.259
OS453	S. uvarum	SM + Mtt	0.202	0.0821	2.0669	1.9848	0.07305	13.6304		0.0821	0.083	0.0853	0.0894	0.0903	0.0904	0.0942	0.0955	0.0989	0.1022	0.1039	0.1061	0.1081	0.1108	0.1095	0.1124	0.1146	0.1146	0.117	0.1167	0.1206	0.1212	0.1237	0.1242	0.1285	0.1282	0.1294	0.1314	0.1355	0.1392	0.1429	0.1479	0.1534	0.1619	0.1689	0.1759	0.1849	0.1923	0.2007	0.2109
OS453	S. uvarum	SM + Mtt	0.1983	0.0715	2.0286	1.9571	0.0689625	16.6995		0.0715	0.0722	0.0735	0.0768	0.081	0.0792	0.0835	0.0838	0.0862	0.0882	0.0911	0.093	0.0951	0.097	0.0983	0.1023	0.1033	0.106	0.1065	0.1094	0.1121	0.1141	0.1157	0.1176	0.119	0.1193	0.1179	0.1187	0.1199	0.1203	0.1228	0.125	0.1278	0.1325	0.1328	0.1368	0.1415	0.1475	0.1531	0.16
OS454	S. uvarum	SM + Mtt	0.1962	0.0686	1.9685	1.8999	0.0642	17.5109		0.0686	0.0722	0.077	0.0819	0.0853	0.085	0.0886	0.0904	0.0919	0.0922	0.0945	0.0971	0.0973	0.0979	0.099	0.1027	0.1013	0.1033	0.1056	0.106	0.108	0.1103	0.1117	0.1127	0.1154	0.1181	0.1185	0.1199	0.1232	0.125	0.1306	0.1318	0.1357	0.1392	0.1417	0.1447	0.1481	0.1517	0.1545	0.1598
OS454	S. uvarum	SM + Mtt	0.197	0.0545	1.8972	1.8427	0.0620624	22.0012		0.0545	0.0568	0.0607	0.0624	0.0654	0.0661	0.0704	0.0702	0.0739	0.0748	0.0766	0.0788	0.0791	0.0801	0.0806	0.085	0.0868	0.0879	0.0873	0.0903	0.0916	0.093	0.0949	0.0962	0.1007	0.0999	0.1022	0.1042	0.1056	0.1071	0.1118	0.112	0.1129	0.117	0.1192	0.1206	0.1235	0.1249	0.1264	0.1292
OS454	S. uvarum	SM + Mtt	0.1983	0.0427	1.8448	1.8021	0.0618376	26.8106		0.0433	0.0427	0.0446	0.0455	0.047	0.0474	0.0508	0.0487	0.0518	0.0539	0.0562	0.0561	0.0564	0.0573	0.0583	0.0594	0.06	0.0638	0.0638	0.0653	0.0666	0.0688	0.0694	0.0702	0.0728	0.0728	0.0729	0.0743	0.0754	0.0767	0.079	0.0789	0.0809	0.0844	0.0844	0.0874	0.0883	0.0876	0.0894	0.0927
OS454	S. uvarum	SM + Mtt	0.1985	0.0768	1.9144	1.8376	0.0610875	17.9552		0.0798	0.0768	0.0782	0.0829	0.083	0.0846	0.0875	0.0883	0.0906	0.0915	0.0941	0.0959	0.0956	0.0989	0.0989	0.1031	0.1031	0.106	0.1069	0.1088	0.109	0.1123	0.1125	0.1147	0.118	0.1181	0.1193	0.1195	0.1211	0.1237	0.1262	0.1275	0.128	0.1302	0.1339	0.1354	0.136	0.1394	0.1415	0.1453
OS455	S. uvarum	SM + Mtt	0.1972	0.102	2.0347	1.9327	0.072675	13.8586		0.102	0.1064	0.1093	0.1128	0.1157	0.115	0.1196	0.1207	0.1233	0.1249	0.1279	0.1289	0.1311	0.1325	0.135	0.1364	0.1373	0.1387	0.138	0.1404	0.1393	0.1392	0.1405	0.1422	0.1425	0.1406	0.1407	0.1415	0.1469	0.152	0.1597	0.1675	0.1779	0.1886	0.1963	0.2061	0.2114	0.2183	0.2242	0.2331
OS455	S. uvarum	SM + Mtt	0.1972	0.1028	2.0315	1.9287	0.080925	13.7958		0.1028	0.11	0.1132	0.1164	0.1192	0.1195	0.1242	0.1252	0.1273	0.1291	0.1307	0.1317	0.1342	0.1357	0.137	0.1379	0.1391	0.1414	0.1404	0.1442	0.1442	0.1443	0.1438	0.1465	0.1502	0.1538	0.1586	0.1647	0.1732	0.1818	0.1882	0.1938	0.2017	0.2094	0.2154	0.2254	0.2333	0.2441	0.2556	0.2647
OS455	S. uvarum	SM + Mtt	0.2011	0.1609	2.0733	1.9124	0.077625	10.2953		0.1723	0.163	0.1609	0.163	0.1639	0.1625	0.1655	0.1661	0.1698	0.1713	0.1749	0.1789	0.1817	0.1845	0.1886	0.1948	0.1972	0.2	0.205	0.2093	0.2128	0.218	0.2221	0.2265	0.2324	0.2402	0.246	0.2542	0.2648	0.2716	0.2792	0.2922	0.3022	0.317	0.3255	0.3428	0.3586	0.3717	0.3886	0.4057
OS455	S. uvarum	SM + Mtt	0.1999	0.1435	2.0636	1.9201	0.0855375	10.6358		0.1469	0.1435	0.1439	0.1463	0.1489	0.1481	0.1533	0.1545	0.1571	0.1582	0.1608	0.1623	0.1665	0.1703	0.1732	0.1795	0.1843	0.1889	0.1925	0.1965	0.2049	0.2105	0.2141	0.2207	0.2316	0.2334	0.2393	0.2455	0.2555	0.2663	0.2761	0.2861	0.2999	0.3151	0.3256	0.3398	0.3573	0.3666	0.3849	0.4049
OS456	S. uvarum	SM + Mtt	0.1979	0.079	2.0076	1.9286	0.0741	14.5547		0.0815	0.079	0.0827	0.0841	0.0863	0.0851	0.0911	0.0922	0.0956	0.0982	0.1016	0.1014	0.1039	0.1082	0.1082	0.1129	0.1135	0.116	0.1163	0.1192	0.1214	0.1217	0.1244	0.1255	0.1273	0.1288	0.1307	0.1311	0.1321	0.1339	0.135	0.1372	0.1392	0.1434	0.1454	0.1516	0.157	0.1635	0.1702	0.1795
OS456	S. uvarum	SM + Mtt	0.1992	0.1029	2.0743	1.9714	0.0764625	13.3793		0.1053	0.1029	0.1034	0.1049	0.1075	0.1078	0.112	0.1132	0.1172	0.1199	0.1235	0.1247	0.1282	0.131	0.1331	0.137	0.1382	0.1415	0.1424	0.1441	0.1433	0.1453	0.1466	0.1458	0.1466	0.1482	0.1494	0.1504	0.1543	0.1585	0.1638	0.1688	0.174	0.184	0.191	0.2005	0.2123	0.2224	0.2337	0.2418
OS456	S. uvarum	SM + Mtt	0.2011	0.0879	2.0056	1.9177	0.074325	14.2903		0.0927	0.0886	0.0879	0.0914	0.0922	0.0913	0.0979	0.0967	0.099	0.1021	0.1074	0.1076	0.1099	0.1138	0.1153	0.1188	0.1198	0.1228	0.1228	0.1249	0.1268	0.1288	0.1319	0.1319	0.136	0.1354	0.1357	0.1378	0.1391	0.1416	0.1441	0.1482	0.1532	0.1588	0.1636	0.1689	0.1721	0.1785	0.1863	0.1948
OS456	S. uvarum	SM + Mtt	0.201	0.12	2.0979	1.9779	0.0762	11.5906		0.1231	0.1206	0.12	0.1231	0.1259	0.125	0.1301	0.1313	0.1349	0.1384	0.142	0.1441	0.147	0.1512	0.1559	0.1602	0.1613	0.165	0.1653	0.1693	0.1719	0.1758	0.1779	0.1828	0.1875	0.1907	0.1963	0.2006	0.2046	0.2138	0.2214	0.2302	0.2381	0.2482	0.2574	0.2722	0.2804	0.2926	0.3046	0.3195
OS471	S. uvarum	SM + Mtt	0.1902	0.0873	2.257	2.1697	0.0751125	15.6743		0.0914	0.0873	0.0884	0.0903	0.0907	0.0898	0.094	0.0938	0.0974	0.0993	0.1012	0.1023	0.1028	0.1036	0.1044	0.1085	0.1094	0.1116	0.1114	0.1147	0.1153	0.116	0.1172	0.117	0.1202	0.1191	0.1179	0.1186	0.1187	0.1201	0.1212	0.1253	0.1287	0.1352	0.1411	0.1502	0.1577	0.1669	0.1767	0.1863
OS471	S. uvarum	SM + Mtt	0.1897	0.0739	2.1266	2.0527	0.0672	17.1562		0.079	0.0739	0.0753	0.0752	0.077	0.0754	0.0783	0.0788	0.0808	0.0815	0.0833	0.0834	0.0843	0.0852	0.0871	0.0884	0.0908	0.0934	0.0928	0.096	0.0963	0.0993	0.1018	0.1009	0.1062	0.1063	0.108	0.1087	0.1103	0.113	0.1118	0.1123	0.1142	0.1164	0.1172	0.1207	0.1257	0.1314	0.1383	0.1461
OS471	S. uvarum	SM + Mtt	0.1889	0.0836	2.1931	2.1095	0.0734625	16.7262		0.0851	0.0836	0.0859	0.0863	0.0876	0.0877	0.0912	0.0926	0.0946	0.0964	0.1012	0.0996	0.1005	0.1026	0.1035	0.1075	0.1071	0.1093	0.1103	0.1129	0.1141	0.1135	0.1156	0.1163	0.1197	0.1181	0.1192	0.1216	0.1184	0.1179	0.1196	0.1185	0.12	0.1244	0.1313	0.139	0.1463	0.1541	0.1632	0.1732
OS471	S. uvarum	SM + Mtt	0.1926	0.0747	2.2056	2.1309	0.0660375	16.2567		0.0785	0.0747	0.0757	0.0784	0.0792	0.0789	0.0832	0.084	0.0867	0.0871	0.0897	0.091	0.0917	0.0928	0.094	0.0977	0.0997	0.1002	0.1016	0.1016	0.1052	0.1063	0.1058	0.1086	0.1096	0.1104	0.1102	0.1114	0.1121	0.1125	0.1134	0.1131	0.1183	0.1227	0.1246	0.1307	0.1375	0.1435	0.1511	0.1627
OS473	S. cerevisiae	SM + Mtt	0.1942	0.105	3.2497	3.1447	0.182962	9.44756		0.1084	0.105	0.1086	0.1098	0.1139	0.1173	0.1233	0.1238	0.1259	0.1288	0.1318	0.1356	0.1391	0.1448	0.1477	0.1536	0.1587	0.1648	0.1723	0.1842	0.1915	0.2013	0.2136	0.2248	0.2413	0.2534	0.2711	0.2904	0.3149	0.3381	0.3613	0.3931	0.4274	0.4587	0.5022	0.5441	0.5935	0.646	0.6956	0.7541
OS473	S. cerevisiae	SM + Mtt	0.1966	0.123	3.3034	3.1804	0.20925	8.68602		0.123	0.125	0.1272	0.1311	0.1372	0.1434	0.149	0.1527	0.1556	0.1592	0.1635	0.1707	0.1777	0.1831	0.189	0.1962	0.2061	0.2157	0.2267	0.2382	0.252	0.2655	0.2786	0.2998	0.3198	0.3426	0.3663	0.3965	0.4269	0.4601	0.5	0.5411	0.585	0.6401	0.6974	0.7498	0.8173	0.8874	0.9596	1.0257
OS473	S. cerevisiae	SM + Mtt	0.1948	0.1042	3.3052	3.201	0.201675	9.52795		0.1062	0.1042	0.1042	0.1069	0.1123	0.1154	0.1189	0.1194	0.1245	0.1262	0.1305	0.1338	0.1376	0.1435	0.1469	0.1537	0.1592	0.1693	0.1778	0.1887	0.1992	0.207	0.2173	0.2311	0.2511	0.2652	0.2843	0.3029	0.3292	0.3539	0.3834	0.4157	0.4507	0.4898	0.5305	0.5806	0.628	0.6862	0.7424	0.805
OS473	S. cerevisiae	SM + Mtt	0.195	0.1023	3.305	3.2027	0.197437	9.91016		0.1062	0.1023	0.1034	0.1053	0.1105	0.1118	0.1179	0.1188	0.1224	0.1251	0.1276	0.1319	0.1345	0.1386	0.1411	0.146	0.1503	0.155	0.1582	0.1645	0.1759	0.184	0.1948	0.2082	0.2238	0.236	0.2533	0.27	0.2907	0.3159	0.3414	0.3665	0.3987	0.4309	0.4693	0.5135	0.5565	0.6088	0.6608	0.7172
OS544	S. kudriavzevii	SM + Mtt	0.1956	0.3135	2.108	1.7945	0.0425625	10.82		0.3135	0.3188	0.3207	0.3191	0.3204	0.3232	0.3297	0.3329	0.3358	0.3394	0.3421	0.3456	0.3482	0.3529	0.3567	0.3639	0.3694	0.3728	0.3757	0.3838	0.3914	0.3977	0.4045	0.4116	0.4211	0.4265	0.4322	0.4385	0.4475	0.4562	0.4622	0.4687	0.4742	0.4831	0.4928	0.5017	0.5047	0.5156	0.5222	0.5285
OS544	S. kudriavzevii	SM + Mtt	0.1976	0.2592	2.0518	1.7926	0.0436875	12.3199		0.2592	0.2631	0.2624	0.2625	0.2623	0.2629	0.2685	0.2701	0.2723	0.2759	0.2772	0.281	0.2829	0.286	0.2875	0.292	0.2961	0.301	0.3042	0.3112	0.3144	0.3213	0.3258	0.3302	0.3363	0.34	0.3463	0.3521	0.3585	0.3655	0.372	0.3793	0.387	0.3974	0.4033	0.4149	0.4198	0.4298	0.4331	0.4407
OS544	S. kudriavzevii	SM + Mtt	0.1961	0.1639	2.0218	1.8579	0.0463874	19.1064		0.1639	0.1674	0.1649	0.1685	0.1685	0.1698	0.1722	0.1737	0.1748	0.1758	0.1786	0.1789	0.1827	0.1843	0.1857	0.1884	0.1912	0.1937	0.196	0.2003	0.2026	0.2063	0.2072	0.2117	0.218	0.2203	0.2233	0.2266	0.2301	0.235	0.241	0.2434	0.2477	0.2527	0.2602	0.2634	0.2643	0.2698	0.2735	0.2785
OS544	S. kudriavzevii	SM + Mtt	0.1959	0.1667	2.062	1.8953	0.05025	19.403		0.1688	0.1667	0.1687	0.1678	0.1685	0.1685	0.1711	0.1725	0.1738	0.1759	0.1791	0.1801	0.1834	0.1855	0.1855	0.1883	0.192	0.1975	0.1969	0.201	0.2034	0.2027	0.208	0.2117	0.2172	0.2218	0.2238	0.2275	0.2306	0.237	0.2398	0.2446	0.2497	0.255	0.2582	0.2648	0.2662	0.2728	0.276	0.2813
OS545	S. kudriavzevii	SM + Mtt	0.1966	0.0765	1.4009	1.3244	0.02265	18.6733		0.0814	0.0765	0.0768	0.0795	0.0787	0.0778	0.0818	0.0798	0.081	0.0823	0.0836	0.0843	0.0862	0.0881	0.0869	0.0908	0.0917	0.0935	0.0939	0.0964	0.0972	0.0986	0.1	0.1026	0.1055	0.1049	0.1058	0.1102	0.11	0.1149	0.1152	0.1167	0.1195	0.1213	0.1241	0.1262	0.1267	0.1297	0.1304	0.1346
OS545	S. kudriavzevii	SM + Mtt	0.1967	0.1115	1.6373	1.5258	0.02715	17.9889		0.113	0.1119	0.1115	0.112	0.1124	0.1117	0.1163	0.1152	0.118	0.1176	0.118	0.1178	0.1191	0.1207	0.1208	0.1245	0.1246	0.1256	0.1255	0.1276	0.1291	0.1289	0.1326	0.1355	0.1395	0.1408	0.143	0.1443	0.1453	0.1477	0.15	0.1526	0.1557	0.1593	0.1606	0.1641	0.167	0.1699	0.1692	0.1731
OS545	S. kudriavzevii	SM + Mtt	0.1977	0.0996	1.5155	1.4159	0.0241875	16.6083		0.0996	0.1003	0.1004	0.1007	0.1012	0.1001	0.1038	0.1034	0.1056	0.1059	0.1067	0.1078	0.1091	0.1108	0.1095	0.1136	0.1139	0.1161	0.1185	0.1208	0.1212	0.1229	0.1244	0.1272	0.1296	0.1309	0.1317	0.1322	0.135	0.1361	0.1374	0.1407	0.1431	0.1464	0.1471	0.1491	0.1505	0.1508	0.1534	0.1569
OS545	S. kudriavzevii	SM + Mtt	0.1979	0.108	1.4391	1.3311	0.02205	18.161		0.1103	0.1088	0.109	0.1085	0.109	0.108	0.1129	0.1103	0.112	0.1126	0.1138	0.1137	0.1142	0.1165	0.1155	0.1191	0.1187	0.1201	0.1201	0.1233	0.1251	0.1265	0.1291	0.1302	0.1323	0.133	0.1347	0.1369	0.1389	0.142	0.1436	0.1464	0.1496	0.1526	0.1541	0.157	0.1595	0.1626	0.1634	0.1648
OS571	S. mikatae	SM + Mtt	0.1924	0.116	3.3012	3.1852	0.112913	11.4519		0.118	0.1164	0.116	0.1164	0.1165	0.1179	0.1218	0.1224	0.124	0.1247	0.1269	0.1273	0.1275	0.1286	0.1297	0.1324	0.1343	0.1355	0.1373	0.1405	0.1435	0.1464	0.1542	0.1606	0.1714	0.1786	0.1874	0.1973	0.2093	0.2215	0.2312	0.2425	0.2561	0.2722	0.288	0.3063	0.3219	0.3393	0.359	0.3791
OS571	S. mikatae	SM + Mtt	0.1937	0.1247	3.3063	3.1816	0.115425	11.4182		0.1304	0.1272	0.1256	0.1257	0.1247	0.1252	0.1301	0.1307	0.1321	0.1331	0.1352	0.1341	0.1343	0.1359	0.1376	0.1402	0.1436	0.1456	0.1463	0.1501	0.1549	0.1585	0.167	0.173	0.1833	0.1936	0.2036	0.2151	0.2255	0.2363	0.2501	0.2613	0.2733	0.2897	0.3056	0.3202	0.338	0.3615	0.3794	0.4013
OS571	S. mikatae	SM + Mtt	0.1988	0.1155	3.3012	3.1857	0.0470672	33.9826		0.1226	0.1172	0.1158	0.1155	0.1163	0.119	0.1219	0.123	0.1241	0.1235	0.1257	0.1278	0.1277	0.1301	0.1284	0.1319	0.133	0.1357	0.134	0.1377	0.142	0.1447	0.1483	0.1569	0.1673	0.176	0.1872	0.197	0.2088	0.2206	0.2319	0.2425	0.2552	0.2709	0.2868	0.302	0.3207	0.3382	0.355	0.3778
OS571	S. mikatae	SM + Mtt	0.1923	0.0703	3.2733	3.203	0.117	15.0436		0.0756	0.071	0.0703	0.0709	0.0715	0.0712	0.0734	0.0733	0.0765	0.0746	0.0794	0.0786	0.0797	0.0835	0.0836	0.0855	0.0879	0.0896	0.0918	0.095	0.0975	0.0987	0.1019	0.1042	0.1111	0.1116	0.1147	0.1202	0.1245	0.1317	0.1383	0.1446	0.1529	0.1628	0.1703	0.1814	0.1897	0.2	0.2094	0.2189
OS572	S. mikatae	SM + Mtt	0.1933	0.123	2.5344	2.4114	0.0684374	18.4508		0.1245	0.1231	0.123	0.1267	0.1286	0.1298	0.1345	0.1376	0.14	0.1431	0.1479	0.1495	0.1525	0.1549	0.1581	0.1614	0.1633	0.1696	0.1683	0.1737	0.1751	0.1771	0.1772	0.1795	0.1832	0.1838	0.1832	0.1839	0.1824	0.1838	0.1865	0.1859	0.1869	0.1887	0.1892	0.195	0.1983	0.202	0.2071	0.2136
OS572	S. mikatae	SM + Mtt	0.193	0.2249	2.5538	2.3289	0.055575	8.45659		0.2258	0.2249	0.2275	0.2307	0.2359	0.2407	0.2488	0.2533	0.2584	0.2644	0.2699	0.2736	0.2781	0.2844	0.2885	0.2957	0.3022	0.3112	0.3179	0.3244	0.3323	0.3383	0.3448	0.3504	0.3611	0.3673	0.3769	0.3828	0.3918	0.4046	0.4126	0.4235	0.4312	0.4441	0.4537	0.4665	0.4762	0.4878	0.4994	0.5171
OS572	S. mikatae	SM + Mtt	0.1926	0.1401	2.4475	2.3074	0.0597375	16.1446		0.146	0.1412	0.1401	0.1415	0.1431	0.1462	0.1516	0.1545	0.1588	0.161	0.1647	0.1675	0.1693	0.1725	0.1734	0.178	0.1784	0.1819	0.1819	0.1851	0.1865	0.1856	0.1859	0.1852	0.1881	0.1866	0.189	0.1894	0.1928	0.1969	0.2034	0.206	0.2127	0.2184	0.2246	0.2331	0.24	0.2488	0.2534	0.2639
OS572	S. mikatae	SM + Mtt	0.1934	0.1192	2.7831	2.6639	0.063525	16.2251		0.1199	0.1192	0.1196	0.1217	0.1269	0.1281	0.1331	0.1367	0.1394	0.1404	0.1456	0.1447	0.1478	0.1506	0.1523	0.1538	0.1573	0.1604	0.1619	0.1644	0.1681	0.1681	0.168	0.1686	0.1711	0.1699	0.1704	0.1699	0.172	0.1762	0.1779	0.1789	0.1837	0.1906	0.1991	0.2045	0.2127	0.2214	0.2276	0.2334
OS573	S. paradoxus	SM + Mtt	0.1938	0.1424	2.4098	2.2674	0.07905	11.4314		0.1484	0.1443	0.1424	0.1429	0.1428	0.1434	0.1472	0.1473	0.1514	0.1526	0.1571	0.1583	0.1603	0.1635	0.1653	0.1685	0.168	0.1705	0.1707	0.1752	0.1779	0.1805	0.1841	0.1919	0.2012	0.2082	0.2183	0.2275	0.2344	0.2465	0.2547	0.2608	0.2693	0.2795	0.2915	0.3012	0.3133	0.3246	0.3391	0.3507
OS573	S. paradoxus	SM + Mtt	0.1944	0.1457	2.4269	2.2812	0.0693375	11.311		0.1521	0.1482	0.1457	0.1465	0.1483	0.1472	0.1519	0.1504	0.1558	0.1554	0.1594	0.1598	0.1622	0.1642	0.1625	0.1629	0.1639	0.1612	0.1616	0.1609	0.1633	0.1664	0.1692	0.1759	0.1857	0.1926	0.2032	0.2136	0.226	0.2381	0.2436	0.2461	0.2536	0.2605	0.2714	0.282	0.2953	0.308	0.3209	0.3266
OS573	S. paradoxus	SM + Mtt	0.1931	0.1163	2.3885	2.2722	0.0822375	12.7889		0.1237	0.1163	0.1168	0.1168	0.1166	0.1187	0.1227	0.1244	0.125	0.1276	0.1317	0.1349	0.1353	0.1389	0.1423	0.1456	0.1482	0.1496	0.1509	0.153	0.1551	0.1566	0.1595	0.1594	0.1633	0.1635	0.1617	0.1622	0.1627	0.1688	0.1731	0.179	0.1871	0.1999	0.2092	0.2234	0.2365	0.2491	0.2602	0.2693
OS573	S. paradoxus	SM + Mtt	0.1946	0.1252	2.3848	2.2596	0.0757125	13.1871		0.1271	0.1252	0.1264	0.127	0.1288	0.1301	0.1313	0.1345	0.1366	0.1379	0.143	0.1455	0.15	0.1501	0.1512	0.1548	0.1546	0.1551	0.1528	0.1517	0.1534	0.151	0.1504	0.1501	0.1522	0.1527	0.1535	0.1567	0.1619	0.1694	0.1793	0.189	0.1997	0.2123	0.2253	0.2333	0.2398	0.2456	0.2506	0.2582
OS574	S. paradoxus	SM + Mtt	0.19	0.0884	2.3296	2.2412	0.066975	17.0735		0.0922	0.0897	0.0903	0.0897	0.0914	0.0884	0.0913	0.0928	0.095	0.0954	0.0981	0.1004	0.1016	0.1032	0.1049	0.1073	0.1088	0.1106	0.1096	0.1134	0.1176	0.119	0.1212	0.1237	0.1283	0.1277	0.1316	0.1341	0.1364	0.1417	0.1442	0.1456	0.1487	0.1511	0.1515	0.1503	0.151	0.1477	0.1474	0.1478
OS574	S. paradoxus	SM + Mtt	0.1915	0.0965	2.3434	2.2469	0.0616875	14.771		0.1015	0.0985	0.0965	0.0972	0.0975	0.0976	0.1004	0.1019	0.1027	0.1039	0.1079	0.1097	0.1105	0.1137	0.1154	0.1188	0.1194	0.1226	0.1223	0.1268	0.1282	0.1316	0.1331	0.1371	0.1408	0.1423	0.1417	0.1441	0.1409	0.144	0.1467	0.1469	0.1497	0.1516	0.1511	0.1541	0.1553	0.1606	0.166	0.1761
OS574	S. paradoxus	SM + Mtt	0.1898	0.117	2.3852	2.2682	0.0669	14.4141		0.117	0.1181	0.1197	0.1191	0.1193	0.1211	0.1227	0.1242	0.1261	0.128	0.1325	0.1356	0.1393	0.1406	0.1429	0.1449	0.1466	0.1487	0.1491	0.1532	0.1535	0.1562	0.1585	0.1592	0.1623	0.1632	0.164	0.1667	0.1647	0.1655	0.1682	0.1691	0.173	0.178	0.1822	0.1881	0.195	0.2004	0.2098	0.2176
OS574	S. paradoxus	SM + Mtt	0.1912	0.1151	2.348	2.2329	0.0676875	14.0827		0.1179	0.1151	0.1167	0.1174	0.1188	0.1177	0.121	0.1217	0.1247	0.1261	0.13	0.1321	0.1358	0.1385	0.1397	0.1454	0.1451	0.1471	0.1475	0.1508	0.1532	0.1557	0.156	0.1567	0.1559	0.1545	0.1535	0.1527	0.1546	0.1559	0.1589	0.1645	0.1686	0.1755	0.1833	0.1923	0.2032	0.2124	0.2212	0.2326
OS575	S. kudriavzevii	SM + Mtt	0.1972	0.1433	2.3513	2.208	0.0724875	13.3551		0.1474	0.1454	0.1459	0.1433	0.1462	0.1462	0.1499	0.1492	0.1534	0.1551	0.1562	0.1608	0.1622	0.1649	0.164	0.167	0.1665	0.1662	0.1646	0.1626	0.1616	0.16	0.1598	0.1614	0.1622	0.1601	0.1621	0.1649	0.1698	0.1784	0.189	0.1997	0.2129	0.2256	0.2352	0.2437	0.2474	0.2537	0.2577	0.2683
OS575	S. kudriavzevii	SM + Mtt	0.1978	0.1313	2.3985	2.2672	0.0700125	13.6315		0.1325	0.1313	0.1321	0.1335	0.1335	0.1355	0.138	0.14	0.1412	0.1448	0.1467	0.1493	0.152	0.1546	0.1564	0.159	0.1607	0.161	0.1617	0.1636	0.1633	0.1618	0.1623	0.1614	0.1628	0.1605	0.1585	0.1597	0.1616	0.1641	0.1675	0.1753	0.1842	0.1924	0.204	0.2163	0.2257	0.237	0.2428	0.2527
OS575	S. kudriavzevii	SM + Mtt	0.1964	0.1442	2.3887	2.2445	0.066975	11.5069		0.1511	0.1466	0.1465	0.1442	0.1457	0.1467	0.1487	0.1489	0.1515	0.1548	0.1563	0.1601	0.162	0.1646	0.1654	0.168	0.1657	0.1661	0.1661	0.1679	0.1692	0.1707	0.1756	0.1788	0.1887	0.1942	0.2034	0.2104	0.2231	0.2338	0.2444	0.2515	0.2567	0.2645	0.2706	0.2765	0.2896	0.3039	0.315	0.3269
OS575	S. kudriavzevii	SM + Mtt	0.199	0.1408	2.3734	2.2326	0.0744375	13.3679		0.1431	0.1409	0.1418	0.1408	0.1416	0.1432	0.1465	0.1459	0.1507	0.1505	0.1538	0.1575	0.1594	0.1631	0.165	0.1684	0.1676	0.1678	0.165	0.1676	0.1652	0.1616	0.1614	0.161	0.1616	0.1613	0.1625	0.1637	0.1666	0.172	0.1802	0.1865	0.1977	0.2108	0.2242	0.2357	0.2442	0.2495	0.2539	0.2609
OS576	S. kudriavzevii	SM + Mtt	0.1922	0.073	1.8701	1.7971	0.05895	25.1433		0.0774	0.073	0.0732	0.0749	0.0768	0.0782	0.0811	0.0819	0.0837	0.0848	0.0861	0.0865	0.0873	0.0898	0.0907	0.0929	0.0954	0.0965	0.0961	0.0995	0.0998	0.1023	0.1042	0.1058	0.1103	0.1113	0.1139	0.1151	0.1159	0.1195	0.1229	0.1255	0.1285	0.1306	0.1334	0.1387	0.1404	0.1441	0.1452	0.1488
OS576	S. kudriavzevii	SM + Mtt	0.1919	0.1044	1.8937	1.7893	0.048975	19.558		0.109	0.1044	0.1047	0.1072	0.1075	0.1095	0.1143	0.1145	0.1171	0.1188	0.1197	0.1236	0.1244	0.1254	0.1267	0.13	0.1316	0.1331	0.1342	0.1385	0.1381	0.1425	0.1437	0.1457	0.1497	0.1486	0.1502	0.1527	0.1521	0.1543	0.156	0.1561	0.1589	0.1607	0.161	0.1641	0.1656	0.1697	0.1724	0.1755
OS576	S. kudriavzevii	SM + Mtt	0.1947	0.0822	1.8974	1.8152	0.0543751	24.2704		0.0864	0.0823	0.0822	0.0834	0.0852	0.0865	0.0888	0.0911	0.0919	0.0919	0.0963	0.0967	0.0994	0.0998	0.0994	0.1027	0.103	0.1055	0.1067	0.1099	0.1107	0.1111	0.1147	0.1175	0.1194	0.1222	0.1258	0.1266	0.1298	0.1312	0.1365	0.1377	0.141	0.1453	0.1469	0.1516	0.1519	0.1548	0.1566	0.1586
OS576	S. kudriavzevii	SM + Mtt	0.1914	0.1017	1.9165	1.8148	0.0523875	19.9437		0.1019	0.1017	0.1034	0.1059	0.1086	0.1089	0.1138	0.1125	0.1144	0.1181	0.1214	0.1222	0.1225	0.126	0.1258	0.1281	0.1302	0.1322	0.1329	0.1362	0.1377	0.1394	0.1417	0.1446	0.1473	0.1481	0.1522	0.1523	0.1534	0.1573	0.1564	0.1597	0.1593	0.1608	0.1633	0.1649	0.1676	0.1685	0.1721	0.1772
OS578	S. eubayanus	SM + Mtt	0.197	0.1112	2.3808	2.2696	0.0884624	12.158		0.1116	0.1112	0.1122	0.1149	0.114	0.1164	0.1191	0.1219	0.124	0.1262	0.1295	0.1305	0.1332	0.1342	0.1364	0.1391	0.1414	0.1442	0.1451	0.1476	0.149	0.1506	0.1535	0.1504	0.154	0.1536	0.1564	0.163	0.172	0.1862	0.2013	0.2111	0.2216	0.2283	0.2349	0.2421	0.2578	0.2719	0.2859	0.3004
OS578	S. eubayanus	SM + Mtt	0.197	0.1132	2.3485	2.2353	0.0868124	11.3281		0.1132	0.1136	0.1149	0.1181	0.1212	0.1205	0.1241	0.1269	0.1306	0.1329	0.1345	0.1358	0.1381	0.1389	0.1407	0.1415	0.145	0.1453	0.148	0.148	0.1509	0.1515	0.1511	0.1527	0.1573	0.1612	0.1672	0.1753	0.1879	0.1998	0.2121	0.2196	0.2292	0.2411	0.2503	0.2634	0.2783	0.2937	0.3082	0.3226
OS578	S. eubayanus	SM + Mtt	0.1989	0.0856	2.3068	2.2212	0.08985	13.1107		0.0872	0.0856	0.0884	0.0903	0.0942	0.0941	0.0986	0.0999	0.104	0.1064	0.1094	0.1109	0.1124	0.1149	0.1171	0.1205	0.1222	0.1246	0.1288	0.1314	0.135	0.1353	0.1356	0.1372	0.1402	0.1379	0.1391	0.1381	0.14	0.1433	0.1457	0.1509	0.1604	0.1723	0.1825	0.1955	0.2101	0.2185	0.2266	0.2362
OS578	S. eubayanus	SM + Mtt	0.1981	0.0954	2.3098	2.2144	0.0888375	12.8721		0.0954	0.096	0.0998	0.101	0.1049	0.1071	0.1111	0.1125	0.1161	0.1172	0.12	0.1224	0.1258	0.1275	0.1295	0.1318	0.1342	0.1354	0.1364	0.138	0.1402	0.1405	0.1428	0.1418	0.1422	0.1414	0.1433	0.1449	0.15	0.1583	0.1672	0.1789	0.1907	0.2038	0.2108	0.2191	0.2265	0.2348	0.2492	0.2653
OS578	S. eubayanus	SM + Mtt	0.1936	0.1001	2.2853	2.1852	0.0817875	13.3543		0.1042	0.1001	0.1013	0.1015	0.1032	0.1038	0.1066	0.1075	0.1115	0.1121	0.1161	0.118	0.1198	0.1211	0.1234	0.1269	0.1276	0.1302	0.1303	0.1326	0.1338	0.1341	0.1357	0.1346	0.1363	0.1352	0.1343	0.1359	0.1392	0.1435	0.1515	0.1555	0.165	0.1782	0.188	0.1989	0.2085	0.2175	0.2266	0.2379
OS578	S. eubayanus	SM + Mtt	0.1942	0.0688	2.2575	2.1887	0.0836625	14.7834		0.071	0.0688	0.0706	0.071	0.0734	0.0737	0.0756	0.0769	0.0787	0.0802	0.0839	0.0847	0.0862	0.0882	0.0887	0.092	0.0925	0.0974	0.0985	0.101	0.1054	0.106	0.1096	0.1125	0.1166	0.1187	0.1201	0.1219	0.1243	0.128	0.1293	0.1309	0.1309	0.1338	0.1341	0.1369	0.1414	0.1469	0.1519	0.1617
OS578	S. eubayanus	SM + Mtt	0.1969	0.0732	2.2636	2.1904	0.0857625	13.0787		0.0732	0.0769	0.0798	0.0831	0.0853	0.0884	0.0925	0.0906	0.0955	0.0962	0.0999	0.101	0.1033	0.1068	0.1061	0.1112	0.1125	0.1145	0.1172	0.1195	0.1235	0.1247	0.1285	0.1298	0.1332	0.1331	0.1363	0.1395	0.1432	0.1479	0.1531	0.1602	0.1656	0.1741	0.1836	0.1923	0.2018	0.2133	0.2224	0.2342
OS578	S. eubayanus	SM + Mtt	0.1966	0.0834	2.2516	2.1682	0.0868125	12.9476		0.0868	0.0834	0.0844	0.0861	0.087	0.0872	0.0935	0.0918	0.0952	0.0964	0.1001	0.101	0.1035	0.1042	0.106	0.1087	0.1099	0.1126	0.117	0.1174	0.1214	0.1237	0.1245	0.1299	0.135	0.1365	0.1388	0.1418	0.1441	0.1492	0.1531	0.1571	0.1608	0.1692	0.176	0.1845	0.1971	0.2107	0.223	0.234
OS578	S. eubayanus	SM + Mtt	0.1963	0.1053	2.2596	2.1543	0.082725	13.1248		0.1081	0.1053	0.107	0.1101	0.1127	0.1133	0.1187	0.12	0.1218	0.1259	0.129	0.1298	0.1316	0.1335	0.1339	0.1372	0.1384	0.1393	0.1393	0.1392	0.1391	0.1388	0.139	0.1388	0.1391	0.1392	0.1402	0.1417	0.1466	0.1535	0.163	0.1751	0.188	0.2013	0.2077	0.2152	0.2219	0.23	0.2433	0.2561
OS578	S. eubayanus	SM + Mtt	0.1965	0.0756	2.2504	2.1748	0.080925	14.2814		0.0756	0.0766	0.0783	0.081	0.0841	0.0834	0.0866	0.0873	0.0899	0.0943	0.0961	0.0964	0.0984	0.1003	0.1019	0.1042	0.1058	0.1094	0.1116	0.1135	0.1163	0.1184	0.1212	0.1246	0.1261	0.1272	0.1286	0.1287	0.1307	0.1295	0.1315	0.1297	0.1328	0.1379	0.1425	0.1519	0.1611	0.1716	0.1854	0.1962
OS578	S. eubayanus	SM + Mtt	0.1987	0.0833	2.2584	2.1751	0.0841125	12.8187		0.0834	0.0833	0.0855	0.0883	0.0906	0.092	0.096	0.0969	0.0988	0.1021	0.1046	0.1053	0.1066	0.1086	0.1085	0.1106	0.1117	0.1147	0.1161	0.1175	0.1217	0.1239	0.1269	0.1294	0.1329	0.1375	0.1437	0.1494	0.1541	0.1616	0.1659	0.1702	0.1771	0.1858	0.1911	0.2018	0.2089	0.2172	0.2281	0.2401
OS578	S. eubayanus	SM + Mtt	0.1995	0.1031	2.2477	2.1446	0.0847875	11.7043		0.1061	0.1031	0.1041	0.1059	0.1074	0.1078	0.1123	0.1127	0.1157	0.1194	0.1218	0.1224	0.1237	0.1271	0.1268	0.1304	0.1336	0.1348	0.1377	0.1417	0.1422	0.1464	0.1479	0.1526	0.1552	0.1576	0.1611	0.1666	0.1727	0.1811	0.19	0.2016	0.2131	0.2224	0.2341	0.2464	0.2571	0.2703	0.2848	0.2998
OS578	S. eubayanus	SM + Mtt	0.1938	0.132	2.1887	2.0567	0.0786374	10.4413		0.1352	0.132	0.1327	0.1326	0.1339	0.1364	0.1388	0.1395	0.1445	0.1464	0.1505	0.1525	0.1536	0.1564	0.1567	0.1598	0.1603	0.1632	0.163	0.1683	0.1704	0.1733	0.1777	0.1851	0.1965	0.2033	0.2161	0.2231	0.2314	0.2411	0.2499	0.2619	0.2762	0.2909	0.3	0.3141	0.3285	0.3452	0.3622	0.3789
OS578	S. eubayanus	SM + Mtt	0.193	0.1479	2.2073	2.0594	0.0732375	8.94214		0.1593	0.1505	0.1479	0.1487	0.1509	0.1523	0.1576	0.1608	0.1635	0.1676	0.1712	0.1742	0.1765	0.1807	0.1842	0.189	0.1925	0.1953	0.1999	0.205	0.2115	0.2138	0.2222	0.2287	0.2393	0.2471	0.26	0.2698	0.2807	0.2945	0.3028	0.3196	0.3354	0.3507	0.3676	0.3813	0.3996	0.4157	0.4341	0.4568
OS578	S. eubayanus	SM + Mtt	0.1967	0.1311	2.255	2.1239	0.0855375	9.98305		0.1311	0.1313	0.1335	0.1346	0.1368	0.1378	0.144	0.1457	0.1474	0.1513	0.1559	0.1595	0.1635	0.1652	0.1688	0.1733	0.1768	0.1816	0.1866	0.1887	0.193	0.1993	0.2077	0.2177	0.2263	0.2336	0.2421	0.2501	0.2586	0.2718	0.2831	0.2937	0.3053	0.3194	0.3348	0.35	0.3655	0.3811	0.399	0.4184
OS578	S. eubayanus	SM + Mtt	0.1948	0.1549	2.3238	2.1689	0.080775	8.75364		0.1549	0.158	0.1593	0.1619	0.1656	0.1677	0.1736	0.1763	0.1821	0.1866	0.1928	0.1959	0.203	0.2099	0.2171	0.2236	0.2295	0.2364	0.2414	0.2461	0.252	0.26	0.2659	0.274	0.2863	0.2984	0.3056	0.3138	0.3274	0.3395	0.3557	0.3668	0.3833	0.3967	0.414	0.4314	0.4474	0.469	0.4897	0.5069
OS578	S. eubayanus	SM + Mtt	0.1928	0.1261	2.2206	2.0945	0.0667125	9.13716		0.1261	0.1275	0.1285	0.1305	0.1344	0.1364	0.1405	0.1412	0.146	0.1496	0.1552	0.1589	0.1629	0.1655	0.1687	0.1713	0.1757	0.1793	0.1812	0.1876	0.1928	0.197	0.2048	0.2114	0.2221	0.2267	0.2355	0.244	0.2533	0.2644	0.2771	0.2908	0.3019	0.3135	0.3268	0.3402	0.3565	0.3704	0.3879	0.402
OS578	S. eubayanus	SM + Mtt	0.1924	0.1413	2.2521	2.1108	0.0885	11.0215		0.1416	0.1413	0.1424	0.146	0.1493	0.1503	0.1539	0.1559	0.1582	0.1611	0.1657	0.1671	0.1666	0.1676	0.1644	0.1655	0.165	0.1638	0.163	0.164	0.1617	0.164	0.1667	0.1704	0.1806	0.1917	0.2043	0.218	0.2309	0.2425	0.2481	0.2529	0.2644	0.2756	0.2929	0.3077	0.3211	0.3338	0.3466	0.3643
OS578	S. eubayanus	SM + Mtt	0.1924	0.1283	2.2846	2.1563	0.0864	11.0116		0.1311	0.1283	0.1297	0.1305	0.1339	0.1359	0.1368	0.1386	0.1422	0.1437	0.146	0.1476	0.1481	0.1522	0.1524	0.1552	0.155	0.1557	0.1576	0.1605	0.1639	0.1666	0.1721	0.1804	0.1905	0.1992	0.2103	0.2183	0.2276	0.2371	0.2432	0.2481	0.2634	0.2768	0.288	0.3032	0.3141	0.3288	0.3414	0.3565
OS578	S. eubayanus	SM + Mtt	0.1946	0.1334	2.3857	2.2523	0.0928875	10.2669		0.1372	0.1334	0.134	0.1358	0.1371	0.1367	0.1419	0.1424	0.1461	0.1489	0.1508	0.1534	0.1553	0.1572	0.1596	0.1627	0.1637	0.1666	0.1667	0.1689	0.1712	0.1759	0.1855	0.1944	0.205	0.2142	0.2262	0.2352	0.2449	0.2542	0.2652	0.2725	0.2893	0.3076	0.3214	0.3375	0.3521	0.3701	0.3897	0.4117
OS578	S. eubayanus	SM + Mtt	0.1956	0.121	2.3281	2.2071	0.085875	12.1822		0.1221	0.121	0.121	0.1229	0.1252	0.1261	0.1292	0.1317	0.1351	0.1364	0.1407	0.1424	0.1432	0.1446	0.1445	0.1466	0.1457	0.1474	0.147	0.1498	0.15	0.1508	0.1502	0.1502	0.1524	0.1531	0.1566	0.1639	0.1746	0.1862	0.2009	0.2112	0.2211	0.2284	0.2322	0.2431	0.2553	0.2696	0.2863	0.2976
OS578	S. eubayanus	SM + Mtt	0.196	0.1149	2.2775	2.1626	0.0819	11.2393		0.1207	0.1159	0.1149	0.1175	0.1195	0.1208	0.1254	0.1265	0.1288	0.1313	0.1366	0.1371	0.1366	0.1399	0.1412	0.1453	0.146	0.1471	0.147	0.1481	0.1492	0.1506	0.1523	0.1557	0.1612	0.1641	0.1716	0.1794	0.1889	0.2007	0.2115	0.2255	0.2349	0.242	0.2518	0.2663	0.2785	0.2921	0.3069	0.3212
OS578	S. eubayanus	SM + Mtt	0.1951	0.1196	2.3093	2.1897	0.09075	11.6375		0.1202	0.1196	0.1224	0.1237	0.1254	0.1252	0.1306	0.1313	0.1348	0.1368	0.1401	0.143	0.1438	0.1457	0.1466	0.1485	0.1502	0.1498	0.1504	0.1509	0.1524	0.1512	0.1522	0.1525	0.1571	0.1589	0.1641	0.173	0.1813	0.1947	0.2079	0.2177	0.2297	0.2402	0.2479	0.2599	0.272	0.288	0.3046	0.3199
OS578	S. eubayanus	SM + Mtt	0.1982	0.0948	2.3078	2.213	0.0883125	12.9824		0.0948	0.0954	0.0975	0.0987	0.0999	0.1007	0.105	0.1065	0.1093	0.1107	0.1134	0.117	0.1205	0.1216	0.1238	0.128	0.1299	0.1317	0.1341	0.1382	0.1398	0.1406	0.1405	0.1425	0.1407	0.1383	0.1364	0.1382	0.1402	0.1447	0.1505	0.1593	0.1703	0.1836	0.196	0.2085	0.2184	0.2246	0.2332	0.2449
OS58	S. pastorianus	SM + Mtt	0.1964	0.0743	3.2686	3.1943	0.140325	17.444		0.0743	0.0747	0.0761	0.0772	0.0774	0.0791	0.0818	0.0837	0.0843	0.0878	0.0888	0.0916	0.0954	0.0973	0.0982	0.1039	0.1061	0.1073	0.1117	0.1131	0.1165	0.1199	0.1216	0.1251	0.1295	0.1295	0.1326	0.133	0.1344	0.1377	0.1406	0.1409	0.1453	0.1497	0.1524	0.1567	0.1628	0.1679	0.1724	0.1809
OS58	S. pastorianus	SM + Mtt	0.1981	0.0759	3.2186	3.1427	0.1452	16.3629		0.0761	0.0759	0.0783	0.0795	0.0809	0.0808	0.0842	0.0847	0.0873	0.0894	0.0938	0.0948	0.0989	0.1019	0.105	0.1092	0.1123	0.1151	0.1182	0.1206	0.1235	0.1273	0.1293	0.1329	0.1383	0.138	0.1405	0.1435	0.1468	0.151	0.1537	0.1599	0.1635	0.1718	0.1755	0.1836	0.193	0.1998	0.209	0.2194
OS58	S. pastorianus	SM + Mtt	0.2001	0.0562	3.2999	3.2437	0.14355	20.4197		0.0602	0.0562	0.057	0.0567	0.0586	0.0587	0.0612	0.0602	0.0626	0.0625	0.0666	0.0659	0.0681	0.0702	0.0706	0.0739	0.0749	0.0767	0.078	0.0796	0.0812	0.0833	0.0838	0.0853	0.089	0.0895	0.0921	0.0912	0.0925	0.0946	0.0974	0.0993	0.1012	0.1063	0.1062	0.1113	0.1127	0.1153	0.1182	0.123
OS58	S. pastorianus	SM + Mtt	0.1977	0.0614	2.9767	2.9153	0.13845	18.5442		0.0633	0.0614	0.064	0.0646	0.067	0.0671	0.0696	0.0715	0.0733	0.0741	0.0764	0.0809	0.0813	0.0815	0.0844	0.0879	0.0888	0.0917	0.0938	0.0957	0.0993	0.1	0.1029	0.1057	0.1089	0.1088	0.1108	0.1131	0.1151	0.1175	0.1208	0.1234	0.1242	0.1276	0.1293	0.1335	0.1363	0.1406	0.1437	0.1498
OS58	S. pastorianus	SM + Mtt	0.1979	0.0679	3.3021	3.2342	0.151725	17.6723		0.0698	0.0692	0.0679	0.0712	0.0725	0.0735	0.0785	0.0788	0.0819	0.0822	0.0875	0.0889	0.09	0.0934	0.0955	0.0992	0.1013	0.1059	0.1065	0.1068	0.1113	0.1132	0.1167	0.1175	0.1208	0.1232	0.1255	0.1257	0.1287	0.1316	0.1342	0.1369	0.1378	0.1429	0.1471	0.1509	0.1567	0.1613	0.1669	0.1751
OS58	S. pastorianus	SM + Mtt	0.1984	0.058	3.1799	3.1219	0.145575	18.7932		0.0586	0.058	0.0609	0.0616	0.0632	0.0662	0.0691	0.0693	0.0716	0.074	0.0769	0.0772	0.0802	0.0836	0.0844	0.0875	0.0892	0.0925	0.094	0.0965	0.0974	0.0988	0.1019	0.1034	0.1071	0.1087	0.1101	0.111	0.1147	0.1183	0.1193	0.1238	0.1231	0.1296	0.1307	0.1329	0.1373	0.1397	0.1456	0.1538
OS58	S. pastorianus	SM + Mtt	0.1972	0.0748	3.3028	3.228	0.139163	17.9322		0.0755	0.0748	0.0765	0.0785	0.0802	0.0814	0.0844	0.0854	0.0895	0.09	0.0938	0.0945	0.0982	0.1008	0.1035	0.1057	0.1081	0.1104	0.1103	0.1131	0.1147	0.1184	0.1209	0.1224	0.125	0.1257	0.127	0.1299	0.1325	0.1351	0.1379	0.1406	0.1433	0.1488	0.1526	0.1577	0.1615	0.166	0.1714	0.1796
OS58	S. pastorianus	SM + Mtt	0.2007	0.1307	3.2993	3.1686	0.12765	12.8668		0.1345	0.1307	0.1319	0.1332	0.1372	0.1367	0.1426	0.1438	0.146	0.1508	0.1552	0.1573	0.1598	0.1649	0.1663	0.1697	0.172	0.1734	0.1742	0.1758	0.1789	0.1839	0.1871	0.1931	0.1999	0.2056	0.2139	0.2212	0.2319	0.2426	0.254	0.2622	0.2735	0.2868	0.3002	0.3139	0.3292	0.344	0.3611	0.3809
OS58	S. pastorianus	SM + Mtt	0.2046	0.052	3.2954	3.2434	0.145013	19.5946		0.0539	0.052	0.0554	0.0563	0.058	0.0573	0.0636	0.063	0.065	0.0686	0.0693	0.0724	0.073	0.0754	0.0769	0.0798	0.0804	0.0831	0.0849	0.0865	0.0887	0.0919	0.0939	0.0952	0.0983	0.0995	0.1003	0.1022	0.1049	0.1073	0.1099	0.1129	0.1164	0.1191	0.1223	0.1248	0.1277	0.1295	0.1337	0.1377
OS58	S. pastorianus	SM + Mtt	0.2025	0.0535	3.1907	3.1372	0.1467	19.7335		0.0544	0.0535	0.0539	0.0564	0.0581	0.0588	0.062	0.0626	0.0652	0.0661	0.0688	0.0686	0.0727	0.0739	0.0754	0.0794	0.0796	0.083	0.0835	0.0848	0.0855	0.0896	0.0911	0.0934	0.097	0.0971	0.098	0.099	0.1002	0.1043	0.107	0.108	0.1107	0.1155	0.1162	0.1211	0.1224	0.1273	0.1299	0.1341
OS58	S. pastorianus	SM + Mtt	0.2009	0.0549	3.2991	3.2442	0.14445	19.7504		0.0587	0.0549	0.0562	0.0584	0.061	0.0614	0.0646	0.064	0.0668	0.069	0.0712	0.0736	0.0748	0.0764	0.0768	0.0806	0.0828	0.0839	0.0836	0.0854	0.0889	0.0896	0.091	0.0918	0.0957	0.0958	0.0953	0.0971	0.0995	0.1011	0.1056	0.1078	0.1112	0.1152	0.1182	0.1225	0.1265	0.1295	0.1348	0.1402
OS58	S. pastorianus	SM + Mtt	0.1949	0.128	2.787	2.659	0.150075	14.1658		0.128	0.1306	0.1319	0.1328	0.1319	0.1311	0.1332	0.1307	0.1348	0.1343	0.138	0.1394	0.1406	0.1423	0.1438	0.1461	0.1481	0.1507	0.1499	0.1532	0.1563	0.1591	0.1629	0.1651	0.1708	0.1755	0.1794	0.1857	0.1931	0.2014	0.2124	0.2177	0.2276	0.2369	0.2472	0.2578	0.2701	0.2821	0.2953	0.3145
OS58	S. pastorianus	SM + Mtt	0.1961	0.1253	3.0821	2.9568	0.153675	13.8594		0.1287	0.1253	0.1262	0.128	0.1253	0.1258	0.1284	0.1263	0.1289	0.1304	0.133	0.1332	0.1352	0.1365	0.1372	0.1417	0.1433	0.1459	0.1467	0.1493	0.155	0.1567	0.1613	0.1636	0.1706	0.1752	0.1826	0.1899	0.1962	0.2036	0.2129	0.2237	0.2337	0.2433	0.2575	0.2691	0.2804	0.2981	0.3106	0.3281
OS58	S. pastorianus	SM + Mtt	0.1956	0.101	3.3044	3.2034	0.154238	16.7965		0.1034	0.101	0.1029	0.1022	0.1049	0.1033	0.1055	0.1039	0.106	0.1058	0.1076	0.1096	0.1093	0.1111	0.1117	0.1142	0.1149	0.1168	0.1158	0.1179	0.1197	0.1209	0.1243	0.1255	0.1293	0.131	0.1336	0.1354	0.1396	0.1456	0.1485	0.1522	0.1571	0.1639	0.1708	0.1765	0.1855	0.1939	0.203	0.2149
OS58	S. pastorianus	SM + Mtt	0.1978	0.0801	3.3022	3.2221	0.1491	19.1757		0.0824	0.0801	0.0813	0.0807	0.0815	0.0806	0.0836	0.0807	0.0827	0.0834	0.0836	0.0858	0.0854	0.0862	0.0867	0.0887	0.0883	0.0903	0.0893	0.0912	0.0931	0.0936	0.0943	0.0952	0.0985	0.1	0.1006	0.1018	0.1041	0.1066	0.1091	0.1113	0.1159	0.1177	0.1212	0.1238	0.1281	0.1328	0.1343	0.1402
OS58	S. pastorianus	SM + Mtt	0.1951	0.1093	3.0844	2.9751	0.15165	14.3976		0.1137	0.1115	0.1112	0.1112	0.1116	0.1093	0.1132	0.1128	0.114	0.1159	0.1171	0.1189	0.1203	0.1248	0.1241	0.1269	0.1291	0.131	0.1312	0.1327	0.1362	0.1375	0.142	0.1447	0.1483	0.1518	0.1554	0.1585	0.166	0.1724	0.1824	0.1912	0.2007	0.2121	0.2207	0.2325	0.2451	0.2563	0.2682	0.2828
OS58	S. pastorianus	SM + Mtt	0.196	0.0937	3.304	3.2103	0.150788	15.2576		0.098	0.0937	0.0943	0.0939	0.0942	0.0955	0.0962	0.0958	0.0973	0.0987	0.1005	0.1025	0.1039	0.1061	0.1061	0.1092	0.1115	0.1131	0.1137	0.1169	0.1199	0.1217	0.1238	0.1265	0.1315	0.134	0.1381	0.14	0.1449	0.151	0.1565	0.1647	0.1717	0.1797	0.1887	0.1961	0.2055	0.2201	0.2276	0.2428
OS58	S. pastorianus	SM + Mtt	0.1971	0.0693	2.9991	2.9298	0.157462	20.7122		0.0729	0.0704	0.0705	0.0693	0.0695	0.0699	0.0707	0.0701	0.0711	0.0712	0.0723	0.073	0.0721	0.073	0.0748	0.0748	0.0761	0.0773	0.0779	0.079	0.0804	0.0808	0.081	0.0828	0.0852	0.0855	0.0877	0.0883	0.0888	0.092	0.0937	0.0952	0.0972	0.1014	0.1041	0.1068	0.1095	0.1124	0.1147	0.1182
OS58	S. pastorianus	SM + Mtt	0.199	0.0586	3.1029	3.0443	0.152663	24.4261		0.0623	0.0586	0.0605	0.0614	0.0616	0.0603	0.0628	0.0609	0.0621	0.061	0.0624	0.062	0.0628	0.0632	0.0637	0.0649	0.0643	0.0664	0.0647	0.0654	0.0672	0.0681	0.0694	0.0692	0.072	0.0715	0.0722	0.072	0.0737	0.0745	0.0763	0.0781	0.0798	0.0825	0.0836	0.0854	0.0876	0.0893	0.0908	0.0938
OS58	S. pastorianus	SM + Mtt	0.1967	0.0647	3.0904	3.0257	0.15825	18.6022		0.0686	0.0658	0.0647	0.067	0.0661	0.0658	0.0684	0.0684	0.0686	0.069	0.0704	0.0715	0.075	0.0744	0.0758	0.0771	0.079	0.0802	0.0809	0.0819	0.0847	0.0841	0.0861	0.0871	0.0905	0.0922	0.0937	0.0953	0.0979	0.1022	0.1038	0.1069	0.1088	0.1148	0.1171	0.1241	0.1266	0.1312	0.1362	0.1439
OS58	S. pastorianus	SM + Mtt	0.1945	0.0759	3.3055	3.2296	0.145463	17.6273		0.0787	0.0759	0.0761	0.0764	0.0781	0.0774	0.0795	0.0786	0.0798	0.0805	0.0827	0.0837	0.084	0.085	0.0862	0.0881	0.0899	0.0922	0.0932	0.0947	0.0966	0.0978	0.1004	0.1007	0.1044	0.1041	0.1072	0.1097	0.1125	0.1149	0.1184	0.1221	0.126	0.1311	0.1357	0.1401	0.1464	0.151	0.1557	0.165
OS58	S. pastorianus	SM + Mtt	0.1952	0.069	3.1588	3.0898	0.132038	18.2013		0.0719	0.0691	0.069	0.0707	0.0729	0.0718	0.0726	0.0733	0.0758	0.0773	0.0788	0.0801	0.0802	0.0822	0.0809	0.0842	0.0858	0.087	0.0889	0.0883	0.0907	0.0914	0.0947	0.0944	0.099	0.0984	0.0998	0.1006	0.1039	0.1059	0.1099	0.1147	0.115	0.1214	0.124	0.1291	0.1334	0.1393	0.1455	0.1524
OS58	S. pastorianus	SM + Mtt	0.1963	0.0671	3.2849	3.2178	0.145312	19.9205		0.0671	0.0672	0.068	0.0682	0.071	0.0685	0.0721	0.0706	0.0725	0.0738	0.075	0.0749	0.0761	0.0774	0.0773	0.0804	0.0809	0.0821	0.0835	0.0849	0.0843	0.0855	0.0862	0.0876	0.0915	0.0932	0.0927	0.0954	0.0956	0.0998	0.101	0.1018	0.1057	0.1107	0.111	0.1157	0.1214	0.1246	0.1306	0.1357
OS6	S. paradoxus	SM + Mtt	0.1974	0.1037	2.3112	2.2075	0.079425	13.2572		0.1066	0.1037	0.1043	0.1059	0.1082	0.1084	0.1152	0.1169	0.1213	0.1231	0.1261	0.1298	0.1329	0.1372	0.1397	0.1429	0.1446	0.147	0.1463	0.1473	0.149	0.149	0.149	0.1498	0.151	0.1488	0.1497	0.1511	0.1554	0.1602	0.1639	0.1715	0.1806	0.1899	0.2015	0.2122	0.2265	0.2367	0.2477	0.2548
OS6	S. paradoxus	SM + Mtt	0.2001	0.1086	2.378	2.2694	0.0800625	12.7742		0.1131	0.1086	0.1086	0.1095	0.1122	0.115	0.1185	0.12	0.1258	0.1281	0.1316	0.135	0.1383	0.1422	0.1436	0.1477	0.1477	0.1495	0.1504	0.1512	0.1509	0.1513	0.1501	0.1516	0.1561	0.1562	0.1571	0.1597	0.1661	0.1733	0.1814	0.1915	0.2014	0.2146	0.2256	0.2338	0.2458	0.2534	0.2617	0.2725
OS6	S. paradoxus	SM + Mtt	0.1967	0.1256	2.33	2.2044	0.0860625	11.0564		0.1328	0.1264	0.1257	0.1256	0.1293	0.1336	0.1376	0.1403	0.1425	0.1449	0.1496	0.1527	0.1552	0.1561	0.1599	0.1587	0.1608	0.161	0.1633	0.1644	0.1644	0.1688	0.1698	0.1729	0.1805	0.1859	0.1982	0.2058	0.2193	0.2332	0.2456	0.252	0.2633	0.2745	0.284	0.2992	0.3128	0.3293	0.3443	0.3615
OS6	S. paradoxus	SM + Mtt	0.1949	0.1312	2.3605	2.2293	0.0774	10.7752		0.1365	0.1317	0.1312	0.1316	0.1334	0.1354	0.1421	0.1434	0.1476	0.1497	0.1562	0.1593	0.1612	0.1655	0.1654	0.1677	0.1692	0.1725	0.1714	0.1739	0.1772	0.1795	0.1813	0.1837	0.195	0.2034	0.2158	0.2244	0.2348	0.2446	0.2546	0.2609	0.2686	0.2777	0.2867	0.3042	0.3199	0.3353	0.3463	0.3587
OS626	S. eubayanus	SM + Mtt	0.1971	0.1745	2.5333	2.3588	0.0796875	8.33678		0.1813	0.1771	0.1745	0.1757	0.1785	0.1816	0.1861	0.1908	0.1944	0.1976	0.2031	0.2079	0.2108	0.217	0.2203	0.2274	0.2342	0.2378	0.2428	0.2529	0.2612	0.2697	0.2794	0.2882	0.2994	0.3091	0.3179	0.3264	0.3426	0.3575	0.3717	0.3861	0.4031	0.4193	0.4368	0.4576	0.4788	0.4991	0.5221	0.5441
OS626	S. eubayanus	SM + Mtt	0.1968	0.154	2.5498	2.3958	0.0825375	8.14236		0.1554	0.1558	0.154	0.1557	0.1574	0.1586	0.1652	0.1665	0.1706	0.1759	0.1811	0.1859	0.1924	0.1985	0.2064	0.2145	0.2202	0.2305	0.2376	0.2461	0.2544	0.2573	0.2636	0.2732	0.2859	0.2971	0.3108	0.323	0.337	0.3505	0.3678	0.3811	0.3997	0.419	0.4387	0.458	0.4766	0.5022	0.5276	0.5551
OS626	S. eubayanus	SM + Mtt	0.196	0.1136	2.6091	2.4955	0.0916875	12.0664		0.1145	0.1136	0.114	0.1139	0.1162	0.1178	0.1209	0.1221	0.1245	0.1275	0.1295	0.1337	0.1343	0.1363	0.1384	0.1415	0.1437	0.1469	0.1476	0.1511	0.1513	0.1489	0.1497	0.1504	0.1521	0.1541	0.156	0.1593	0.1648	0.1738	0.185	0.1979	0.2094	0.2216	0.2323	0.2417	0.2538	0.2652	0.2771	0.293
OS626	S. eubayanus	SM + Mtt	0.1961	0.1483	2.5398	2.3915	0.0857625	8.41102		0.158	0.1535	0.1483	0.15	0.152	0.1539	0.16	0.1622	0.1666	0.1691	0.1742	0.1781	0.1832	0.1898	0.1947	0.2005	0.2046	0.2102	0.213	0.2214	0.2253	0.2307	0.2407	0.254	0.267	0.2773	0.2856	0.2975	0.3098	0.3257	0.3425	0.3598	0.3764	0.3947	0.4122	0.4371	0.4574	0.4807	0.5072	0.5323
OS66	S. paradoxus	SM + Mtt	0.1909	0.1105	2.3066	2.1961	0.079425	13.8914		0.1143	0.1112	0.1105	0.1106	0.1127	0.1135	0.1181	0.1204	0.1247	0.125	0.1313	0.1333	0.1355	0.1382	0.1399	0.1437	0.1444	0.147	0.1456	0.1456	0.1451	0.1469	0.1468	0.1438	0.1438	0.1441	0.1441	0.1444	0.1474	0.1541	0.1603	0.1661	0.1743	0.1853	0.1984	0.2093	0.2207	0.2307	0.2382	0.2442
OS66	S. paradoxus	SM + Mtt	0.1912	0.1002	2.3145	2.2143	0.07755	13.9884		0.1045	0.1002	0.1005	0.1019	0.1042	0.1048	0.1099	0.1098	0.1134	0.1161	0.1201	0.122	0.1255	0.129	0.1295	0.1348	0.1363	0.1382	0.1377	0.1408	0.1424	0.1441	0.1452	0.146	0.1455	0.1444	0.1443	0.1424	0.1426	0.1441	0.1473	0.1501	0.1559	0.1634	0.1728	0.1843	0.196	0.2088	0.219	0.2304
OS66	S. paradoxus	SM + Mtt	0.1896	0.07	2.2943	2.2243	0.0631875	15.966		0.0716	0.07	0.0705	0.072	0.0709	0.0715	0.0741	0.0758	0.0764	0.078	0.0813	0.0816	0.0822	0.0844	0.0845	0.087	0.0898	0.0903	0.0911	0.0919	0.0939	0.0951	0.0967	0.0999	0.1019	0.1023	0.1055	0.1058	0.1093	0.1136	0.1169	0.1186	0.1201	0.1263	0.1295	0.134	0.1403	0.1449	0.1486	0.1541
OS66	S. paradoxus	SM + Mtt	0.1893	0.1072	2.3326	2.2254	0.076875	13.1167		0.1124	0.1079	0.1072	0.1098	0.1106	0.1118	0.117	0.1194	0.123	0.1247	0.1298	0.1331	0.1355	0.1397	0.1417	0.1435	0.1462	0.1469	0.146	0.1476	0.1471	0.1471	0.1473	0.1464	0.1457	0.1446	0.1454	0.1477	0.1516	0.1556	0.1608	0.1671	0.1762	0.1871	0.1999	0.2135	0.2249	0.2356	0.2436	0.2529
OS699	S. jurei	SM + Mtt	0.1984	0.147	2.392	2.245	0.0739875	13.6866		0.1538	0.1495	0.1485	0.147	0.1481	0.1477	0.1503	0.1505	0.153	0.1564	0.159	0.1629	0.1663	0.1695	0.1735	0.1755	0.1754	0.1773	0.1745	0.1753	0.1774	0.1774	0.1784	0.1755	0.1753	0.1727	0.1717	0.1732	0.1759	0.1786	0.1843	0.1926	0.2014	0.2103	0.2191	0.2299	0.243	0.2535	0.2612	0.2705
OS699	S. jurei	SM + Mtt	0.1965	0.1444	2.3474	2.203	0.0774	13.0258		0.1489	0.1453	0.1444	0.1454	0.1452	0.1454	0.1489	0.1506	0.1519	0.1539	0.1591	0.1613	0.1642	0.1681	0.1711	0.1741	0.1737	0.1758	0.1758	0.1778	0.1786	0.1763	0.1745	0.175	0.1752	0.1728	0.1715	0.1733	0.1748	0.1805	0.1861	0.1959	0.208	0.2208	0.2337	0.2447	0.2551	0.2636	0.2693	0.276
OS699	S. jurei	SM + Mtt	0.1962	0.1543	2.4133	2.259	0.072675	12.7017		0.1585	0.1555	0.1544	0.1544	0.1543	0.1548	0.1567	0.1561	0.159	0.1621	0.1651	0.1694	0.1706	0.1753	0.1745	0.1758	0.1776	0.1797	0.1781	0.1805	0.18	0.1821	0.1812	0.1786	0.1789	0.1781	0.1797	0.1838	0.1893	0.1989	0.2115	0.2217	0.2335	0.2483	0.2577	0.2633	0.2714	0.2761	0.2844	0.2961
OS699	S. jurei	SM + Mtt	0.1961	0.1177	2.3637	2.246	0.0717	15.0474		0.1196	0.1177	0.1185	0.1191	0.1197	0.12	0.1234	0.1254	0.1277	0.1313	0.134	0.1368	0.14	0.1442	0.1455	0.1503	0.1521	0.1548	0.1544	0.1576	0.16	0.1613	0.1618	0.1628	0.1632	0.1627	0.1623	0.1616	0.1606	0.1605	0.1604	0.1635	0.1642	0.1695	0.1731	0.1805	0.1867	0.1968	0.2062	0.2156
OS700	S. jurei	SM + Mtt	0.1976	0.1443	2.8025	2.6582	0.0975	12.0533		0.1518	0.1458	0.1443	0.1459	0.1483	0.1482	0.1532	0.1541	0.1601	0.1615	0.1619	0.1649	0.1654	0.1653	0.1646	0.1672	0.1658	0.1658	0.1647	0.1675	0.1698	0.1741	0.1807	0.189	0.1993	0.209	0.2209	0.2289	0.2375	0.2462	0.2536	0.2635	0.2736	0.2857	0.2989	0.3131	0.3235	0.3366	0.3496	0.3627
OS700	S. jurei	SM + Mtt	0.1954	0.1217	2.7677	2.646	0.105825	13.2972		0.1292	0.1238	0.1225	0.1217	0.125	0.125	0.1298	0.1313	0.1355	0.1384	0.1407	0.1418	0.1444	0.1474	0.1491	0.1525	0.1552	0.1568	0.1582	0.1587	0.1589	0.1558	0.1579	0.1566	0.159	0.1613	0.1661	0.1688	0.1768	0.1855	0.1948	0.2046	0.2181	0.2276	0.2402	0.2508	0.2568	0.2695	0.2803	0.2941
OS700	S. jurei	SM + Mtt	0.1997	0.164	2.7939	2.6299	0.0927375	10.0753		0.1727	0.166	0.164	0.1645	0.1673	0.1674	0.1736	0.1765	0.1806	0.1834	0.1891	0.1929	0.1961	0.1988	0.2027	0.2072	0.2136	0.2178	0.2245	0.2341	0.2414	0.2498	0.2598	0.2687	0.2811	0.2874	0.297	0.3061	0.3189	0.3303	0.3439	0.3554	0.3699	0.3842	0.3982	0.4195	0.4356	0.4555	0.4699	0.4885
OS700	S. jurei	SM + Mtt	0.1971	0.1173	2.7874	2.6701	0.100425	14.1058		0.1194	0.1173	0.1173	0.1183	0.1196	0.1211	0.1241	0.1274	0.1304	0.1332	0.1363	0.1396	0.1411	0.1451	0.1467	0.1516	0.1551	0.1579	0.1599	0.1616	0.1629	0.1609	0.1564	0.1556	0.1558	0.1527	0.1532	0.157	0.162	0.1681	0.1767	0.1865	0.198	0.2095	0.2207	0.2316	0.2381	0.2449	0.2531	0.2629
OS98	S. paradoxus	SM + Mtt	0.1915	0.0936	2.464	2.3704	0.072675	13.9842		0.0975	0.094	0.0941	0.0937	0.095	0.0936	0.0973	0.0986	0.1008	0.102	0.105	0.1051	0.1076	0.1104	0.1124	0.1151	0.1172	0.1206	0.121	0.1249	0.126	0.1304	0.1335	0.138	0.1428	0.1462	0.1485	0.1493	0.1517	0.1533	0.1552	0.1537	0.1537	0.1568	0.1626	0.1687	0.1774	0.1856	0.1998	0.2125
OS98	S. paradoxus	SM + Mtt	0.1924	0.0958	2.4141	2.3183	0.0696	13.8003		0.0972	0.0958	0.0967	0.0989	0.0989	0.0988	0.103	0.1047	0.1065	0.1092	0.1111	0.1152	0.1169	0.1176	0.1194	0.1225	0.1239	0.1251	0.1248	0.1283	0.1304	0.134	0.1382	0.1421	0.1472	0.1493	0.1533	0.1533	0.1553	0.156	0.1595	0.1628	0.1641	0.1708	0.1761	0.1787	0.1864	0.1969	0.2055	0.217
OS98	S. paradoxus	SM + Mtt	0.1936	0.0903	2.401	2.3107	0.0706125	14.0351		0.0947	0.0903	0.0913	0.0905	0.0914	0.0918	0.0957	0.0964	0.099	0.1006	0.1029	0.1059	0.1067	0.1076	0.1079	0.1114	0.1144	0.1175	0.118	0.1211	0.1266	0.1284	0.1311	0.1367	0.141	0.1439	0.1487	0.1483	0.1493	0.153	0.1546	0.1541	0.1548	0.1581	0.1584	0.1625	0.165	0.1709	0.1812	0.1922
OS98	S. paradoxus	SM + Mtt	0.1949	0.1353	2.4141	2.2788	0.0744	11.1989		0.1416	0.136	0.1358	0.1364	0.1373	0.1353	0.1403	0.1415	0.143	0.1435	0.1486	0.1507	0.1506	0.1542	0.1523	0.1543	0.1549	0.1551	0.1564	0.1592	0.1627	0.1669	0.1693	0.1778	0.1866	0.1945	0.2058	0.2144	0.2268	0.2383	0.2503	0.2568	0.2645	0.2738	0.2788	0.2885	0.3016	0.3194	0.3327	0.3466
OS99	S. uvarum	SM + Mtt	0.1974	0.0523	2.1491	2.0968	0.0578625	17.1091		0.0534	0.0523	0.0534	0.0565	0.0579	0.0572	0.0608	0.0618	0.0648	0.0648	0.0671	0.0691	0.0702	0.0723	0.073	0.0762	0.0763	0.0783	0.0796	0.0802	0.083	0.0847	0.0873	0.0886	0.0914	0.0934	0.0946	0.0945	0.0976	0.0982	0.1029	0.1045	0.1058	0.11	0.1108	0.112	0.1139	0.1168	0.1166	0.1206
OS99	S. uvarum	SM + Mtt	0.1972	0.0771	2.1033	2.0262	0.06435	15.1554		0.0789	0.0771	0.0786	0.0798	0.0807	0.0806	0.083	0.0843	0.0871	0.088	0.09	0.0909	0.0935	0.0933	0.0958	0.0979	0.0985	0.1002	0.0995	0.1	0.1028	0.1038	0.1038	0.1045	0.1067	0.1063	0.1076	0.1088	0.1119	0.1142	0.1175	0.1215	0.1239	0.1304	0.135	0.1438	0.1486	0.1534	0.1619	0.1717
OS99	S. uvarum	SM + Mtt	0.2023	0.0573	2.1101	2.0528	0.0648375	16.7079		0.0573	0.0573	0.0597	0.0606	0.0618	0.063	0.0644	0.0661	0.0677	0.0685	0.0719	0.0724	0.0748	0.0777	0.0772	0.0805	0.0806	0.0824	0.0835	0.0862	0.0862	0.0883	0.0894	0.0908	0.0948	0.0931	0.0948	0.0944	0.0967	0.0994	0.102	0.1032	0.1064	0.1107	0.1137	0.1174	0.1224	0.1293	0.1338	0.1384
OS99	S. uvarum	SM + Mtt	0.2016	0.0752	2.0821	2.0069	0.0688875	15.6815		0.0752	0.0754	0.0757	0.0771	0.0784	0.0782	0.0802	0.0807	0.0822	0.084	0.0866	0.0869	0.0878	0.0897	0.093	0.0928	0.0952	0.0957	0.0956	0.0966	0.0968	0.0993	0.0988	0.1005	0.102	0.1025	0.1039	0.1047	0.1075	0.1125	0.1156	0.1172	0.1222	0.1291	0.1325	0.1381	0.1444	0.1484	0.1553	0.1631
[truncated: 280 more columns]
