# Supplementary material for: Beyond Saccharomyces pastorianus for modern lager brews: Exploring non-cerevisiae Saccharomyces hybrids with heterotic maltotriose consumption and novel aroma profile
Source: Front Microbiol. 2022 Nov 10;13:1025132. doi: 10.3389/fmicb.2022.1025132 (PMC9687090; doi:10.3389/fmicb.2022.1025132)
Supplement: Supplementary file 7 [file Table_7.XLSX]

## Sheet: Growth curve
OS58 I			OS58 II			OS58 III			elOS578 I			elOS578 II			elOS578 III			elOS578 x OS700 I			elOS578 x OS700 II			elOS578 x OS700 III			elOS578 x OS129 I			elOS578 x OS129 II			elOS578 x OS129 III			OS129 I			OS129 II			OS129 III			OS700 I			OS700 II
Time (h)	Mean OD	Act OD	Time (h)	Mean OD	Act OD	Time (h)	Mean OD		Time (h)	Mean OD	Act OD	Time (h)	Mean OD	Act OD	Time (h)	Mean OD	Act OD	Time (h)	Mean OD	Act OD	Time (h)	Mean OD	Act OD	Time (h)	Mean OD	Act OD	Time (h)	Mean OD	Act OD	Time (h)	Mean OD	Act OD	Time (h)	Mean OD	Act OD	Time (h)	Mean OD	Act OD	Time (h)	Mean OD	Act OD	Time (h)	Mean OD	Act OD	Time (h)	Mean OD	Act OD	Time (h)	Mean OD
0	0.1942	0.1942	0	0.1906	0.1906	0	0.1822	0.1822	0	0.1938	0.1938	0	0.199	0.199	0	0.1927	0.1927	0	0.1796	0.1796	0	0.1992	0.1992	0	0.185	0.185	0	0.1992	0.1992	0	0.1985	0.1985	0	0.1832	0.1832	0	0.1796	0.1796	0	0.1813	0.1813	0	0.1988	0.1988	0	0.1784	0.1784	0	0.1798
3	0.04	0.2	3	0.04	0.2	3	0.04	0.2	3	0.04	0.2	3	0.04	0.2	3	0.04	0.2	3	0.04	0.2	3	0.04	0.2	3	0.04	0.2	3	0.04	0.2	3	0.04	0.2	3	0.04	0.2	3	0.04	0.2	3	0.04	0.2	3	0.04	0.2	3	0.04	0.2	3	0.04
6	0.04	0.2	6	0.04	0.2	6	0.04	0.2	6	0.04	0.2	6	0.04	0.2	6	0.04	0.2	6	0.04	0.2	6	0.04	0.2	6	0.04	0.2	6	0.04	0.2	6	0.04	0.2	6	0.04	0.2	6	0.04	0.2	6	0.04	0.2	6	0.04	0.2	6	0.04	0.2	6	0.04
10	0.0942	0.471	10	0.0955	0.4775	10	0.0788	0.394	10	0.04	0.2	10	0.04	0.2	10	0.04	0.2	10	0.04	0.2	10	0.06	0.3	10	0.06	0.3	10	0.06	0.3	10	0.08	0.4	10	0.05	0.25	10	0.04	0.2	10	0.04	0.2	10	0.07	0.35	10	0.04	0.2	10	0.04
15	0.237	1.185	15	0.2458	1.229	15	0.2372	1.186	15	0.04	0.2	15	0.04	0.2	15	0.04	0.2	15	0.06	0.3	15	0.09	0.45	15	0.09	0.45	15	0.1032	0.516	15	0.1285	0.6425	15	0.08	0.4	15	0.04	0.2	15	0.04	0.2	15	0.1247	0.6235	15	0.04	0.2	15	0.04
17	0.1691	1.691	17	0.1688	1.688	17	0.1522	1.522	19	0.04	0.2	19	0.06	0.3	19	0.04	0.2	17	0.06	0.3	17	0.1262	0.631	17	0.1143	0.5715	17	0.1272	0.636	17	0.1301	0.6505	17	0.1	0.5	19	0.04	0.2	19	0.04	0.2	19	0.2015	1.0075	19	0.04	0.2	19	0.04
19	0.2293	2.293	19	0.2293	2.293	19	0.2061	2.061	24	0.06	0.3	24	0.08	0.4	24	0.06	0.3	19	0.07	0.35	19	0.1804	0.902	19	0.1805	0.9025	19	0.181	0.905	19	0.1296	0.648	19	0.1238	0.619	24	0.04	0.2	24	0.04	0.2	24	0.2494	1.247	24	0.04	0.2	24	0.04
21	0.3008	3.008	21	0.2916	2.916	21	0.2772	2.772	48	0.09	0.45	48	0.1	0.5	48	0.09	0.45	21	0.08	0.4	21	0.2234	1.117	21	0.2155	1.0775	21	0.1281	0.6405	21	0.13	0.65	21	0.1343	0.6715	33	0.08	0.4	33	0.06	0.3	33	0.1522	3.044	33	0.07	0.35	33	0.07
23	0.38	3.8	23	0.3893	3.893	23	0.374	3.74	54.5	0.129	0.645	54.5	0.1422	0.711	54.5	0.1306	0.653	23	0.1124	0.562	23	0.3854	1.927	23	0.3236	1.618	23	0.1281	0.6405	23	0.1307	0.6535	23	0.1378	0.689	48	0.09	0.45	48	0.06	0.3	54.5	0.1465	2.93	48	0.163	0.815	48	0.1473
24	0.2148	4.296	24	0.2155	4.31	24	0.21	4.2	56.5	0.1266	0.633	56.5	0.1434	0.717	56.5	0.1296	0.648	24	0.1525	0.7625	24	0.241	2.41	24	0.1923	1.923	24	0.1323	0.6615	24	0.1247	0.6235	24	0.13	0.65	54.5	0.1341	0.6705	54.5	0.1159	0.5795	56.5	0.141	2.82	50	0.1963	0.9815	50	0.186
25	0.2473	4.946	25	0.2403	4.806	25	0.2321	4.642	68.5	0.1288	0.644	68.5	0.1404	0.702	68.5	0.1287	0.6435	27	0.2115	1.0575	27	0.33	3.3	25	0.2279	2.279	33	0.1273	0.6365	33	0.128	0.64	33	0.1392	0.696	56.5	0.1347	0.6735	56.5	0.1205	0.6025	60.5	0.1404	2.808	52	0.201	1.005	52	0.1857
27	0.276	5.52	27	0.2788	5.576	27	0.2722	5.444	72	0.1298	0.649	72	0.1421	0.7105	72	0.1327	0.6635	29	0.1594	1.594	29	0.1932	3.864	27	0.176	3.52	48	0.1	0.5	48	0.1	0.5	48	0.1375	0.6875	60.5	0.1343	0.6715	60.5	0.1297	0.6485	64.5	0.1376	2.752	54.5	0.1	1	54.5	0.09
29	0.2794	5.588	29	0.3029	6.058	29	0.2722	5.444	96	0.0674	0.674	96	0.0716	0.716	96	0.0765	0.765	30	0.209	2.09	31	0.2494	4.988	29	0.231	4.62	54.5	0.1484	0.742	54.5	0.1572	0.786	54.5	0.307	1.535	64.5	0.07	0.7	64.5	0.06	0.6	68.5	0.1378	2.756	56.6	0.1937	0.9685	56.6	0.1859
31	0.3137	6.274	31	0.3195	6.39	31	0.3037	6.074	103.5	0.0631	0.631	103.5	0.0665	0.665	103.5	0.1147	1.147	31	0.1304	2.608	33	0.2535	5.07	31	0.2488	4.976	56.5	0.1469	0.7345	56.5	0.1627	0.8135	56.5	0.419	2.095	68.5	0.1385	0.6925	68.5	0.1293	0.6465	72	0.1615	3.23	60.5	0.1976	0.988	60.5	0.1903
33	0.3128	6.256	33	0.3096	6.192	33	0.3128	6.256	106.5	0.0647	0.647	106.5	0.0746	0.746	106.5	0.1726	1.726	33	0.1715	3.43	48	0.2603	5.206	33	0.25	5	58.5	0.1685	0.8425	58.5	0.1755	0.8775	58.5	0.1498	2.996	72	0.1372	0.686	72	0.1335	0.6675	81	0.1553	3.106	62.5	0.1002	1.002	62.5	0.1
48	0.3293	6.586	48	0.3591	7.182	48	0.3591	7.182	116.25	0.0631	0.631	116.25	0.072	0.72	116.3	0.3322	6.644	48	0.2614	5.228	54.5	0.276	5.52	48	0.2774	5.548	60.5	0.1787	0.8935	60.5	0.2232	1.116	60.5	0.1823	3.646	81	0.1481	0.7405	81	0.1411	0.7055	96	0.1674	3.348	64.5	0.1	1	64.5	0.1
54.5	0.3924	7.848	54.5	0.387	7.74	54.5	0.3907	7.814	120	0.1324	0.662	120	0.1447	0.7235	120	0.3758	7.516	54.5	0.2684	5.368	56.5	0.2437	4.874	54.5	0.2706	5.412	62.5	0.1046	1.046	62.5	0.15	1.5	62.5	0.224	4.48	84	0.134	0.67	84	0.1281	0.6405	103.5	0.1684	3.368	68.5	0.1664	0.832	68.5	0.1638
56.5	0.3901	7.802	56.5	0.3804	7.608	56.5	0.3906	7.812							144	0.3594	7.188	56.5	0.2454	4.908	68.5	0.2324	4.648	56.5	0.2648	5.296	64.5	0.134	1.34	64.5	0.2012	2.012	64.5	0.2248	4.496	92.25	0.0861	0.861	92.25	0.0944	0.944	120	0.2419	4.838	72	0.2027	1.0135	72	0.207
68.5	0.3851	7.702	68.5	0.3778	7.556	68.5	0.3938	7.876										68.5	0.2475	4.95	72	0.2495	4.99	68.5	0.2584	5.168	66.5	0.2105	2.105	66.5	0.291	2.91	66.5	0.2437	4.874	96	0.0993	0.993	96	0.1394	1.394				75	0.2097	1.0485	75	0.2216
72	0.3857	7.714	72	0.3986	7.972	72	0.4014	8.028										72	0.2615	5.23	96	0.255	5.1	72	0.2707	5.414	68.5	0.1387	2.774	68.5	0.1948	3.896	68.5	0.2539	5.078	100.5	0.1174	1.174	100.5	0.258	2.58				81	0.2101	1.0505	81	0.2589
96	0.4113	8.226	96	0.4382	8.764	96	0.4164	8.328										96	0.2666	5.332	103.5	0.2465	4.93	96	0.277	5.54	70.5	0.1971	3.942	70.5	0.2209	4.418	70.5	0.2569	5.138	103.5	0.1409	1.409	103.5	0.3806	3.806				84	0.1106	1.106	84	0.1471
103.5	0.1666	8.33	103.5	0.1794	8.97	103.5	0.16	8										103.5	0.2553	5.106	120	0.257	5.14	103.5	0.2652	5.304	72	0.2196	4.392	72	0.2571	5.142	72	0.2856	5.712	105	0.166	1.66	105	0.2463	4.926				92.25	0.1276	1.276	92.25	0.3018
120	0.4457	8.914	120	0.4228	8.456	120	0.4082	8.164										120	0.2783	5.566				120	0.2866	5.732	81	0.2889	5.778	81	0.2869	5.738	81	0.3064	6.128	106.5	0.1867	1.867	106.5	0.2563	5.126				96	0.1534	1.534	96	0.3582
																											96	0.3363	6.726	96	0.3275	6.55	96	0.3304	6.608	116.25	0.2827	5.654	120	0.289	5.78				100.5	0.2094	2.094	100.5	0.211
																											103.5	0.3134	6.268	103.5	0.3283	6.566	103.5	0.3231	6.462	120	0.2996	5.992							103.5	0.1355	2.71	103.5	0.225
																											120	0.3558	7.116	120	0.3577	7.154	120	0.3483	6.966										105	0.1787	3.574	105	0.2353
																																													106.5	0.1953	3.906	106.5	0.229
																																													116.25	0.3214	6.428	116.5	0.2478
																																													120	0.319	6.38	120	0.2705
[truncated: 4 more columns]

## Sheet: Growth curves with SD
OS58 I			OS58 II			OS58 III			elOS578 I			elOS578 II			elOS578 III			elOS578 x OS700 I			elOS578 x OS700 II			elOS578 x OS700 III			elOS578 x OS129 I			elOS578 x OS129 II			elOS578 x OS129 III			OS129 I			OS129 II			OS129 III			OS700 I			OS700 II
Time (h)	Mean OD	Act OD	Time (h)	Mean OD	Act OD	Time (h)	Mean OD		Time (h)	Mean OD	Act OD	Time (h)	Mean OD	Act OD	Time (h)	Mean OD	Act OD	Time (h)	Mean OD	Act OD	Time (h)	Mean OD	Act OD	Time (h)	Mean OD	Act OD	Time (h)	Mean OD	Act OD	Time (h)	Mean OD	Act OD	Time (h)	Mean OD	Act OD	Time (h)	Mean OD	Act OD	Time (h)	Mean OD	Act OD	Time (h)	Mean OD	Act OD	Time (h)	Mean OD	Act OD	Time (h)	Mean OD
0	0.1942	0.1942	0	0.1906	0.1906	0	0.1822	0.1822	0	0.1938	0.1938	0	0.199	0.199	0	0.1927	0.1927	0	0.1796	0.1796	0	0.1992	0.1992	0	0.185	0.185	0	0.1992	0.1992	0	0.1985	0.1985	0	0.1832	0.1832	0	0.1796	0.1796	0	0.1813	0.1813	0	0.1988	0.1988	0	0.1784	0.1784	0	0.1798
3	0.04	0.2	3	0.04	0.2	3	0.04	0.2	3	0.04	0.2	3	0.04	0.2	3	0.04	0.2	3	0.04	0.2	3	0.04	0.2	3	0.04	0.2	3	0.04	0.2	3	0.04	0.2	3	0.04	0.2	3	0.04	0.2	3	0.04	0.2	3	0.04	0.2	3	0.04	0.2	3	0.04
6	0.04	0.2	6	0.04	0.2	6	0.04	0.2	6	0.04	0.2	6	0.04	0.2	6	0.04	0.2	6	0.04	0.2	6	0.04	0.2	6	0.04	0.2	6	0.04	0.2	6	0.04	0.2	6	0.04	0.2	6	0.04	0.2	6	0.04	0.2	6	0.04	0.2	6	0.04	0.2	6	0.04
10	0.0942	0.471	10	0.0955	0.4775	10	0.0788	0.394	10	0.04	0.2	10	0.04	0.2	10	0.04	0.2	10	0.04	0.2	10	0.06	0.3	10	0.06	0.3	10	0.06	0.3	10	0.08	0.4	10	0.05	0.25	10	0.04	0.2	10	0.04	0.2	10	0.07	0.35	10	0.04	0.2	10	0.04
15	0.237	1.185	15	0.2458	1.229	15	0.2372	1.186	15	0.04	0.2	15	0.04	0.2	15	0.04	0.2	15	0.06	0.3	15	0.09	0.45	15	0.09	0.45	15	0.1032	0.516	15	0.1285	0.6425	15	0.08	0.4	15	0.04	0.2	15	0.04	0.2	15	0.1247	0.6235	15	0.04	0.2	15	0.04
17	0.1691	1.691	17	0.1688	1.688	17	0.1522	1.522	19	0.04	0.2	19	0.06	0.3	19	0.04	0.2	17	0.06	0.3	17	0.1262	0.631	17	0.1143	0.5715	17	0.1272	0.636	17	0.1301	0.6505	17	0.1	0.5	19	0.04	0.2	19	0.04	0.2	19	0.2015	1.0075	19	0.04	0.2	19	0.04
19	0.2293	2.293	19	0.2293	2.293	19	0.2061	2.061	24	0.06	0.3	24	0.08	0.4	24	0.06	0.3	19	0.07	0.35	19	0.1804	0.902	19	0.1805	0.9025	19	0.181	0.905	19	0.1296	0.648	19	0.1238	0.619	24	0.04	0.2	24	0.04	0.2	24	0.2494	1.247	24	0.04	0.2	24	0.04
21	0.3008	3.008	21	0.2916	2.916	21	0.2772	2.772	48	0.09	0.45	48	0.1	0.5	48	0.09	0.45	21	0.08	0.4	21	0.2234	1.117	21	0.2155	1.0775	21	0.1281	0.6405	21	0.13	0.65	21	0.1343	0.6715	33	0.08	0.4	33	0.06	0.3	33	0.1522	3.044	33	0.07	0.35	33	0.07
23	0.38	3.8	23	0.3893	3.893	23	0.374	3.74	54.5	0.129	0.645	54.5	0.1422	0.711	54.5	0.1306	0.653	23	0.1124	0.562	23	0.3854	1.927	23	0.3236	1.618	23	0.1281	0.6405	23	0.1307	0.6535	23	0.1378	0.689	48	0.09	0.45	48	0.06	0.3	54.5	0.1465	2.93	48	0.163	0.815	48	0.1473
24	0.2148	4.296	24	0.2155	4.31	24	0.21	4.2	56.5	0.1266	0.633	56.5	0.1434	0.717	56.5	0.1296	0.648	24	0.1525	0.7625	24	0.241	2.41	24	0.1923	1.923	24	0.1323	0.6615	24	0.1247	0.6235	24	0.13	0.65	54.5	0.1341	0.6705	54.5	0.1159	0.5795	56.5	0.141	2.82	50	0.1963	0.9815	50	0.186
25	0.2473	4.946	25	0.2403	4.806	25	0.2321	4.642	68.5	0.1288	0.644	68.5	0.1404	0.702	68.5	0.1287	0.6435	27	0.2115	1.0575	27	0.33	3.3	25	0.2279	2.279	33	0.1273	0.6365	33	0.128	0.64	33	0.1392	0.696	56.5	0.1347	0.6735	56.5	0.1205	0.6025	60.5	0.1404	2.808	52	0.201	1.005	52	0.1857
27	0.276	5.52	27	0.2788	5.576	27	0.2722	5.444	72	0.1298	0.649	72	0.1421	0.7105	72	0.1327	0.6635	29	0.1594	1.594	29	0.1932	3.864	27	0.176	3.52	48	0.1	0.5	48	0.1	0.5	48	0.1375	0.6875	60.5	0.1343	0.6715	60.5	0.1297	0.6485	64.5	0.1376	2.752	54.5	0.1	1	54.5	0.09
29	0.2794	5.588	29	0.3029	6.058	29	0.2722	5.444	96	0.0674	0.674	96	0.0716	0.716	96	0.0765	0.765	30	0.209	2.09	31	0.2494	4.988	29	0.231	4.62	54.5	0.1484	0.742	54.5	0.1572	0.786	54.5	0.307	1.535	64.5	0.07	0.7	64.5	0.06	0.6	68.5	0.1378	2.756	56.6	0.1937	0.9685	56.6	0.1859
31	0.3137	6.274	31	0.3195	6.39	31	0.3037	6.074	103.5	0.0631	0.631	103.5	0.0665	0.665	103.5	0.1147	1.147	31	0.1304	2.608	33	0.2535	5.07	31	0.2488	4.976	56.5	0.1469	0.7345	56.5	0.1627	0.8135	56.5	0.419	2.095	68.5	0.1385	0.6925	68.5	0.1293	0.6465	72	0.1615	3.23	60.5	0.1976	0.988	60.5	0.1903
33	0.3128	6.256	33	0.3096	6.192	33	0.3128	6.256	106.5	0.0647	0.647	106.5	0.0746	0.746	106.5	0.1726	1.726	33	0.1715	3.43	48	0.2603	5.206	33	0.25	5	58.5	0.1685	0.8425	58.5	0.1755	0.8775	58.5	0.1498	2.996	72	0.1372	0.686	72	0.1335	0.6675	81	0.1553	3.106	62.5	0.1002	1.002	62.5	0.1
48	0.3293	6.586	48	0.3591	7.182	48	0.3591	7.182	116.25	0.0631	0.631	116.25	0.072	0.72	116.3	0.3322	6.644	48	0.2614	5.228	54.5	0.276	5.52	48	0.2774	5.548	60.5	0.1787	0.8935	60.5	0.2232	1.116	60.5	0.1823	3.646	81	0.1481	0.7405	81	0.1411	0.7055	96	0.1674	3.348	64.5	0.1	1	64.5	0.1
54.5	0.3924	7.848	54.5	0.387	7.74	54.5	0.3907	7.814	120	0.1324	0.662	120	0.1447	0.7235	120	0.3758	7.516	54.5	0.2684	5.368	56.5	0.2437	4.874	54.5	0.2706	5.412	62.5	0.1046	1.046	62.5	0.15	1.5	62.5	0.224	4.48	84	0.134	0.67	84	0.1281	0.6405	103.5	0.1684	3.368	68.5	0.1664	0.832	68.5	0.1638
56.5	0.3901	7.802	56.5	0.3804	7.608	56.5	0.3906	7.812							144	0.3594	7.188	56.5	0.2454	4.908	68.5	0.2324	4.648	56.5	0.2648	5.296	64.5	0.134	1.34	64.5	0.2012	2.012	64.5	0.2248	4.496	92.25	0.0861	0.861	92.25	0.0944	0.944	120	0.2419	4.838	72	0.2027	1.0135	72	0.207
68.5	0.3851	7.702	68.5	0.3778	7.556	68.5	0.3938	7.876										68.5	0.2475	4.95	72	0.2495	4.99	68.5	0.2584	5.168	66.5	0.2105	2.105	66.5	0.291	2.91	66.5	0.2437	4.874	96	0.0993	0.993	96	0.1394	1.394				75	0.2097	1.0485	75	0.2216
72	0.3857	7.714	72	0.3986	7.972	72	0.4014	8.028										72	0.2615	5.23	96	0.255	5.1	72	0.2707	5.414	68.5	0.1387	2.774	68.5	0.1948	3.896	68.5	0.2539	5.078	100.5	0.1174	1.174	100.5	0.258	2.58				81	0.2101	1.0505	81	0.2589
96	0.4113	8.226	96	0.4382	8.764	96	0.4164	8.328										96	0.2666	5.332	103.5	0.2465	4.93	96	0.277	5.54	70.5	0.1971	3.942	70.5	0.2209	4.418	70.5	0.2569	5.138	103.5	0.1409	1.409	103.5	0.3806	3.806				84	0.1106	1.106	84	0.1471
103.5	0.1666	8.33	103.5	0.1794	8.97	103.5	0.16	8										103.5	0.2553	5.106	120	0.257	5.14	103.5	0.2652	5.304	72	0.2196	4.392	72	0.2571	5.142	72	0.2856	5.712	105	0.166	1.66	105	0.2463	4.926				92.25	0.1276	1.276	92.25	0.3018
120	0.4457	8.914	120	0.4228	8.456	120	0.4082	8.164										120	0.2783	5.566				120	0.2866	5.732	81	0.2889	5.778	81	0.2869	5.738	81	0.3064	6.128	106.5	0.1867	1.867	106.5	0.2563	5.126				96	0.1534	1.534	96	0.3582
																											96	0.3363	6.726	96	0.3275	6.55	96	0.3304	6.608	116.25	0.2827	5.654	120	0.289	5.78				100.5	0.2094	2.094	100.5	0.211
																											103.5	0.3134	6.268	103.5	0.3283	6.566	103.5	0.3231	6.462	120	0.2996	5.992							103.5	0.1355	2.71	103.5	0.225
																											120	0.3558	7.116	120	0.3577	7.154	120	0.3483	6.966										105	0.1787	3.574	105	0.2353
					OS58 I	OS58 II	OS58 III					elOS578 I	elOS578 III				elOS578 x OS700 I	elOS578 x OS700 II	elOS578 x OS700 III					elOS578 x OS129 I	elOS578 x OS129 II	elOS578 x OS129 III					OS129 I	OS129 II					OS700 II	OS700 III							106.5	0.1953	3.906	106.5	0.229
				Time (h)	Act OD	Act OD	Act OD	Average OD	Standard D			Act OD	Act OD	Average		Time (h)	Act OD	Act OD	Act OD	Average	Standard D		Time (h)	Act OD	Act OD	Act OD	Average	Standard D		Time (h)	Act OD	Act OD	Average	Standard D		Time (h)	Act OD	Act OD	Average	Standard D					116.25	0.3214	6.428	116.5	0.2478
				0	0.1942	0.1906	0.1822	0.189	0.00502792		0	0.1938	0.199	0.1964	0.0026	0	0.1796	0.1992	0.185	0.1921	0.0071		0	0.1992	0.1985	0.1832	0.19885	0.00035		0	0.1796	0.1813	0.18045	0.00085		0	0.1798	0.1799	0.17985	5e-05					120	0.319	6.38	120	0.2705
				3	0.2	0.2	0.2	0.2	2.77556e-17		3	0.2	0.2	0.2	0	3	0.2	0.2	0.2	0.2	0		3	0.2	0.2	0.2	0.2	0		3	0.2	0.2	0.2	0		3	0.2	0.2	0.2	0
				6	0.2	0.2	0.2	0.2	2.77556e-17		6	0.2	0.2	0.2	0	6	0.2	0.2	0.2	0.2	0		6	0.2	0.2	0.2	0.2	0		6	0.2	0.2	0.2	0		6	0.2	0.2	0.2	0
				10	0.471	0.4775	0.394	0.4475	0.0379232		10	0.2	0.2	0.2	0	10	0.2	0.3	0.3	0.3	0		10	0.3	0.4	0.25	0.35	0.05		10	0.2	0.2	0.2	0		10	0.2	0.2	0.2	0
				15	1.185	1.229	1.186	1.2	0.0205102		15	0.2	0.2	0.2	0	15	0.3	0.45	0.45	0.45	0		15	0.516	0.6425	0.4	0.57925	0.06325		15	0.2	0.2	0.2	0		15	0.2	0.2	0.2	0
				17	1.691	1.688	1.522	1.63367	0.0789698		19	0.2	0.3	0.25	0.05	17	0.3	0.631	0.5715	0.60125	0.02975		17	0.636	0.6505	0.5	0.64325	0.00725		19	0.2	0.2	0.2	0		19	0.2	0.2	0.2	0
				19	2.293	2.293	2.061	2.21567	0.109366		24	0.3	0.4	0.35	0.05	19	0.35	0.902	0.9025	0.90225	0.00025		19	0.905	0.648	0.619	0.7765	0.1285		24	0.2	0.2	0.2	0		24	0.2	0.2	0.2	0
				21	3.008	2.916	2.772	2.89867	0.0971231		48	0.45	0.5	0.475	0.025	21	0.4	1.117	1.0775	1.09725	0.01975		21	0.6405	0.65	0.6715	0.64525	0.00475		33	0.4	0.3	0.35	0.05		33	0.35	0.4	0.375	0.025
				23	3.8	3.893	3.74	3.811	0.0629444		54.5	0.645	0.711	0.678	0.033	23	0.562	1.927	1.618	1.7725	0.1545		23	0.6405	0.6535	0.689	0.647	0.0065		48	0.45	0.3	0.375	0.075		48	0.7365	0.88	0.80825	0.07175
				24	4.296	4.31	4.2	4.26867	0.0488899		56.5	0.633	0.717	0.675	0.042	24	0.7625	2.41	1.923	2.1665	0.2435		24	0.6615	0.6235	0.65	0.6425	0.019		54.5	0.6705	0.5795	0.625	0.0455		50	0.93	1.088	1.009	0.079
				25	4.946	4.806	4.642	4.798	0.124236		68.5	0.644	0.702	0.673	0.029	27	1.0575	3.3	3.52	3.41	0.11		33	0.6365	0.64	0.696	0.63825	0.00175		56.5	0.6735	0.6025	0.638	0.0355		52	0.9285	1.0925	1.0105	0.082
				27	5.52	5.576	5.444	5.51333	0.0540946		72	0.649	0.7105	0.67975	0.03075	29	1.594	3.864	4.62	4.242	0.378		48	0.5	0.5	0.6875	0.5	0		60.5	0.6715	0.6485	0.66	0.0115		54.5	0.9	1.087	0.9935	0.0935
				29	5.588	6.058	5.444	5.69667	0.262177		96	0.674	0.716	0.695	0.021	31	2.608	4.988	4.976	4.982	0.006		54.5	0.742	0.786	1.535	0.764	0.022		64.5	0.7	0.6	0.65	0.05		56.6	0.9295	1.1075	1.0185	0.089
				31	6.274	6.39	6.074	6.246	0.130517		103.5	0.631	0.665	0.648	0.017	33	3.43	5.07	5	5.035	0.035		56.5	0.7345	0.8135	2.095	0.774	0.0395		68.5	0.6925	0.6465	0.6695	0.023		60.5	0.9515	1.12	1.03575	0.08425
				33	6.256	6.192	6.256	6.23467	0.0301699		106.5	0.647	0.746	0.6965	0.0495	48	5.228	5.206	5.548	5.377	0.171		58.5	0.8425	0.8775	2.996	0.86	0.0175		72	0.686	0.6675	0.67675	0.00925		62.5	1	1.161	1.0805	0.0805
				48	6.586	7.182	7.182	6.98333	0.280957		116.25	0.631	0.72	0.6755	0.0445	54.5	5.368	5.52	5.412	5.466	0.054		60.5	0.8935	1.116	3.646	1.00475	0.11125		81	0.7405	0.7055	0.723	0.0175		64.5	1	1.17	1.085	0.085
				54.5	7.848	7.74	7.814	7.80067	0.0450876		120	0.662	0.7235	0.69275	0.03075	56.5	4.908	4.874	5.296	5.085	0.211		62.5	1.046	1.5	4.48	1.273	0.227		84	0.67	0.6405	0.65525	0.01475		68.5	0.819	0.978	0.8985	0.0795
				56.5	7.802	7.608	7.812	7.74067	0.0938983							68.5	4.95	4.648	5.168	4.908	0.26		64.5	1.34	2.012	4.496	1.676	0.336		92.25	0.861	0.944	0.9025	0.0415		72	1.035	1.2345	1.13475	0.09975
				68.5	7.702	7.556	7.876	7.71133	0.130806							72	5.23	4.99	5.414	5.202	0.212		66.5	2.105	2.91	4.874	2.5075	0.4025		96	0.993	1.394	1.1935	0.2005		75	1.108	1.294	1.201	0.093
				72	7.714	7.972	8.028	7.90467	0.136746							96	5.332	5.1	5.54	5.32	0.22		68.5	2.774	3.896	5.078	3.335	0.561		100.5	1.174	2.58	1.877	0.703		81	1.2945	1.413	1.35375	0.05925
				96	8.226	8.764	8.328	8.43933	0.23332							103.5	5.106	4.93	5.304	5.117	0.187		70.5	3.942	4.418	5.138	4.18	0.238		103.5	1.409	3.806	2.6075	1.1985		84	1.471	1.5	1.4855	0.0145
				103.5	8.33	8.97	8	8.43333	0.402685							120	5.566	5.14	5.732	5.436	0.296		72	4.392	5.142	5.712	4.767	0.375		105	1.66	4.926	3.293	1.633		92.25	3.018	2.363	2.6905	0.3275
				120	8.914	8.456	8.164	8.51133	0.308676														81	5.778	5.738	6.128	5.758	0.02		106.5	1.867	5.126	3.4965	1.6295		96	3.582	3.174	3.378	0.204
																							96	6.726	6.55	6.608	6.638	0.088		120	5.992	5.78	5.886	0.106		100.5	4.22	3.816	4.018	0.202
																							103.5	6.268	6.566	6.462	6.417	0.149								103.5	4.5	3.9	4.2	0.3
																							120	7.116	7.154	6.966	7.135	0.019								105	4.706	4.142	4.424	0.282
																																				106.5	4.58	3.918	4.249	0.331
																																				116.25	4.956	4.312	4.634	0.322
																																				120	5.41	4.206	4.808	0.602
[truncated: 4 more columns]

## Sheet: Growth rates
OS58 I			OS58 II			OS58 III			elOS578 I			elOS578 II			elOS578 III			elOS578 x OS700 I			elOS578 x OS700 II			elOS578 x OS700 III			elOS578 x OS129 I			elOS578 x OS129 II			elOS578 x OS129 III			OS129 I			OS129 II			OS129 III			OS700 I			OS700 II
Time (h)	Mean OD	Act OD	Time (h)	Mean OD	Act OD	Time (h)	Mean OD		Time (h)	Mean OD	Act OD	Time (h)	Mean OD	Act OD	Time (h)	Mean OD	Act OD	Time (h)	Mean OD	Act OD	Time (h)	Mean OD	Act OD	Time (h)	Mean OD	Act OD	Time (h)	Mean OD	Act OD	Time (h)	Mean OD	Act OD	Time (h)	Mean OD	Act OD	Time (h)	Mean OD	Act OD	Time (h)	Mean OD	Act OD	Time (h)	Mean OD	Act OD	Time (h)	Mean OD	Act OD	Time (h)	Mean OD
0	0.1942	0.1942	0	0.1906	0.1906	0	0.1822	0.1822	0	0.1938	0.1938	0	0.199	0.199	0	0.1927	0.1927	0	0.1796	0.1796	0	0.1992	0.1992	0	0.185	0.185	0	0.1992	0.1992	0	0.1985	0.1985	0	0.1832	0.1832	0	0.1796	0.1796	0	0.1813	0.1813	0	0.1988	0.1988	0	0.1784	0.1784	0	0.1798
3	0.04	0.2	3	0.04	0.2	3	0.04	0.2	3	0.04	0.2	3	0.04	0.2	3	0.04	0.2	3	0.04	0.2	3	0.04	0.2	3	0.04	0.2	3	0.04	0.2	3	0.04	0.2	3	0.04	0.2	3	0.04	0.2	3	0.04	0.2	3	0.04	0.2	3	0.04	0.2	3	0.04
6	0.04	0.2	6	0.04	0.2	6	0.04	0.2	6	0.04	0.2	6	0.04	0.2	6	0.04	0.2	6	0.04	0.2	6	0.04	0.2	6	0.04	0.2	6	0.04	0.2	6	0.04	0.2	6	0.04	0.2	6	0.04	0.2	6	0.04	0.2	6	0.04	0.2	6	0.04	0.2	6	0.04
10	0.0942	0.471	10	0.0955	0.4775	10	0.0788	0.394	10	0.04	0.2	10	0.04	0.2	10	0.04	0.2	10	0.04	0.2	10	0.06	0.3	10	0.06	0.3	10	0.06	0.3	10	0.08	0.4	10	0.05	0.25	10	0.04	0.2	10	0.04	0.2	10	0.07	0.35	10	0.04	0.2	10	0.04
15	0.237	1.185	15	0.2458	1.229	15	0.2372	1.186	15	0.04	0.2	15	0.04	0.2	15	0.04	0.2	15	0.06	0.3	15	0.09	0.45	15	0.09	0.45	15	0.1032	0.516	15	0.1285	0.6425	15	0.08	0.4	15	0.04	0.2	15	0.04	0.2	15	0.1247	0.6235	15	0.04	0.2	15	0.04
17	0.1691	1.691	17	0.1688	1.688	17	0.1522	1.522	19	0.04	0.2	19	0.06	0.3	19	0.04	0.2	17	0.06	0.3	17	0.1262	0.631	17	0.1143	0.5715	17	0.1272	0.636	17	0.1301	0.6505	17	0.1	0.5	19	0.04	0.2	19	0.04	0.2	19	0.2015	1.0075	19	0.04	0.2	19	0.04
19	0.2293	2.293	19	0.2293	2.293	19	0.2061	2.061	24	0.06	0.3	24	0.08	0.4	24	0.06	0.3	19	0.07	0.35	19	0.1804	0.902	19	0.1805	0.9025	19	0.181	0.905	19	0.1296	0.648	19	0.1238	0.619	24	0.04	0.2	24	0.04	0.2	24	0.2494	1.247	24	0.04	0.2	24	0.04
21	0.3008	3.008	21	0.2916	2.916	21	0.2772	2.772	48	0.09	0.45	48	0.1	0.5	48	0.09	0.45	21	0.08	0.4	21	0.2234	1.117	21	0.2155	1.0775	21	0.1281	0.6405	21	0.13	0.65	21	0.1343	0.6715	33	0.08	0.4	33	0.06	0.3	33	0.1522	3.044	33	0.07	0.35	33	0.07
23	0.38	3.8	23	0.3893	3.893	23	0.374	3.74	54.5	0.129	0.645	54.5	0.1422	0.711	54.5	0.1306	0.653	23	0.1124	0.562	23	0.3854	1.927	23	0.3236	1.618	23	0.1281	0.6405	23	0.1307	0.6535	23	0.1378	0.689	48	0.09	0.45	48	0.06	0.3	54.5	0.1465	2.93	48	0.163	0.815	48	0.1473
24	0.2148	4.296	24	0.2155	4.31	24	0.21	4.2	56.5	0.1266	0.633	56.5	0.1434	0.717	56.5	0.1296	0.648	24	0.1525	0.7625	24	0.241	2.41	24	0.1923	1.923	24	0.1323	0.6615	24	0.1247	0.6235	24	0.13	0.65	54.5	0.1341	0.6705	54.5	0.1159	0.5795	56.5	0.141	2.82	50	0.1963	0.9815	50	0.186
25	0.2473	4.946	25	0.2403	4.806	25	0.2321	4.642	68.5	0.1288	0.644	68.5	0.1404	0.702	68.5	0.1287	0.6435	27	0.2115	1.0575	27	0.33	3.3	25	0.2279	2.279	33	0.1273	0.6365	33	0.128	0.64	33	0.1392	0.696	56.5	0.1347	0.6735	56.5	0.1205	0.6025	60.5	0.1404	2.808	52	0.201	1.005	52	0.1857
27	0.276	5.52	27	0.2788	5.576	27	0.2722	5.444	72	0.1298	0.649	72	0.1421	0.7105	72	0.1327	0.6635	29	0.1594	1.594	29	0.1932	3.864	27	0.176	3.52	48	0.1	0.5	48	0.1	0.5	48	0.1375	0.6875	60.5	0.1343	0.6715	60.5	0.1297	0.6485	64.5	0.1376	2.752	54.5	0.1	1	54.5	0.09
29	0.2794	5.588	29	0.3029	6.058	29	0.2722	5.444	96	0.0674	0.674	96	0.0716	0.716	96	0.0765	0.765	30	0.209	2.09	31	0.2494	4.988	29	0.231	4.62	54.5	0.1484	0.742	54.5	0.1572	0.786	54.5	0.307	1.535	64.5	0.07	0.7	64.5	0.06	0.6	68.5	0.1378	2.756	56.6	0.1937	0.9685	56.6	0.1859
31	0.3137	6.274	31	0.3195	6.39	31	0.3037	6.074	103.5	0.0631	0.631	103.5	0.0665	0.665	103.5	0.1147	1.147	31	0.1304	2.608	33	0.2535	5.07	31	0.2488	4.976	56.5	0.1469	0.7345	56.5	0.1627	0.8135	56.5	0.419	2.095	68.5	0.1385	0.6925	68.5	0.1293	0.6465	72	0.1615	3.23	60.5	0.1976	0.988	60.5	0.1903
33	0.3128	6.256	33	0.3096	6.192	33	0.3128	6.256	106.5	0.0647	0.647	106.5	0.0746	0.746	106.5	0.1726	1.726	33	0.1715	3.43	48	0.2603	5.206	33	0.25	5	58.5	0.1685	0.8425	58.5	0.1755	0.8775	58.5	0.1498	2.996	72	0.1372	0.686	72	0.1335	0.6675	81	0.1553	3.106	62.5	0.1002	1.002	62.5	0.1
48	0.3293	6.586	48	0.3591	7.182	48	0.3591	7.182	116.25	0.0631	0.631	116.25	0.072	0.72	116.3	0.3322	6.644	48	0.2614	5.228	54.5	0.276	5.52	48	0.2774	5.548	60.5	0.1787	0.8935	60.5	0.2232	1.116	60.5	0.1823	3.646	81	0.1481	0.7405	81	0.1411	0.7055	96	0.1674	3.348	64.5	0.1	1	64.5	0.1
54.5	0.3924	7.848	54.5	0.387	7.74	54.5	0.3907	7.814	120	0.1324	0.662	120	0.1447	0.7235	120	0.3758	7.516	54.5	0.2684	5.368	56.5	0.2437	4.874	54.5	0.2706	5.412	62.5	0.1046	1.046	62.5	0.15	1.5	62.5	0.224	4.48	84	0.134	0.67	84	0.1281	0.6405	103.5	0.1684	3.368	68.5	0.1664	0.832	68.5	0.1638
56.5	0.3901	7.802	56.5	0.3804	7.608	56.5	0.3906	7.812							144	0.3594	7.188	56.5	0.2454	4.908	68.5	0.2324	4.648	56.5	0.2648	5.296	64.5	0.134	1.34	64.5	0.2012	2.012	64.5	0.2248	4.496	92.25	0.0861	0.861	92.25	0.0944	0.944	120	0.2419	4.838	72	0.2027	1.0135	72	0.207
68.5	0.3851	7.702	68.5	0.3778	7.556	68.5	0.3938	7.876										68.5	0.2475	4.95	72	0.2495	4.99	68.5	0.2584	5.168	66.5	0.2105	2.105	66.5	0.291	2.91	66.5	0.2437	4.874	96	0.0993	0.993	96	0.1394	1.394				75	0.2097	1.0485	75	0.2216
72	0.3857	7.714	72	0.3986	7.972	72	0.4014	8.028										72	0.2615	5.23	96	0.255	5.1	72	0.2707	5.414	68.5	0.1387	2.774	68.5	0.1948	3.896	68.5	0.2539	5.078	100.5	0.1174	1.174	100.5	0.258	2.58				81	0.2101	1.0505	81	0.2589
96	0.4113	8.226	96	0.4382	8.764	96	0.4164	8.328										96	0.2666	5.332	103.5	0.2465	4.93	96	0.277	5.54	70.5	0.1971	3.942	70.5	0.2209	4.418	70.5	0.2569	5.138	103.5	0.1409	1.409	103.5	0.3806	3.806				84	0.1106	1.106	84	0.1471
103.5	0.1666	8.33	103.5	0.1794	8.97	103.5	0.16	8										103.5	0.2553	5.106	120	0.257	5.14	103.5	0.2652	5.304	72	0.2196	4.392	72	0.2571	5.142	72	0.2856	5.712	105	0.166	1.66	105	0.2463	4.926				92.25	0.1276	1.276	92.25	0.3018
120	0.4457	8.914	120	0.4228	8.456	120	0.4082	8.164										120	0.2783	5.566				120	0.2866	5.732	81	0.2889	5.778	81	0.2869	5.738	81	0.3064	6.128	106.5	0.1867	1.867	106.5	0.2563	5.126				96	0.1534	1.534	96	0.3582
																											96	0.3363	6.726	96	0.3275	6.55	96	0.3304	6.608	116.25	0.2827	5.654	120	0.289	5.78				100.5	0.2094	2.094	100.5	0.211
																											103.5	0.3134	6.268	103.5	0.3283	6.566	103.5	0.3231	6.462	120	0.2996	5.992							103.5	0.1355	2.71	103.5	0.225
																											120	0.3558	7.116	120	0.3577	7.154	120	0.3483	6.966										105	0.1787	3.574	105	0.2353
																																													106.5	0.1953	3.906	106.5	0.229
																																													116.25	0.3214	6.428	116.5	0.2478
																																													120	0.319	6.38	120	0.2705
			OS58 I	OS58 II	OS58 III	Average	SD
		Maximal Specific growth rate	0.1393	0.1362	0.1406	0.1387	0.00184572
		R2	0.9949	0.9966	0.9982
		Trendline equation	y = 0.155e0.1393x	y = 0.1656e0.1362x	y = 0.1427e0.1406x
			elOS578 x OS700 I	elOS578 x OS700 II	elOS578 x OS700 III	Average	SD
		Maximal Specific growth rate	0.2011	0.1369	0.1843	0.1741	0.0271838
		R2	0.9855	0.9433	0.9959
		Trendline equation	y = 0.0048e0.2011x	y = 0.0765e0.1369x	y = 0.023e0.1843x
			elOS578 x OS129 I	elOS578 x OS129 II	elOS578 x OS129 III		SD
		Maximal Specific growth rate	0.1691	0.1582	0.1348	0.154033	0.0143095
		R2	0.9936	0.9984	0.9837
		Trendline equation	3E-05e0.1691x	y = 8E-05e0.1582x	0.001e0.1348x
		S. pastorianus OS58	S. eubayanus elOS578 x S. jurei OS700	S. eubayanus elOS578 x S. mikatae OS129
			equation
						start OD		Lag phase [h]	SD
		OS58 1	y = 0.155e0.1393x	0.155	0.1393	0.2	1.82981	1.87217	0.415524
		OS58 2	y = 0.1656e0.1362x	0.1656	0.1362	0.2	1.38577
		OS58 3	y = 0.1427e0.1406x	0.1427	0.1406	0.2	2.40094
		NG92 1	y = 0.0048e0.2011x	0.0048	0.2011	0.2	18.5465	12.4339	4.73156
		NG92 2	y = 0.0765e0.1369x	0.0765	0.1369	0.2	7.01992
		NG92 3	y = 0.023e0.1843x	0.023	0.1843	0.2	11.7353
		NG101 1	3E-05e0.1691x	3e-05	0.1691	0.2	52.069	46.9436	5.50556
		NG101 2	y = 8E-05e0.1582x	8e-05	0.1582	0.2	49.4567
		NG101 3	0.001e0.1348x	0.001	0.1348	0.2	39.305
[truncated: 4 more columns]

## Sheet: HPLC data
I OS58
II elOS578
III elOS578 x elOS700
IV elOS578 x OS129
V OS129
VI OS700
		Maltoheptao se	Maltohexaose	Maltopentao se	Maltotetraose	Maltotriose	Maltose	Glucose	Fructose	Glycerol	Ethanol			OS58 1	OS58 2	OS58 3	Average	stand
		Concentration	Concentration	Concentration	Concentration	Concentration	Concentration	Concentration	Concentration	Concentration	Concentration		0	22.29	21.39	21.16	21.6133	0.487602
I.1_0	D2F-A1	0	0.27	0.05	0.32	22.29	0	0	0	0	0.2		24	4.38	4.32	4.76	4.48667	0.194822
I.2_0	D2F-A2	0	0.25	0.04	0.31	21.39	0	0	0	0	0.22		48	0	1.67	1.55	1.07333	0.760541
I.3_0	D2F-A3	0	0.24	0.04	0.3	21.16	0	0	0	0	0.26		72	0	1.55	0	0.516667	0.730677
II.1_0	D2F-A4	0	0.24	0.04	0.29	20.92	0	0	0	0	0.29		96	0	0	0	0	0
II.2_0	D2F-A5	0	0.25	0.05	0.3	21.39	0	0	0	0	0.26		120	0	0	0	0	0
II.3_0	D2F-A6	0	0.24	0.04	0.29	20.85	0	0	0	0	0.3
III.1_0	D2F-A7	0	0.24	0.04	0.29	20.78	0	0	0	0	0.33			elOS578 1	elOS578 2	elOS578 3	Average	stand
III.2_0	D2F-A8	0	0.24	0.04	0.29	20.73	0	0	0	0	0.33		0	20.92	21.39	20.85	21.0533	0.293655
III.3_0	D2F-A9	0	0.24	0.04	0.29	20.95	0	0	0	0	0.39		24	21.21	20.87	21.22	21.1	0.199249
IV.1_0	D2F-A10	0	0.24	0.04	0.29	20.77	0	0	0	0	0.33		48	21.63	21.09	21.39	21.37	0.270555
IV.2_0	D2F-A11	0	0.24	0.04	0.29	20.84	0	0	0	0	0.31		72	21.96	21.37	21.53	21.62	0.305123
IV.3_0	D2F-A12	0	0.24	0.04	0.3	21	0	0	0	0	0.22		96	22.15	21.73	21.09	21.6567	0.533791
V.1_0	D2F-B1	0	0.25	0.04	0.31	19.59	0	0	0	0	0.1		120	22.38	21.22	10.14	21.8	0.820244
V.2_0	D2F-B2	0	0.24	0.04	0.29	21.03	0	0	0	0	0.24
V.3_0	D2F-B3	0	0.24	0.04	0.29	20.91	0	0	0	0	0.31			III elOS578 x elOS700 1	III elOS578 x elOS700 2	III elOS578 x elOS700 3	Average	stand
VI.1_0	D2F-B4	0	0.24	0.04	0.29	20.88	0	0	0	0	0.32		0	20.78	20.73	20.95	20.82	0.115326
VI.2_0	D2F-B5	0	0.24	0.04	0.3	21.16	0	0	0	0	0.3		24	0	16.93	18.25	17.59	0.933381
VI.3_0	D2F-B6	0	0.21	0.02	0.25	20.61	0	0	0	0	0.39		48	15.27	14.94	14.69	14.9667	0.290918
I.1_1	D2F-B7	0	0.24	0.04	0.32	4.38	0	0	0	0	4.16		72	15.75	14.73	14.96	15.1467	0.535008
I.2_1	D2F-B8	0	0.24	0.04	0.32	4.32	0	0	0	0	4.11		96	0	15.5	15.47	15.485	0.0212132
I.3_1	D2F-B9	0	0.24	0.04	0.32	4.76	0	0	0	0	4.33		120	0	0	15.5	15.5	0
II.1_1	D2F-B10	0	0.24	0.04	0.3	21.21	0	0	0	0	0.27
II.2_1	D2F-B11	0	0.23	0.04	0.29	20.87	0	0	0	0	0.16			elOS578 x OS129 1	elOS578 x OS129 2	elOS578 x OS129	Average	stand
II.3_1	D2F-B12	0	0.24	0.04	0.29	21.22	0	0	0	0	0.2		0	20.77	20.84	21	20.87	0.117898
III.1_1	D2F-C1	0	0	0	0	0	0	0	0	0	0		24	21.28	21.34	20.78	21.1333	0.307463
III.2_1	D2F-C2	0	0.22	0.02	0.27	16.93	0	0	0	0	0.58		48	21.71	21.14	20.1	20.9833	0.816354
III.3_1	D2F-C3	0	0.22	0.03	0.27	18.25	0	0	0	0	0.34		72	17.16	15.72	14.63	15.8367	1.26903
IV.1_1	D2F-C4	0	0.24	0.04	0.3	21.28	0	0	0	0	0.02		96	14.41	13.2	12.7	13.4367	0.879223
IV.2_1	D2F-C5	0	0.25	0.04	0.3	21.34	0	0	0	0	0		120	14.06	12.41	12.13	12.8667	1.0429
IV.3_1	D2F-C6	0	0.22	0.02	0.26	20.78	0	0	0	0	0
V.1_1	D2F-C7	0	0.24	0.04	0.29	21.24	0	0	0	0	0.21			OS129 1	OS129 2	OS129 3	Average	stand
V.2_1	D2F-C8	0	0.22	0.02	0.26	20.91	0	0	0	0	0.25		0	19.59	21.03	20.91	20.31	1.01823
V.3_1	D2F-C9	0	0.24	0.04	0.3	19.05	0	0	0	0	0.09		24	21.24	20.91	19.05	21.075	0.233345
VI.1_1	D2F-C10	0	0.22	0.02	0.26	21.08	0	0	0	0	0.22		48		20.96	17.42	20.96	0
VI.2_1	D2F-C11	0	0.22	0.02	0.26	21.22	0	0	0	0	0.22		72	21.61	20.96	17.44	21.285	0.459619
VI.3_1	D2F-C12	0	0.24	0.04	0.29	21.47	0	0	0	0	0.16		96		17.84	17.39	17.84	0
I.1_2	D2F-D1	0	0	0	0	0	0	0	0	0	0		120	15.22		14.88	15.22	0
I.2_2	D2F-D2	0	0.24	0.04	0.32	1.67	0.12	0	0	0	0.23
I.3_2	D2F-D3	0	0.24	0.04	0.32	1.55	0.12	0	0	0	0.21			OS700 1	OS700 2	OS700 3	Average	stand
II.1_2	D2F-D4	0	0.24	0.04	0.3	21.63	0	0	0	0	0		0	20.88	21.16	20.61	20.885	0.388909
II.2_2	D2F-D5	0	0.23	0.04	0.29	21.09	0	0	0	0	0		24	21.08	21.22	21.47	21.345	0.176777
II.3_2	D2F-D6	0	0.24	0.04	0.3	21.39	0	0	0	0	0		48	21.64	21.07	20.93	21	0.0989949
III.1_2	D2F-D7	0	0.24	0.04	0.31	15.27	0	0	0	0	0		72	21.31	21.45	20.64	21.045	0.572756
III.2_2	D2F-D8	0	0.22	0.03	0.28	14.94	0	0	0	0	0		96	20.59	18.27	18.48	18.375	0.148492
III.3_2	D2F-D9	0	0.23	0.03	0.29	14.69	0	0	0	0	0.02		120	14.43	16.8	0	16.8	0
IV.1_2	D2F-D10	0	0.24	0.04	0.3	21.71	0	0	0	0	0			Ethanol g/L
IV.2_2	D2F-D11	0	0.24	0.04	0.3	21.14	0	0	0	0	0			OS58 1	OS58 2	OS58 3	Average	stand
IV.3_2	D2F-D12	0	0.23	0.04	0.28	20.1	0	0	0	0	0.08		0	0.2	0.22	0.26	0.226667	0.0249444
V.1_2	D2F-E1	0	0	0	0	0	0	0	0	0	0		24	4.16	4.11	4.33	4.2	0.094163
V.2_2	D2F-E2	0	0.22	0.02	0.25	20.96	0	0	0	0	0.07		48	0	0.23	0.21	0.146667	0.10403
V.3_2	D2F-E3	0	0.24	0.04	0.31	17.42	0	0	0	0	0.04		72	0	0.19	0	0.0633333	0.0895669
VI.1_2	D2F-E4	0	0.25	0.04	0.31	21.64	0	0	0	0	0		96	0	0.07	0	0.0233333	0.0329983
VI.2_2	D2F-E5	0	0.22	0.02	0.27	21.07	0	0	0	0	0		120	0	0	0	0	0
VI.3_2	D2F-E6	0	0.24	0.04	0.3	20.93	0	0	0	0	0.03
I.1_3	D2F-E7	0	0	0	0	0	0	0	0	0	0			elOS578 1	elOS578 2	elOS578 3	Average	stand
I.2_3	D2F-E8	0	0.24	0.04	0.33	1.55	0.11	0	0	0	0.19		0	0.29	0.26	0.3	0.283333	0.0208167
I.3_3	D2F-E9	0	0	0	0	0	0	0	0	0	0		24	0.27	0.16	0.2	0.21	0.0556776
II.1_3	D2F-E10	0	0.25	0.04	0.31	21.96	0	0	0	0	0		48	0	0	0	0	0
II.2_3	D2F-E11	0	0.24	0.04	0.3	21.37	0	0	0	0	0		72	0	0	0.04	0.0133333	0.023094
II.3_3	D2F-E12	0	0.22	0.02	0.26	21.53	0	0	0	0	0.04		96	0	0.02	0.02	0.0133333	0.011547
III.1_3	D2F-F1	0	0.25	0.04	0.32	15.75	0	0	0	0	0.05		120	0	0	0.06	0.02	0.034641
III.2_3	D2F-F2	0	0.22	0.02	0.28	14.73	0	0	0	0	0
III.3_3	D2F-F3	0	0.24	0.03	0.3	14.96	0	0	0	0	0.01			elOS578 x elOS700 1	elOS578 x elOS700 2	elOS578 x elOS700 3	Average	stand
IV.1_3	D2F-F4	0	0.24	0.03	0.3	17.16	0	0	0	0	0.1		0	0.3	0.33	0.33	0.32	0.0173205
IV.2_3	D2F-F5	0	0.23	0.03	0.29	15.72	0	0	0	0	0.12		24	0	0.58	0.34	0.306667	0.291433
IV.3_3	D2F-F6	0	0.23	0.04	0.31	14.63	0	0	0	0	0.1		48	0	0	0.02	0.00666667	0.011547
V.1_3	D2F-F7	0	0.23	0.02	0.27	21.61	0	0	0	0	0.04		72	0.05	0	0.01	0.02	0.0264575
V.2_3	D2F-F8	0	0.22	0.02	0.26	20.96	0	0	0	0	0		96	0	0	0.03	0.01	0.0173205
V.3_3	D2F-F9	0	0.23	0.03	0.29	17.44	0	0	0	0	0.03		120	0	0	0	0	0
VI.1_3	D2F-F10	0	0.22	0.02	0.27	21.31	0	0	0	0	0
VI.2_3	D2F-F11	0	0.25	0.04	0.31	21.45	0	0	0	0	0.03			elOS578 x OS129 1	elOS578 x OS129 2	elOS578 x OS129	Average	stand
VI.3_3	D2F-F12	0	0.22	0.02	0.27	20.64	0	0	0	0	0.05		0	0.33	0.31	0.22	0.286667	0.0585947
I.1_4	D2F-G1	0	0	0	0	0	0	0	0	0	0		24	0.02	0	0	0.00666667	0.011547
I.2_4	D2F-G2	0	0.24	0.04	0.32	4.43	0.14	0	0	0	0.07		48	0	0	0.08	0.0266667	0.046188
I.3_4	D2F-G3	0	0	0	0	0	0	0	0	0	0		72	0.1	0.12	0.1	0.106667	0.011547
II.1_4	D2F-G4	0	0.23	0.02	0.27	22.15	0	0	0	0	0		96	0.03	0.02	0.02	0.0233333	0.0057735
II.2_4	D2F-G5	0	0.24	0.04	0.31	21.73	0	0	0	0	0.02		120	0.01	0	0	0.00333333	0.0057735
II.3_4	D2F-G6	0	0.23	0.02	0.27	21.09	0.39	0.04	0	0	0.02
III.1_4	D2F-G7	0	0	0	0	0	0	0	0	0	0			OS129 1	OS129 2	OS129 3	Average	stand
III.2_4	D2F-G8	0	0.23	0.03	0.29	15.5	0	0	0	0	0		0	0.1	0.24	0.31	0.216667	0.106927
III.3_4	D2F-G9	0	0.25	0.04	0.32	15.47	0	0	0	0	0.03		24	0.21	0.25	0.09	0.183333	0.0832666
IV.1_4	D2F-G10	0	0.25	0.04	0.34	14.41	0	0	0	0	0.03		48	0	0.07	0.04	0.0366667	0.0351188
IV.2_4	D2F-G11	0	0.25	0.04	0.33	13.2	0	0	0	0	0.02		72	0.04	0	0.03	0.0233333	0.0208167
IV.3_4	D2F-G12	0	0.23	0.03	0.29	12.7	0.26	0	0	0	0.02		96	0	0.13	0.02	0.05	0.07
V.1_4	D2F-H1	0	0	0	0	0	0	0	0	0	0		120	0.05	0	0.03	0.0266667	0.0251661
V.2_4	D2F-H2	0	0.24	0.04	0.31	17.84	0.32	0	0	0	0.13
V.3_4	D2F-H3	0	0.23	0.03	0.29	17.39	0	0	0	0	0.02			OS700 1	OS700 2	OS700 3	Average	stand
VI.1_4	D2F-H4	0	0.26	0.04	0.32	20.59	0.32	0	0	0	0.08		0	0.32	0.3	0.39	0.336667	0.0472582
VI.2_4	D2F-H5	0	0.25	0.04	0.32	18.27	0	0	0	0	0.03		24	0.22	0.22	0.16	0.2	0.034641
VI.3_4	D2F-H6	0	0.23	0.03	0.29	18.48	0	0	0	0	0.06		48	0	0	0.03	0.01	0.0173205
I.1_5	D2F-H7	0	0	0	0	0	0	0	0	0	0		72	0	0.03	0.05	0.0266667	0.0251661
I.2_5	D2F-H8	0	0	0	0	0	0	0	0	0	0		96	0.08	0.03	0.06	0.0566667	0.0251661
I.3_5	D2F-H9	0	0	0	0	0	0	0	0	0	0		120	0.03	0	0	0.01	0.0173205
II.1_5	D2F-H10	0	0.23	0.02	0.28	22.38	0	0	0	0	0
II.2_5	D2F-H11	0	0.22	0.02	0.27	21.22	0.28	0	0	0	0
II.3_5	D2F-H12	0	0.25	0.04	0.34	10.14	0.24	0	0	0	0.06
III.1_5	D2B-A1	0	0	0	0	0	0	0	0	0	0
III.2_5	D2B-A2	0	0	0	0	0	0	0	0	0	0
III.3_5	D2B-A3	0	0.27	0.04	0.34	15.8	0	0	0	0	0
IV.1_5	D2B-A4	0	0.26	0.04	0.34	14.06	0	0	0	0	0.01
IV.2_5	D2B-A5	0	0.23	0.03	0.3	12.41	0.27	0	0	0	0
IV.3_5	D2B-A6	0	0.24	0.04	0.32	12.13	0.34	0	0	0	0
V.1_5	D2B-A7	0	0.26	0.04	0.33	15.22	0	0	0	0	0.05
V.2_5	D2B-A8	0	0	0	0	0	0	0	0	0	0
V.3_5	D2B-A9	0	0.23	0.03	0.29	14.88	0	0	0	0	0.03
VI.1_5	D2B-A10	0	0.23	0.03	0.3	14.43	0	0	0	0	0.03
VI.2_5	D2B-A11	0	0.24	0.03	0.3	16.8	0	0	0	0	0
VI.3_5	D2B-A12	0	0	0	0	0	0	0	0	0	0
