# Supplementary material for: Beyond Saccharomyces pastorianus for modern lager brews: Exploring non-cerevisiae Saccharomyces hybrids with heterotic maltotriose consumption and novel aroma profile
Source: Front Microbiol. 2022 Nov 10;13:1025132. doi: 10.3389/fmicb.2022.1025132 (PMC9687090; doi:10.3389/fmicb.2022.1025132)
Supplement: Supplementary file 8 [file Table_8.XLSX]

## Sheet: Raw data (g) Weight loss
RAW DATA (weight measurements, g)					BOX 1										BOX 2																BOX 3
	Species -->	S. pastorianus		0	S. eubayanus		0	S. eubayanus x S. jurei		0							S. eubayanus x S. mikatae			S. mikatae			S. jurei	0	S. jurei
	Strain ID -->	OS58			elOS578			NG92									NG101			OS129			OS700		OS700
	Replicate -->	OS58_A	OS58_B	OS58_C	elOS578_A	elOS578_B	elOS578_C	NG92_A	NG92_B	NG92_C							NG101_A	NG101_B	NG101_C	OS129_A	OS129_B	OS129_C	OS700_A	OS700_B	OS700_C
2021-04-16 18:00:00	0	462.91	462.48	463.49	465.04	463.8	463.68	463.72	465.35	465.19							463.64	464.32	466.04	465.09	464	464.38	464.56	465.73	466.02
2021-04-17 10:39:00	16.65	462.8	462.32	463.44	465.04	463.79	463.63	463.72	465.33	465.19							463.62	464.31	466	465.06	463.93	464.3	464.53	465.71	466
2021-04-17 13:56:00	19.9333	462.74	462.29	463.39	465.01	463.72	463.6	463.68	465.32	465.18							463.62	464.27	465.97	465.05	463.88	464.24	464.51	465.7	466
2021-04-17 18:05:00	24.0833	462.71	462.21	463.35	464.9	463.64	463.51	463.62	465.23	465.17							463.56	464.21	465.88	464.98	463.85	464.19	464.5	465.7	465.99
2021-04-17 18:05:00	24.0833	462.05	461.61	462.76	464.26	463.01	462.9	463.05	464.6	464.45							462.94	463.54	465.22	464.33	463.17	463.59	463.87	465.04	465.35
2021-04-18 00:47:00	30.7833	461.76	461.31	462.6	463.81	462.71	462.55	462.84	464.26	464.32							462.71	463.28	464.92	464.07	462.88	463.25	463.78	464.97	465.28
2021-04-18 10:27:00	40.45	461.04	460.55	462.04	463.17	461.91	461.77	462.1	463.61	463.7							461.89	462.54	464.24	463.44	462.25	462.65	463.43	464.64	465.13
2021-04-18 14:01:00	44.0167	460.74	460.24	461.82	463.02	461.78	461.67	461.93	463.53	463.48							461.81	462.39	464.1	463.31	462.17	462.55	463.13	464.34	464.95
2021-04-18 18:19:00	48.3167	460.24	459.91	461.46	462.73	461.61	461.46	461.86	463.41	463.28							461.7	462.33	464.04	463.27	462.12	462.55	462.89	464.08	464.63
2021-04-18 18:19:00	48.3167	459.61	459.26	460.84	462.11	461.01	460.83	461.25	462.82	462.68							461.13	461.71	463.39	462.67	461.54	461.88	462.31	463.45	463.97
2021-04-18 22:16:00	52.2667	459.13	458.74	460.52	461.93	460.72	460.57	461.18	462.74	462.61							460.99	461.61	463.31	462.66	461.54	461.83	462.22	463.38	463.75
2021-04-19 10:21:00	64.35	457.7	457.24	459.31	460.81	459.71	459.49	460.71	462.23	462.22							460.69	461.25	462.98	462.57	461.46	461.8	462.13	463.22	463.56
2021-04-19 14:07:00	68.1167	457.28	456.76	458.91	460.59	459.39	459.21	460.56	462.14	462.03							460.59	461.13	462.86	462.57	461.46	461.8	462.09	463.22	463.51
2021-04-19 18:20:00	72.3333	456.82	456.28	458.52	460.19	459	458.85	460.36	461.92	461.83							460.37	460.93	462.67	462.57	461.46	461.78	462.07	463.2	463.5
2021-04-19 18:20:00	72.3333	456.21	455.67	457.89	459.61	458.28	458.19	459.71	461.23	461.15							459.77	460.34	462.06	461.98	460.82	461.2	461.42	462.53	462.84
2021-04-19 23:57:00	77.95	455.64	454.94	457.26	459.02	457.77	457.71	459.3	460.95	460.84							459.5	460.12	461.82	461.95	460.82	461.12	461.39	462.53	462.84
2021-04-20 10:10:00	88.1667	454.69	454.19	456.24	458.28	456.9	456.86	458.68	460.31	460.24							459.02	459.55	461.34	461.92	460.8	461.12	461.36	462.53	462.82
2021-04-20 13:55:00	91.9167	454.45	453.91	455.83	457.98	456.67	456.63	458.44	460.09	459.95							458.82	459.31	461.17	461.89	460.8	461.11	461.36	462.53	462.82
2021-04-20 18:16:00	96.2667	454.12	453.62	455.56	457.7	456.42	456.33	458.15	459.76	459.67							458.61	459.11	460.9	461.89	460.77	461.11	461.35	462.49	462.81
2021-04-20 18:16:00	96.2667	453.49	453.02	454.96	457.12	455.76	455.79	457.5	459.15	459.03							457.95	458.47	460.21	461.3	460.22	460.49	460.72	461.88	462.18
2021-04-20 22:22:00	100.367	453.31	452.85	454.65	456.84	455.48	455.56	457.25	458.89	458.77							457.72	458.2	460	461.28	460.2	460.43	460.71	461.88	462.17
2021-04-21 10:25:00	112.417	452.99	452.56	453.97	456.57	455.21	455.2	456.62	458.39	458.11							457.15	457.68	459.48	461.25	460.2	460.41	460.71	461.83	462.15
2021-04-21 14:10:00	116.167	452.97	452.54	453.84	456.56	455.18	455.2	456.55	458.2	457.97							456.98	457.49	459.3	461.25	460.18	460.41	460.7	461.82	462.15
2021-04-21 18:19:00	120.317	452.94	452.53	453.71	456.56	455.16	455.19	456.31	458.05	457.76							456.78	457.37	459.2	461.25	460.14	460.41	460.7	461.82	462.14
2021-04-21 18:19:00	120.317	452.36	451.87	453.08	455.96	454.55	454.58	455.7	457.37	457.17							456.18	456.71	458.57				460.7
2021-04-21 22:22:00	124.367	452.32	451.82	452.95	455.92	454.53	454.56	455.5	457.24	457.03							456.02	456.5	458.38
2021-04-22 09:55:00	135.917	452.32	451.77	452.88	455.9	454.53	454.51	455.14	456.92	456.6							455.65	456.17	458.03
2021-04-22 13:57:00	139.95	452.28	451.77	452.84	455.89	454.53	454.48	455.05	456.83	456.52							455.51	456.06	457.93
2021-04-22 18:05:00	144.083	452.24	451.77	452.84	455.88	454.51	454.45	454.95	456.7	456.42							455.35	455.92	457.78
2021-04-22 18:05:00	144.083	451.6	451.11	452.2	455.29	453.83	453.9	454.29	456.1	455.77							454.78	455.36	457.13
2021-04-22 22:18:00	148.3	451.58	451.1	452.16	455.25	453.83	453.9	454.21	455.96	455.66							454.64	455.23	457.01
2021-04-23 10:06:00	160.1	451.55	451.1	452.16	455.25	453.78	453.88	454.09	455.78	455.5							454.38	454.98	456.78
2021-04-23 14:02:00	164.033	451.55	451.07	452.16	455.25	453.78	453.87	454.09	455.75	455.45							454.32	454.91	456.68
2021-04-23 18:24:00	168.4	451.49	451.06	452.12	455.19	453.78	453.84	454.04	455.74	455.45							454.26	454.81	456.56
2021-04-23 18:24:00	168.4	450.93	450.5	451.46	454.65	453.17	453.25	453.48	455.17	454.78							453.69	454.18	455.85
2021-04-23 23:23:00	173.383	450.89	450.49	451.43	454.65	453.15	453.2	453.41	455.13	454.78							453.62	454.16	455.79
2021-04-24 12:51:00	186.85	450.89	450.49	451.4	454.63	453.15	453.16	453.4	455.1	454.68							453.52	454.08	455.56
2021-04-24 18:19:00	192.317	450.89	450.49	451.4	454.62	453.14	453.16	453.39	455.09	454.68							453.43	454.02	455.56
2021-04-24 18:19:00	192.317							452.9	453.94	453.55							452.57	452.78	454.34
2021-04-25 18:15:00	216.25							452.83	453.86	453.52							452.55	452.76	454.22
2021-04-25 18:15:00	216.25							452.18	453.3	452.83							451.63	452.12	453.63
2021-04-26 12:28:00	234.467							452.17	453.26	452.81							451.61	452.09	453.6

## Sheet: CO2 acc (gL)
CO2 accumulated (g/L)			BOX 1												BOX 2																BOX 3
	Strain nº ferm.	S. pastorianus		0	S. eubayanus		0	S. eubayanus x S. jurei		0							S. eubayanus x S. mikatae		0	S. mikatae		0	S. jurei	0	S. jurei	0	#REF!	#REF!	#REF!	#REF!	#REF!	#REF!	#REF!		#REF!		#REF!		#REF!		#REF!		0
	Strain ID -->	OS58		0	elOS578		0	NG92		0							NG101		0	OS129		0	OS700	0	OS700	0	#REF!	#REF!	#REF!	#REF!	#REF!	#REF!	#REF!		#REF!		#REF!		#REF!		#REF!		0
Date - time	Nº hours	OS58_A	OS58_B	OS58_C	elOS578_A	elOS578_B	elOS578_C	NG92_A	NG92_B	NG92_C							NG101_A	NG101_B	NG101_C	OS129_A	OS129_B	OS129_C	OS700_A	OS700_B	OS700_C	0	#REF!	#REF!	#REF!	#REF!	#REF!	#REF!	#REF!	#REF!	#REF!	#REF!	#REF!	#REF!	#REF!	#REF!	#REF!	#REF!	#REF!	#REF!
2021-04-16 18:00:00	0	0	0	0	0	0	0	0	0	0							0	0	0	0	0	0	0	0	0	0	0	0	0	0	0	0	0	0	0	0	0	0	0	0	0	0	0	0
2021-04-17 10:39:00	16.65	0.551378	0.802005	0.250627	0	0.0501253	0.250627	0	0.100251	0							0.100251	0.0501253	0.200501	0.150376	0.350877	0.401003	0.150376	0.100251	0.100251	0	0	0	0	0	0	0	0	0	0	0	0	0	0	0	0	0	0	0
2021-04-17 13:56:00	19.9333	0.85213	0.952381	0.501253	0.150376	0.401003	0.401003	0.200501	0.150376	0.0501253							0.100251	0.250627	0.350877	0.200501	0.601504	0.701754	0.250627	0.150376	0.100251
2021-04-17 18:05:00	24.0833	1.00251	1.35338	0.701754	0.701754	0.802005	0.85213	0.501253	0.601504	0.100251							0.401003	0.551378	0.802005	0.551378	0.75188	0.952381	0.300752	0.150376	0.150376
2021-04-17 18:05:00	24.0833	1.00251	1.35338	0.701754	0.701754	0.802005	0.85213	0.501253	0.601504	0.100251							0.401003	0.551378	0.802005	0.551378	0.75188	0.952381	0.300752	0.150376	0.150376
2021-04-18 00:47:00	30.7833	2.45979	2.86092	1.50577	2.96306	2.30954	2.61092	1.55653	2.31005	0.753517							1.55678	1.85791	2.30954	1.85791	2.20917	2.66092	0.753013	0.502135	0.502135
2021-04-18 10:27:00	40.45	6.07788	6.68002	4.31984	6.17914	6.32964	6.53052	5.27512	5.57638	3.86909							5.67738	5.5765	5.72663	5.02374	5.375	5.676	2.51181	2.16043	1.2559
2021-04-18 14:01:00	44.0167	7.58542	8.23781	5.42537	6.93291	6.98291	7.03303	6.12939	5.97839	4.97462							6.07939	6.33027	6.43015	5.67701	5.77701	6.17851	4.01934	3.66796	2.16043
2021-04-18 18:19:00	48.3167	10.098	9.8961	7.23442	8.3902	7.83718	8.08831	6.48115	6.5814	5.97965							6.63216	6.63178	6.73165	5.87801	6.02826	6.17851	5.22537	4.9745	3.76847
2021-04-18 18:19:00	48.3167	10.098	9.8961	7.23442	8.3902	7.83718	8.08831	6.48115	6.5814	5.97965							6.63216	6.63178	6.73165	5.87801	6.02826	6.17851	5.22537	4.9745	3.76847
2021-04-18 22:16:00	52.2667	12.5161	12.5157	8.84651	9.297	9.29814	9.39813	6.8338	6.98443	6.33229							7.33745	7.13556	7.13468	5.92839	6.02826	6.4304	5.67878	5.32714	4.87678
2021-04-19 10:21:00	64.35	19.7201	20.0724	14.9422	14.9393	14.3863	14.8389	9.20156	9.5537	8.29703							8.84878	8.94916	8.79714	6.38179	6.43128	6.58153	6.13218	6.13319	5.83396
2021-04-19 14:07:00	68.1167	21.836	22.4906	16.9573	16.0476	15.9984	16.2495	9.95722	10.0071	9.25421							9.35256	9.55369	9.40168	6.38179	6.43128	6.58153	6.33369	6.13319	6.08585
2021-04-19 18:20:00	72.3333	24.1534	24.9087	18.9221	18.0627	17.9631	18.0631	10.9648	11.1154	10.2618							10.4609	10.5613	10.3589	6.38179	6.43128	6.68229	6.43444	6.23394	6.13622
2021-04-19 18:20:00	72.3333	24.1534	24.9087	18.9221	18.0627	17.9631	18.0631	10.9648	11.1154	10.2618							10.4609	10.5613	10.3589	6.38179	6.43128	6.68229	6.43444	6.23394	6.13622
2021-04-19 23:57:00	77.95	27.0322	28.5956	22.1039	21.0425	20.5389	20.4874	13.0355	12.5295	11.8274							11.8245	11.6724	11.571	6.53331	6.43128	7.08633	6.58596	6.23394	6.13622
2021-04-20 10:10:00	88.1667	31.8302	32.3834	27.2554	24.7799	24.9328	24.7803	16.1668	15.7619	14.8577							14.2488	14.5512	13.9952	6.68482	6.53229	7.08633	6.73747	6.23394	6.23723
2021-04-20 13:55:00	91.9167	33.0423	33.7976	29.3261	26.2951	26.0944	25.9419	17.3789	16.873	16.3224							15.2589	15.7633	14.8538	6.83634	6.53229	7.13684	6.73747	6.23394	6.23723
2021-04-20 18:16:00	96.2667	34.709	35.2622	30.6898	27.7092	27.3571	27.4571	18.8436	18.5397	17.7365							16.3195	16.7734	16.2174	6.83634	6.68381	7.13684	6.78798	6.43596	6.28774
2021-04-20 18:16:00	96.2667	34.709	35.2622	30.6898	27.7092	27.3571	27.4571	18.8436	18.5397	17.7365							16.3195	16.7734	16.2174	6.83634	6.68381	7.13684	6.78798	6.43596	6.28774
2021-04-20 22:22:00	100.367	35.6203	36.123	32.2594	29.1269	28.7748	28.6216	20.1094	19.8561	19.053							17.484	18.1405	17.2807	6.9376	6.78508	7.44063	6.83861	6.43596	6.33837
2021-04-21 10:25:00	112.417	37.2406	37.5913	35.7024	30.494	30.1419	30.4444	23.2993	22.3878	22.3947							20.3701	20.7734	19.9136	7.0895	6.78508	7.5419	6.88924	6.68913	6.43964
2021-04-21 14:10:00	116.167	37.3419	37.6926	36.3606	30.5446	30.2938	30.4444	23.6537	23.3498	23.1036							21.2309	21.7354	20.825	7.0895	6.88634	7.5419	6.93988	6.73976	6.43964
2021-04-21 18:19:00	120.317	37.4938	37.7432	37.0189	30.5446	30.395	30.495	24.8689	24.1093	24.1669							22.2435	22.343	21.3314	7.0895	7.08887	7.5419	6.93988	6.73976	6.49027
2021-04-21 18:19:00	120.317	37.4938	37.7432	37.0189	30.5446	30.395	30.495	24.8689	24.1093	24.1669							22.2435	22.343	21.3314
2021-04-21 22:22:00	124.367	37.6968	37.997	37.6788	30.7477	30.4966	30.5966	25.8841	24.7692	24.8776							23.0557	23.409	22.2958
2021-04-22 09:55:00	135.917	37.6968	38.2509	38.0341	30.8492	30.4966	30.8504	27.7115	26.3935	27.0603							24.9339	25.0841	24.0725
2021-04-22 13:57:00	139.95	37.8999	38.2509	38.2371	30.9	30.4966	31.0027	28.1684	26.8504	27.4664							25.6445	25.6425	24.5801
2021-04-22 18:05:00	144.083	38.1029	38.2509	38.2371	30.9507	30.5981	31.1549	28.676	27.5103	27.974							26.4567	26.3531	25.3415
2021-04-22 18:05:00	144.083	38.1029	38.2509	38.2371	30.9507	30.5981	31.1549	28.676	27.5103	27.974							26.4567	26.3531	25.3415
2021-04-22 22:18:00	148.3	38.2047	38.3017	38.4407	31.1543	30.5981	31.1549	29.0831	28.2228	28.5338							27.1692	27.0147	25.9522
2021-04-23 10:06:00	160.1	38.3574	38.3017	38.4407	31.1543	30.8525	31.2567	29.6938	29.1388	29.348							28.4923	28.287	27.1227
2021-04-23 14:02:00	164.033	38.3574	38.4544	38.4407	31.1543	30.8525	31.3076	29.6938	29.2915	29.6025							28.7977	28.6432	27.6316
2021-04-23 18:24:00	168.4	38.6627	38.5053	38.6443	31.4596	30.8525	31.4603	29.9483	29.3423	29.6025							29.103	29.1521	28.2423
2021-04-23 18:24:00	168.4	38.6627	38.5053	38.6443	31.4596	30.8525	31.4603	29.9483	29.3423	29.6025							29.103	29.1521	28.2423
2021-04-23 23:23:00	173.383	38.8668	38.5563	38.7973	31.4596	30.9546	31.7154	30.3054	29.5464	29.6025							29.4602	29.2542	28.5484
2021-04-24 12:51:00	186.85	38.8668	38.5563	38.9504	31.5617	30.9546	31.9195	30.3564	29.6995	30.1127							29.9704	29.6623	29.7219
2021-04-24 18:19:00	192.317	38.8668	38.5563	38.9504	31.6127	31.0056	31.9195	30.4074	29.7505	30.1127							30.4295	29.9685	29.7219
2021-04-24 18:19:00	192.317							30.4074	29.7505	30.1127							30.4295	29.9685	29.7219
2021-04-25 18:15:00	216.25							30.7655	30.1608	30.2665							30.5321	30.071	30.3373
2021-04-25 18:15:00	216.25							30.7655	30.1608	30.2665							30.5321	30.071	30.3373
2021-04-26 12:28:00	234.467							30.8168	30.3664	30.3694							30.6349	30.2253	30.4915
00:00:00	0
00:00:00	0
00:00:00	0
00:00:00	0

## Sheet: Rate (gLh)
CO2 rate (g/L/h)			BOX 1												BOX 2																BOX 3
	Species	S. pastorianus		0	S. eubayanus		0	S. eubayanus x S. jurei		0							S. eubayanus x S. mikatae		0	S. mikatae		0	S. jurei	0	S. jurei	0
	Strain ID -->	OS58		0	elOS578		0	NG92		0							NG101		0	OS129		0	OS700	0	OS700	0
Date - time	Nº hours	OS58_A	OS58_B	OS58_C	elOS578_A	elOS578_B	elOS578_C	NG92_A	NG92_B	NG92_C							NG101_A	NG101_B	NG101_C	OS129_A	OS129_B	OS129_C	OS700_A	OS700_B	OS700_C
2021-04-16 18:00:00	0	0	0	0	0	0	0	0	0	0							0	0	0	0	0	0	0	0	0
2021-04-17 10:39:00	16.65	0.0331158	0.0481685	0.0150526	0	0.00301053	0.0150526	0	0.00602106	0							0.00602106	0.00301053	0.0120421	0.00903159	0.0210737	0.0240842	0.00903159	0.00602106	0.00602106
2021-04-17 13:56:00	19.9333	0	0	0	0	0	0	0	0	0							0	0.0610664	0.0457998	0.0152666	0.076333	0.0915996	0.0305332	0.0152666	0
2021-04-17 18:05:00	24.0833	0.0362352	0.0966271	0.0483136	0.132862	0.0966271	0.108705	0.0724703	0.108705	0.0120784							0.0724703	0.0724703	0.108705	0.0845487	0.0362352	0.0603919	0.0120784	0	0.0120784
2021-04-18 00:47:00	30.7833	0.217505	0.225006	0.120003	0.337508	0.225006	0.262507	0.157504	0.255006	0.0975024							0.172504	0.195005	0.225006	0.195005	0.217505	0.255006	0.0675017	0.0525013	0.0525013
2021-04-18 10:27:00	40.45	0.374285	0.395079	0.291111	0.332698	0.415872	0.405476	0.384682	0.337896	0.322301							0.426269	0.384682	0.353492	0.3275	0.3275	0.311904	0.181944	0.171547	0.0779761
2021-04-18 14:01:00	44.0167	0.422674	0.436763	0.309961	0.211337	0.183159	0.140891	0.239515	0.112713	0.309961							0.112713	0.211337	0.197248	0.183159	0.112713	0.140891	0.422674	0.422674	0.253604
2021-04-18 18:19:00	48.3167	0.584317	0.385649	0.420708	0.338904	0.198668	0.245413	0.0818044	0.140236	0.233727							0.12855	0.070118	0.070118	0.0467454	0.0584317	0	0.280472	0.303845	0.373963
2021-04-18 22:16:00	52.2667	0.612186	0.663202	0.408124	0.22957	0.369863	0.331601	0.0892772	0.102031	0.0892772							0.178554	0.127539	0.102031	0.0127539	0	0.0637694	0.114785	0.0892772	0.280585
2021-04-19 10:21:00	64.35	0.596196	0.62538	0.504473	0.46695	0.421089	0.450274	0.195952	0.212629	0.162599							0.125076	0.150091	0.137584	0.0375228	0.0333536	0.0125076	0.0375228	0.0667072	0.0792148
2021-04-19 14:07:00	68.1167	0.561735	0.641983	0.534986	0.294242	0.427989	0.37449	0.20062	0.120372	0.254118							0.133746	0.160496	0.160496	0	0	0	0.0534986	0	0.0668732
2021-04-19 18:20:00	72.3333	0.549576	0.573471	0.465945	0.477892	0.465945	0.430103	0.238946	0.262841	0.238946							0.262841	0.238946	0.226999	0	0	0.0238946	0.0238946	0.0238946	0.0119473
2021-04-19 23:57:00	77.95	0.512544	0.656416	0.566496	0.530528	0.458592	0.431616	0.368672	0.251776	0.278752							0.242784	0.197824	0.215808	0.026976	0	0.071936	0.026976	0	0
2021-04-20 10:10:00	88.1667	0.469623	0.370755	0.504227	0.365811	0.430076	0.420189	0.306491	0.316377	0.296604							0.237283	0.281774	0.237283	0.0148302	0.0098868	0	0.0148302	0	0.0098868
2021-04-20 13:55:00	91.9167	0.323232	0.377104	0.552189	0.40404	0.309764	0.309764	0.323232	0.296296	0.390572							0.26936	0.323232	0.228956	0.040404	0	0.013468	0	0	0
2021-04-20 18:16:00	96.2667	0.383142	0.3367	0.31348	0.32509	0.290259	0.348311	0.3367	0.383142	0.32509							0.243817	0.232207	0.31348	0	0.0348311	0	0.0116104	0.0464414	0.0116104
2021-04-20 22:22:00	100.367	0.222291	0.209941	0.382834	0.345786	0.345786	0.284038	0.308737	0.321087	0.321087							0.284038	0.333436	0.259339	0.024699	0.024699	0.0740969	0.0123495	0	0.0123495
2021-04-21 10:25:00	112.417	0.134461	0.121855	0.285729	0.113451	0.113451	0.151268	0.26472	0.210095	0.277325							0.239508	0.218499	0.218499	0.0126057	0	0.0084038	0.0042019	0.0210095	0.0084038
2021-04-21 14:10:00	116.167	0.0270042	0.0270042	0.175527	0.0135021	0.0405063	0	0.0945148	0.25654	0.18903							0.229536	0.25654	0.243038	0	0.0270042	0	0.0135021	0.0135021	0
2021-04-21 18:19:00	120.317	0.0366021	0.0122007	0.158609	0	0.0244014	0.0122007	0.292817	0.183011	0.256215							0.244014	0.146408	0.122007	0	0.0488028	0	0	0	0.0122007
2021-04-21 22:22:00	124.367	0.0501347	0.0626684	0.162938	0.0501347	0.0250674	0.0250674	0.250674	0.162938	0.175472							0.200539	0.263207	0.23814
2021-04-22 09:55:00	135.917	0	0.0219746	0.0307645	0.00878986	0	0.0219746	0.158217	0.140638	0.188982							0.162612	0.145033	0.153822
2021-04-22 13:57:00	139.95	0.0503419	0	0.0503419	0.0125855	0	0.0377564	0.113269	0.113269	0.100684							0.176197	0.13844	0.125855
2021-04-22 18:05:00	144.083	0.049124	0	0	0.012281	0.024562	0.036843	0.12281	0.159653	0.12281							0.196496	0.171934	0.184215
2021-04-22 22:18:00	148.3	0.0241378	0.0120689	0.0482757	0.0482757	0	0	0.0965513	0.168965	0.132758							0.168965	0.156896	0.144827
2021-04-23 10:06:00	160.1	0.0129383	0	0	0	0.0215638	0.00862552	0.0517531	0.0776297	0.0690042							0.112132	0.107819	0.0991935
2021-04-23 14:02:00	164.033	0	0.0388149	0	0	0	0.0129383	0	0.0388149	0.0646914							0.0776297	0.090568	0.129383
2021-04-23 18:24:00	168.4	0.069926	0.0116543	0.0466173	0.069926	0	0.034963	0.0582717	0.0116543	0							0.069926	0.116543	0.139852
2021-04-23 23:23:00	173.383	0.0409528	0.0102382	0.0307146	0	0.0204764	0.051191	0.0716675	0.0409528	0							0.0716675	0.0204764	0.0614293
2021-04-24 12:51:00	186.85	0	0	0.0113659	0.00757729	0	0.0151546	0.00378864	0.0113659	0.0378864							0.0378864	0.0303092	0.0871388
2021-04-24 18:19:00	192.317	0	0	0	0.009333	0.009333	0	0.009333	0.009333	0							0.083997	0.055998	0
2021-04-25 18:15:00	216.25	0	0	0	0	0	0	0.0149606	0.0171416	0.00642811							0.00428541	0.00428541	0.0257124
2021-04-26 12:28:00	234.467	0	0	0	0	0	0	0.00281512	0.0112894	0.00564471							0.00564471	0.00846706	0.00846706
00:00:00	0
00:00:00	0
00:00:00	0

## Sheet: Rate Average
CO2 rate (g/L/h)			BOX 1												BOX 2																BOX 3
	Species	S. pastorianus		0	S. eubayanus		0	S. eubayanus x S. jurei		0							S. eubayanus x S. mikatae		0	S. mikatae		0	S. jurei	0	S. jurei	0
	Strain ID -->	OS58		0	elOS578		0	NG92		0							NG101		0	OS129		0	OS700	0	OS700	0
Date - time	Nº hours
2021-04-16 18:00:00	0	0	0		0	0		0	0								0	0		0	0		0	0
2021-04-17 10:39:00	16.65	0.0321123	0.0135381		0.00602106	0.00650349		0.00200702	0.00283835								0.00702457	0.00375479		0.0180632	0.00650349		0.00702457	0.00141918
2021-04-17 13:56:00	19.9333	0	0		0	0		0	0								0.0356221	0.0259482		0.0610664	0.0329796		0.0152666	0.0124651
2021-04-17 18:05:00	24.0833	0.0603919	0.0260923		0.112732	0.0150644		0.0644181	0.0398566								0.0845487	0.0170814		0.0603919	0.0197239		0.00805226	0.00569381
2021-04-18 00:47:00	30.7833	0.187505	0.047829		0.275007	0.0467719		0.170004	0.0649054								0.197505	0.0215064		0.222506	0.0247494		0.0575014	0.00707124
2021-04-18 10:27:00	40.45	0.353492	0.0449194		0.384682	0.0370025		0.348293	0.0265068								0.388148	0.0298123		0.322301	0.00735166		0.143823	0.0467536
2021-04-18 14:01:00	44.0167	0.389799	0.0567466		0.178462	0.0289504		0.22073	0.0816144								0.173766	0.0435524		0.145588	0.0289504		0.366318	0.0797002
2021-04-18 18:19:00	48.3167	0.463558	0.0865806		0.260995	0.0583017		0.151922	0.0625701								0.0895953	0.027545		0.035059	0.0252454		0.319427	0.0397259
2021-04-18 22:16:00	52.2667	0.561171	0.110206		0.310344	0.0592137		0.0935285	0.00601224								0.136041	0.0318138		0.0255078	0.0275515		0.161549	0.084813
2021-04-19 10:21:00	64.35	0.57535	0.0515139		0.446104	0.0189534		0.190393	0.0207996								0.137584	0.0102124		0.0277947	0.0109428		0.0611483	0.0174687
2021-04-19 14:07:00	68.1167	0.579568	0.0454651		0.365574	0.0549646		0.191703	0.0549646								0.151579	0.0126097		0	0		0.0401239	0.0288925
2021-04-19 18:20:00	72.3333	0.529664	0.0461		0.45798	0.0203065		0.246911	0.011264								0.242929	0.0149009		0.00796487	0.011264		0.0199122	0.00563202
2021-04-19 23:57:00	77.95	0.578485	0.0593442		0.473579	0.041748		0.299733	0.0499755								0.218805	0.0184768		0.0329707	0.0296721		0.008992	0.0127166
2021-04-20 10:10:00	88.1667	0.448201	0.0565558		0.405359	0.0282539		0.306491	0.00807254								0.252113	0.0209731		0.008239	0.0061655		0.008239	0.0061655
2021-04-20 13:55:00	91.9167	0.417508	0.0977398		0.34119	0.0444422		0.3367	0.0396488								0.27385	0.0386187		0.0179574	0.0167976		0	0
2021-04-20 18:16:00	96.2667	0.344441	0.0289613		0.32122	0.023857		0.348311	0.0250812								0.263168	0.03589		0.0116104	0.0164195		0.0232207	0.0164195
2021-04-20 22:22:00	100.367	0.271689	0.0787532		0.325203	0.029108		0.31697	0.00582161								0.292271	0.030805		0.041165	0.0232864		0.00823299	0.00582161
2021-04-21 10:25:00	112.417	0.180682	0.0744579		0.126057	0.0178272		0.250713	0.0291789								0.225502	0.00990398		0.00700317	0.00524069		0.0112051	0.00714186
2021-04-21 14:10:00	116.167	0.076512	0.0700145		0.0180028	0.0168401		0.180028	0.0664521								0.243038	0.0110244		0.00900141	0.0127299		0.00900141	0.00636496
2021-04-21 18:19:00	120.317	0.0691373	0.0640456		0.0122007	0.00996183		0.244014	0.0456508								0.17081	0.0527131		0.0162676	0.0230059		0.0040669	0.00575147
2021-04-21 22:22:00	124.367	0.0919137	0.0504817		0.0334232	0.0118169		0.196361	0.0387442								0.233962	0.0257543
2021-04-22 09:55:00	135.917	0.0175797	0.0129383		0.0102548	0.00903072		0.162612	0.0199796								0.153822	0.00717689
2021-04-22 13:57:00	139.95	0.0335613	0.0237314		0.0167806	0.0156968		0.109074	0.00593285								0.146831	0.0213912
2021-04-22 18:05:00	144.083	0.0163747	0.0231573		0.024562	0.0100274		0.135091	0.0173679								0.184215	0.0100274
2021-04-22 18:05:00	148.3	0.0281608	0.0150526		0.0160919	0.0227574		0.132758	0.0295627								0.156896	0.00985423
2021-04-22 22:18:00	160.1	0.00431276	0.00609917		0.0100631	0.00886188		0.066129	0.0107579								0.106381	0.00537896
2021-04-23 10:06:00	164.033	0.0129383	0.0182975		0.00431276	0.00609917		0.0345021	0.0265856								0.0991935	0.0219909
2021-04-23 14:02:00	168.4	0.0427326	0.0239474		0.034963	0.0285472		0.0233087	0.0251762								0.108774	0.029071
2021-04-23 18:24:00	173.383	0.0273019	0.0127693		0.0238892	0.0210375		0.0375401	0.0293575								0.051191	0.0221171
2021-04-23 23:23:00	186.85	0.00378864	0.00535795		0.00757729	0.00618683		0.0176803	0.0146189								0.0517781	0.0251944
2021-04-24 12:51:00	192.317	0	0		0.006222	0.00439962		0.006222	0.00439962								0.046665	0.0349209
2021-04-25 18:15:00	216.25							0.0128434	0.00462288								0.0114278	0.0101008
2021-04-25 18:15:00	234.467							0.00658308	0.00352267								0.00752628	0.00133047
2021-04-26 12:28:00	0
00:00:00	0
00:00:00	0
00:00:00

## Sheet: Wort content
	g/L 12 oP Wort
Glucose	10.92
Fructose	2.28
Sucrose	2.76
Maltose	48.84
Maltotriose	14.52
	Total sugars
	79.32

## Sheet: HPLC data
Signal Type	RID1
I OS58
II elOS578
III elOS578 x elOS700
IV elOS578 x OS129
V OS129
VI OS700
		Maltoheptao se	Maltohexaose	Maltopentao se	Maltotetraose	Maltotriose	Maltose	Glucose	Fructose	Glycerol	Ethanol
Strain		Concentration	Concentration5	Concentration6	Concentration7	Concentration8	Concentration9	Concentration10	Concentration11	Concentration12	Concentration13																									Ethanol g/L
I.1_0	D2F-H12	1.71	2.1	2.04	5	16.23	51.29	14.31	6.52	0	1.53		Maltotriose g/L							Maltose							Glucose g/L
I.2_0	D2F-H11	1.57	1.92	1.85	4.59	14.85	46.86	13.1	5.96	0	1.55																									OS58 1	OS58 2	OS58 3	Average	stand	% ethanol	stand
I.3_0	D2F-H10	1.59	1.94	1.87	4.64	15.27	48.22	13.47	6.09	0	1.05			OS58 1	OS58 2	OS58 3	Average	stand			OS58 1	OS58 2	OS58 3	Average	stand			OS58 1	OS58 2	OS58 3	Average	stand			0	1.53	1.55	1.05	1.37667	0.231132	0.137667	0.0231132	0.153	0.155	0.105
II.1_0	D2F-H9	1.57	1.94	1.87	4.61	15.55	48.51	13.6	6.09	0	0.49		0	16.23	14.85	15.27	15.45	0.577581		0	51.29	46.86	48.22	48.79	1.85291		0	14.31	13.1	13.47	13.6267	0.50625			24	3.82	4.1	2.87	3.59667	0.526392	0.359667	0.0526392	0.382	0.41	0.287
II.2_0	D2F-H8	1.6	1.95	1.88	4.65	15.64	48.92	13.71	6.16	0	0.41		24	14.65	14.54	15.02	14.7367	0.205318		24	47.39	47.15	48.2	47.58	0.449222		24	9.76	9.62	10.81	10.0633	0.531058			48	13.7	10.44	11.28	11.8067	1.38201	1.18067	0.138201	1.37	1.044	1.128
II.3_0	D2F-H7	1.6	1.94	1.88	4.65	15.62	48.87	13.7	6.14	0	0.53		48	11.66	11.38	13.76	12.2667	1.06212		48	45.48	44.07	47.33	45.6267	1.33492		48	0	0	0.68	0.226667	0.320555			72	28.45	28.74	23.15	26.78	2.56953	2.678	0.256953	2.845	2.874	2.315
III.1_0	D2F-H6	1.6	1.95	1.88	4.66	15.63	48.95	13.7	6.16	0	0.52		72	3.19	3.11	5	3.76667	0.87271		72	24.51	23.84	33.61	27.32	4.4561		72	0	0	0.37	0.123333	0.17442			96	39.87	39.84	35.73	38.48	1.94458	3.848	0.194458	3.987	3.984	3.573
III.2_0	D2F-H5	1.6	1.96	1.89	4.68	15.71	49.1	13.7	6.21	0	0.61		96	2.45	2.41	2.75	2.53667	0.151731		96	5.39	5.06	13.67	8.04	3.98329		96	0	0	0	0	0			120	40.67	38.7	42.61	40.66	1.59627	4.066	0.159627	4.067	3.87	4.261
III.3_0	D2F-H4	1.61	1.96	1.9	4.68	15.78	49.55	13.88	6.22	0	0.46		120	2.6	2.11	3.86	2.85667	0.737127		120	2.85	1.35	2.79	2.33	0.693397		120	0	0	0	0	0			144	38.72	42.24	42.54	41.1667	1.73438	4.11667	0.173438	3.872	4.224	4.254
IV.1_0	D2F-H3	1.61	1.97	1.91	4.69	15.81	49.41	13.8	6.23	0	0.48		144	2.67	1.93	1.98	2.19333	0.337672		144	1.72	0.73	0.68	1.04333	0.478911		144	0	0	0	0	0			168		43.03	43.18	43.105	0.075	4.3105	0.0075		4.303	4.318
IV.2_0	D2F-H2	1.63	2	1.94	4.76	16.02	50.03	13.77	6.31	0	0.69		168	4.08	1.89	1.86	1.875	1.03952		168	1.28	0.66	0.53	0.595	0.327244		168	0	0	0	0	0			192	43.7	43.66		43.68	0.02	4.368	0.002	4.37	4.366
IV.3_0	D2F-H1	1.64	2	1.92	4.76	15.98	49.73	13.88	6.27	0	0.51		192	0	1.91	1.93	0.955	0.905134		192	0	0.65	0.54	0.325	0.284058		192	0	0	0	0	0			216
V.1_0	D2F-G12	1.62	1.98	1.91	4.72	15.85	49.86	13.71	6.25	0	0.42		216																						240
V.2_0	D2F-G11	1.59	1.93	1.88	4.64	15.61	49.03	13.4	6.14	0	0.47		240																						264
V.3_0	D2F-G10	1.6	1.95	1.89	4.64	15.61	49.08	13.47	6.16	0	0.43		264																						288
VI.1_0	D2F-G9	1.61	1.97	1.9	4.7	15.76	49.72	13.77	6.22	0	0.34		288
VI.2_0	D2F-G8	1.6	1.96	1.89	4.66	15.7	49.48	13.75	6.21	0	0.34
VI.3_0	D2F-G7	1.59	1.96	1.9	4.68	15.75	49.68	13.84	6.25	0	0.42																									elOS578 1	elOS578 2	elOS578 3	Average	stand	% ethanol	stand
I.1_1	D2F-G6	1.58	1.96	1.9	4.69	14.65	47.39	9.76	5.35	0	3.82			elOS578 1	elOS578 2	elOS578 3	Average	stand			elOS578 1	elOS578 2	elOS578 3	Average	stand			elOS578 1	elOS578 2	elOS578 3	Average	stand			0	0.49	0.41	0.53	0.476667	0.0498888	0.0476667	0.00498888	0.049	0.041	0.053
I.2_1	D2F-G5	1.59	1.96	1.9	4.7	14.54	47.15	9.62	5.3	0	4.1		0	15.55	15.64	15.62	15.6033	0.0385861		0	48.51	48.92	48.87	48.7667	0.182635		0	13.6	13.71	13.7	13.67	0.0496655			24	3.16	2.52	4.31	3.33	0.740585	0.333	0.0740585	0.316	0.252	0.431
I.3_1	D2F-G4	1.6	1.96	1.89	4.71	15.02	48.2	10.81	5.73	0	2.87		24	15.82	15.84	16.13	15.93	0.141657		24	49.38	49.53	48.8	49.2367	0.314784		24	8.23	9.48	9	8.90333	0.514868			48	11.28	10.68	10.88	10.9467	0.249444	1.09467	0.0249444	1.128	1.068	1.088
II.1_1	D2F-G3	1.61	1.96	1.9	4.72	15.82	49.38	8.23	5.17	0.37	3.16		48	16.06	16.13	16.12	16.1033	0.0309121		48	44.51	46.37	46.03	45.6367	0.808675		48	0	0	0	0	0			72	21.83	21.31		21.57	0.26	2.157	0.026	2.183	2.131
II.2_1	D2F-G2	1.61	1.97	1.9	4.72	15.84	49.53	9.48	5.47	0	2.52		72	16.56	16.55	0	16.555	0.005		72	24.68	25.79	0	25.235	0.555		72	0	0	0	0	0			96	31.71	31.43	31.45	31.53	0.127541	3.153	0.0127541	3.171	3.143	3.145
II.3_1	D2F-G1	1.63	2.01	1.95	4.8	16.13	48.8	9	5.07	0.41	4.31		96	17.44	17.3	17.18	17.3067	0.106249		96	6.32	7.05	6.96	6.77667	0.324996		96	0	0	0	0	0			120	34.26	29.24		31.75	2.51	3.175	0.251	3.426	2.924
III.1_1	D2F-F12	1.61	1.96	1.91	4.7	15.79	49.34	10.69	5.64	0	2.39		120	18.39	20.43	0	18.39			120	3.9	7.76	0	3.9	3.16802		120	0	0	0	0	0			144	33.69	33.71	33.45	33.6167	0.118134	3.36167	0.0118134	3.369	3.371	3.345
III.2_1	D2F-F11	1.6	1.95	1.9	4.7	15.79	49.18	9.09	5.33	0.35	3.08		144	16.92	17	16.87	16.93	0.0535413		144	1.27	1.35	1.34	1.32	0.0355903		144	0	0	0	0	0			168	34.4	34.32	34.18	34.3	0.0909212	3.43	0.00909212	3.44	3.432	3.418
III.3_1	D2F-F10	1.6	1.96	1.89	4.7	15.72	49.4	11.32	5.92	0	1.9		168	16.84	16.78	16.83	16.8167	0.0262467		168	1.25	1.29	1.27	1.27	0.0163299		168	0	0	0	0	0			192	34.83	34.82	34.73	34.7933	0.0449691	3.47933	0.00449691	3.483	3.482	3.473
IV.1_1	D2F-F9	1.61	1.97	1.9	4.7	15.77	49.34	10.58	5.64	0	2.3		192	16.79	16.88	16.83	16.8333	0.0368179		192	1.3	1.39	1.3	1.33	0.0424264		192	0	0	0	0	0			216
IV.2_1	D2F-F8	1.59	1.95	1.89	4.67	15.71	49.09	9.99	5.52	0	2.57		216							216							216								240
IV.3_1	D2F-F7	1.59	1.95	1.88	4.68	15.68	48.85	9.36	5.3	0.35	2.98		240							240							240
V.1_1	D2F-F6	1.59	1.96	1.9	4.69	15.78	49.65	9.32	5.36	0.38	2.81
V.2_1	D2F-F5	1.6	1.96	1.91	4.69	15.76	49.53	9.34	5.37	0.4	2.82																									III.1	III.2	III.3	Average	stand	% ethanol	stand
V.3_1	D2F-F4	1.59	1.96	1.9	4.69	15.77	49.51	8.9	5.27	0.43	2.91			III.1	III.2	III.3	Average	stand			III.1	III.2	III.3	Average	stand			III.1	III.2	III.3	Average	stand			0	0.52	0.61	0.46	0.53	0.0616441	0.053	0.00616441	0.052	0.061	0.046
VI.1_1	D2F-F3	1.61	1.97	1.9	4.71	15.79	49.83	12.1	6.07	0	1.4		0	15.63	15.71	15.78	15.7067	0.0612826		0	48.95	49.1	49.55	49.2	0.254951		0	13.7	13.7	13.88	13.76	0.0848528			24	2.39	3.08	1.9	2.45667	0.484034	0.245667	0.0484034	0.239	0.308	0.19
VI.2_1	D2F-F2	1.59	1.96	1.91	4.7	15.76	49.7	12.64	6.15	0	1.15		24	15.79	15.79	15.72	15.7667	0.0329983		24	49.34	49.18	49.4	49.3067	0.0928559		24	10.69	9.09	11.32	10.3667	0.938663			48	9.39	9.78	8.83	9.33333	0.3899	0.933333	0.03899	0.939	0.978	0.883
VI.3_1	D2F-F1	1.61	2	1.95	4.85	16.28	39.93	5.6	2.62	0.87	8.21		48	16.01	16.12	16.07	16.0667	0.0449691		48	49.69	49.24	50.87	49.9333	0.68733		48	0	0	0	0	0			72	14.37	15.06	13.61	14.3467	0.59219	1.43467	0.059219	1.437	1.506	1.361
I.1_2	D2F-E12	1.66	2.03	1.98	4.96	11.66	45.48	0	0.93	0.54	13.54		72	16.28	16.3	16.21	16.2633	0.0385861		72	40.43	39.41	42.12	40.6533	1.11757		72	0	0	0	0	0			96	22.55	22.63	21.86	22.3467	0.345672	2.23467	0.0345672	2.255	2.263	2.186
I.2_2	D2F-E11	1.61	1.97	1.92	4.81	11.38	44.07	0	0.85	0.51	13.7		96	17.13	17.23	16.86	17.0733	0.156276		96	25.2	25.49	26.76	25.8167	0.677463		96	0	0	0	0	0			120	27.25	27.45	27.59	27.43	0.139523	2.743	0.0139523	2.725	2.745	2.759
I.3_2	D2F-E10	1.57	1.95	1.9	4.77	13.76	47.33	0.68	1.96	0.45	10.44		120	16.85	16.52	16.69	16.6867	0.134743		120	12.45	13.27	13.47	13.0633	0.441311		120	0	0	0	0	0			144	31.4	30.9	30.75	31.0167	0.277889	3.10167	0.0277889	3.14	3.09	3.075
II.1_2	D2F-E9	1.59	1.97	1.91	4.81	16.06	44.51	0	0	0.78	11.28		144	16.57	16.57	16.66	16.6	0.0424264		144	4.69	6.12	5.3	5.37	0.58589		144	0	0	0	0	0			168	33.36	33.25	33.44	33.35	0.0778888	3.335	0.00778888	3.336	3.325	3.344
II.2_2	D2F-E8	1.61	1.97	1.93	4.82	16.13	46.37	0	0	0.72	10.68		168	16.64	16.74	16.69	16.69	0.0408248		168	1.47	1.5	1.39	1.45333	0.046428		168	0	0	0	0	0			192	34.17	34.08	34.2	34.15	0.0509902	3.415	0.00509902	3.417	3.408	3.42
II.3_2	D2F-E7	1.59	1.98	1.93	4.83	16.12	46.03	0	0	0.74	10.88		192	16.75	16.71	16.72	16.7267	0.0169967		192	1.33	1.36	1.35	1.34667	0.0124722		192	0	0	0	0	0			216	29.71	34.63	34.55	34.59	0.04	3.459	0.004	2.971	3.463	3.455
III.1_2	D2F-E6	1.59	1.98	1.92	4.79	16.01	49.69	0	0	0.65	9.39		216	12.21	16.66	16.67	16.665	0.005		216	1.16	1.37	1.37	1.37	0		216	0	0	0	0	0			240	34.81	34.85	34.94	34.8667	0.054365	3.48667	0.0054365	3.481	3.485	3.494
III.2_2	D2F-E5	1.6	1.98	1.93	4.82	16.12	49.24	0	0	0.72	9.78		240	16.62	16.56	16.5	16.56	0.0489898		240	1.38	1.36	1.34	1.36	0.0163299		240	0	0	0	0	0				IV.1	IV.2	IV.3			% ethanol	stand
III.3_2	D2F-E4	1.6	1.98	1.93	4.8	16.07	50.87	0	0	0.63	8.83			IV.1	IV.2	IV.3	Average	stand			IV.1	IV.2	IV.3	Average	stand			IV.1	IV.2	IV.3	Average	stand			0	0.48	0.69	0.51	0.56	0.0927362	0.056	0.00927362	0.048	0.069	0.051
IV.1_2	D2F-E3	1.61	2	1.94	4.85	16.2	50.08	0	0	0.71	9.37		0	15.81	16.02	15.98	15.9367	0.0910433		0	49.41	50.03	49.73	49.7233	0.253158		0	13.8	13.77	13.88	13.8167	0.046428			24	2.3	2.57	2.98	2.61667	0.279563	0.261667	0.0279563	0.23	0.257	0.298
IV.2_2	D2F-E2	1.6	1.98	1.92	4.79	16.05	49.47	0	0	0.69	9.65		24	15.77	15.71	15.68	15.72	0.0374166		24	49.34	49.09	48.85	49.0933	0.200056		24	10.58	9.99	9.36	9.97667	0.498152			48	9.37	9.65		9.51	0.14	0.951	0.014	0.937	0.965	0
IV.3_2	D2F-E1	0	0	0	0	0	0	0	0	0	0		48	16.05	0	16.16	16.105	0.055		48	50.08	49.47	0	49.775	0.305		48	0	0	0	0	0			72	13.33	13.74	13.59	13.5533	0.169378	1.35533	0.0169378	1.333	1.374	1.359
V.1_2	D2F-D12	1.63	2	1.95	4.85	16.16	51.64	0	0.48	0.82	8.66		72	16.36	16.48	16.49	16.4433	0.0590668		72	42.73	42.27	42.66	42.5533	0.202375		72	0	0	0	0	0			96	19.74	20.45	18.21	19.4667	0.934678	1.94667	0.0934678	1.974	2.045	1.821
V.2_2	D2F-D11	1.6	1.96	1.91	4.78	15.95	50.84	0	0.45	0.82	8.78		96	17.13	17.24	16.99	17.12	0.102307		96	31.4	29.85	32.02	31.09	0.912615		96	0	0	0	0	0			144	29.12	29.43	28.33	28.96	0.463105	2.896	0.0463105	2.912	2.943	2.833
V.3_2	D2F-D10	1.61	1.97	1.91	4.79	15.97	50.92	0	0.44	0.84	8.76		120	16.79	16.48	16.57	16.6133	0.130213		120	18	16.66	37.28	17.33	0.67		120	0	0	0	0	0			168	32.66	32.77	30.43	31.9533	1.0781	3.19533	0.10781	3.266	3.277	3.043
VI.1_2	D2F-D9	1.61	2	1.94	4.84	16.16	51.46	0.6	2.15	0.75	7.9		144	16.91	16.75	16.84	16.8333	0.0654896		144	9.84	8.94	11.2	9.99333	0.92899		144	0	0	0	0	0			192	33.75	34.06	33.79	33.8667	0.137679	3.38667	0.0137679	3.375	3.406	3.379
VI.2_2	D2F-D8	1.62	1.99	1.93	4.81	16.04	51.12	0.7	2.29	0.72	7.9		168	16.95	16.92	16.73	16.8667	0.0974109		168	4.2	3.74	5.27	4.40333	0.640954		168	0	0	0	0	0			216	34.34	34.13	34.22	34.23	0.0860233	3.423	0.00860233	3.434	3.413	3.422
VI.3_2	D2F-D7	1.62	2	1.95	4.83	16.08	51.16	1.83	3.26	0.69	7.29		192	16.86	16.88	16.77	16.8367	0.0478423		192	1.48	1.48	1.5	1.48667	0.00942809		192	0	0	0	0	0			240	34.36	34.67	33.85	34.2933	0.338066	3.42933	0.0338066	3.436	3.467	3.385
I.1_3	D2F-D6	1.59	1.99	1.94	4.96	3.19	24.51	0	0	0.78	28.45		216	16.87	16.87	16.77	16.8367	0.0471405		216	1.43	1.32	1.42	1.39	0.0496655		216	0	0	0	0	0
I.2_3	D2F-D5	1.58	1.97	1.93	4.93	3.11	23.84	0	0	0.76	28.74		240	16.76	16.67	16.61	16.68	0.0616441		240	1.32	1.38	1.41	1.37	0.0374166		240	0	0	0	0	0				V.1	V.2	V.3			% ethanol	stand
I.3_3	D2F-D4	1.61	2.01	1.95	4.99	5	33.61	0.37	0	0.66	23.15			V.1	V.2	V.3	Average	stand			V.1	V.2	V.3	Average	stand			V.1	V.2	V.3	Average	stand			0	0.42	0.47	0.43	0.44	0.0216025	0.044	0.00216025	0.042	0.047	0.043
II.1_3	D2F-D3	1.63	2	1.96	4.95	16.56	24.68	0	0	1.41	21.83		0	15.85	15.61	15.61	15.69	0.113137		0	49.86	49.03	49.08	49.3233	0.380029		0	13.71	13.4	13.47	13.5267	0.132749			24	2.81	2.82	2.91	2.84667	0.0449691	0.284667	0.00449691	0.281	0.282	0.291
II.2_3	D2F-D2	1.64	2.01	1.96	4.92	16.55	25.79	0	0	1.33	21.31		24	15.78	15.76	15.77	15.77	0.00816497		24	49.65	49.53	49.51	49.5633	0.0618241		24	9.32	9.34	8.9	9.18667	0.202868			48	8.66	8.78	8.76	8.73333	0.0524934	0.873333	0.00524934	0.866	0.878	0.876
II.3_3	D2F-D1	0	0	0	0.03	0	0	0	0	0	0		48	16.16	15.95	15.97	16.0267	0.0946338		48	51.64	50.84	50.92	51.1333	0.359753		48	0	0	0	0	0			72	9.77	9.31	9.22	9.43333	0.240878	0.943333	0.0240878	0.977	0.931	0.922
III.1_3	D2F-C12	1.63	2.02	1.96	4.91	16.28	40.43	0	0	0.95	14.37		72	16.5	16.32	16.33	16.3833	0.0825967		72	52.37	51.75	51.74	51.9533	0.294656		72	0	0	0	0	0			96	6.59	9.2	9.27	9.235	0.035	0.9235	0.0035	0.659	0.92	0.927
III.2_3	D2F-C11	1.64	2.01	1.96	4.91	16.3	39.41	0	0	1.04	15.06		96	17.22	17.18	17.52	17.35	0.17		96	54.02	53.77	54.77	54.27	0.5		96	0	0	0	0	0
III.3_3	D2F-C10	1.62	2.01	1.94	4.89	16.21	42.12	0	0	0.89	13.61																									VI.1	VI.2	VI.3			% ethanol	stand
IV.1_3	D2F-C9	1.64	2	1.96	4.92	16.36	42.73	0	0	0.96	13.33			VI.1	VI.2	VI.3	Average	stand			VI.1	VI.2	VI.3	Average	stand			VI.1	VI.2	VI.3	Average	stand			0	0.34	0.34	0.42	0.366667	0.0377124	0.0366667	0.00377124	0.034	0.034	0.042
IV.2_3	D2F-C8	1.64	2.04	1.97	4.95	16.48	42.27	0	0	0.99	13.74		0	15.76	15.7	15.75	15.7367	0.0262467		0	49.72	49.48	49.68	49.6267	0.104987		0	13.47	13.77	13.75	13.6633	0.136951			24	1.4	1.15	8.21	1.275	0.125	0.1275	0.0125	0.14	0.115
IV.3_3	D2F-C7	1.64	2.04	1.97	4.93	16.49	42.66	0	0	0.99	13.59		24	15.79	15.76	16.28	15.775	0.015		24	49.83	49.7	39.93	49.765	0.065		24	12.1	12.64	5.6	12.37	0.27			48	7.9	7.9	7.29	7.69667	0.287557	0.769667	0.0287557	0.79	0.79	0.729
V.1_3	D2F-C6	1.67	2.05	1.98	4.95	16.5	52.37	0	0	0.77	9.77		48	16.16	16.04	16.08	16.0933	0.0498888		48	51.46	51.12	51.16	51.2467	0.151731		48	0.6	0.7	1.83	1.04333	0.557753			72	8.88	8.83		8.855	0.025	0.8855	0.0025	0.888	0.883	0
V.2_3	D2F-C5	1.64	2.02	1.96	4.9	16.32	51.75	0	0	0.81	9.31		72	16.41	16.43	0	16.42	0.01		72	52.36	52.43	0	52.395	0.035		72	0	0	0	0	0			96	8.95	9.16	9.93	9.34667	0.421294	0.934667	0.0421294	0.895	0.916	0.993
V.3_3	D2F-C4	1.65	2.03	1.97	4.91	16.33	51.74	0	0	0.78	9.22		96	17.84	17.12	17.61	17.5233	0.300259		96	56.3	54.55	55.4	55.4167	0.714532		96	0	0	0	0	0
VI.1_3	D2F-C3	1.65	2.04	1.99	4.94	16.41	52.36	0	0	0.72	8.88
VI.2_3	D2F-C2	1.67	2.05	1.99	4.93	16.43	52.43	0	0	0.71	8.83
VI.3_3	D2F-C1	0	0	0	0	0	0	0	0	0	0
I.1_4	D2F-B12	1.63	2.03	1.98	5.09	2.45	5.39	0	0	1.02	39.87
I.2_4	D2F-B11	1.59	1.99	1.95	5.03	2.41	5.06	0	0	0.97	39.84
I.3_4	D2F-B10	1.63	2.03	1.99	5.14	2.75	13.67	0	0	0.92	35.73
II.1_4	D2F-B9	1.74	2.16	2.08	5.3	17.44	6.32	0	0	2.02	31.71
II.2_4	D2F-B8	1.72	2.11	2.06	5.23	17.3	7.05	0	0	1.94	31.43
II.3_4	D2F-B7	1.67	2.09	2.02	5.18	17.18	6.96	0	0	2.03	31.45
III.1_4	D2F-B6	1.74	2.13	2.08	5.23	17.13	25.2	0	0	1.55	22.55
III.2_4	D2F-B5	1.75	2.14	2.09	5.25	17.23	25.49	0	0	1.61	22.63
III.3_4	D2F-B4	1.68	2.09	2.02	5.11	16.86	26.76	0	0	1.5	21.86
IV.1_4	D2F-B3	1.7	2.1	2.06	5.17	17.13	31.4	0	0	1.49	19.74
IV.2_4	D2F-B2	1.73	2.12	2.07	5.2	17.24	29.85	0	0	1.55	20.45
IV.3_4	D2F-B1	1.71	2.12	2.04	5.11	16.99	32.02	0.73	0	1.3	18.21
V.1_4	D2F-A12	1.77	2.16	2.09	5.17	17.22	54.02	0	0	0.8	6.59
V.2_4	D2F-A11	1.75	2.14	2.07	5.17	17.18	53.77	0	0	0.83	9.2
V.3_4	D2F-A10	1.79	2.21	2.15	5.3	17.52	54.77	0	0	0.86	9.27
VI.1_4	D2F-A9	1.86	2.27	2.19	5.42	17.84	56.3	0	0	0.8	8.95
VI.2_4	D2F-A8	1.74	2.15	2.09	5.17	17.12	54.55	0	0	0.76	9.16
VI.3_4	D2F-A7	1.84	2.28	2.21	5.45	17.61	55.4	0	0	0.74	9.93
I.1_5	D2F-A6	1.69	2.09	2.04	5.24	2.6	2.85	0	0	1.09	40.67
I.2_5	D2F-A5	1.63	2.03	1.96	5.07	2.11	1.35	0	0	1.01	38.7
I.3_5	D2F-A4	1.77	2.21	2.16	5.56	3.86	2.79	0	0	1.26	42.61
II.1_5	D2F-A3	1.79	2.24	2.18	5.57	18.39	3.9	0	0	2.3	34.26
II.2_5	D2F-A2	2.02	2.5	2.44	6.13	20.43	7.76	0	0	2.36	29.24
II.3_5	D2F-A1	0	0	0	0	0	0	0	0	0	0
