# Supplementary material for: Beyond Saccharomyces pastorianus for modern lager brews: Exploring non-cerevisiae Saccharomyces hybrids with heterotic maltotriose consumption and novel aroma profile
Source: Front Microbiol. 2022 Nov 10;13:1025132. doi: 10.3389/fmicb.2022.1025132 (PMC9687090; doi:10.3389/fmicb.2022.1025132)
Supplement: Supplementary file 10 [file Table_10.XLSX]

## Sheet: Readme
Explanation excel sheets
mg.L	Concentrations of compounds in mg/L obtained from Control Panel Program
Quantification ranges	minimum and maximum mg/L values (theorical) obtained from calibration curve 210204
Concentration	mg/L values, NA (Not Applied), NF (Not Found), LOQ (Limit of Quantification)

## Sheet: Raw data_ concentrations mg L-1
Sample ID	Ethyl propanoate	Ethyl 2-methylpropanoate	Propyl acetate	2-methylpropyl acetate	Ethyl butanoate	Propan-1-ol	Ethyl 2-methylbutanoate	Ethyl 3-methylbutanoate	2-methylpropan-1-ol	2-methylbutyl acetate	3-methylbutyl acetate	Ethyl pentanoate	2,3-dimethylbutan-1-ol	Ethyl hexanoate	Hexyl acetate	Ethyl 2-hydroxypropanoate	Hexan-1-ol	Ethyl octanoate	Ethyl 3-methylsulfanylpropanoate	2-methylpropanoic acid	Butanoic acid	Ethyl decanoate	3-Methylbutanoic acid	2-Methylbutanoic acid	Diethyl butanedioate	3-methylsulfanylpropan-1-ol	Pentanoic acid	2-phenylethyl-acetate	Hexanoic acid	Ethyl dodecanoate	2-phenylethanol	Heptanoic acid	Decanoic acid	Dodecanoic acid
S. past. CBS 1513_1	0.1931	-0.0715	-0.0185	0.1464	0.0256	15.7055	NF	NF	57.6292	0.6621	3.1072	-0.0628	121.014	0.1855	-0.0365	-1.0333	-0.0158	1.6609	NF	0.9647	NF	0.7958	1.1633	0.6411	-0.0778	0.5038	0.1132	1.9914	1.8898	0.1943	53.2958	6.6714	1.1013	0.113
S. past. CBS 1513_2	0.1663	-0.0708	-0.0175	0.1437	0.033	16.1904	NF	NF	53.9325	0.6693	3.1546	-0.063	117.565	0.1913	-0.0367	-1.0259	-0.0126	1.7664	NF	1.1609	NF	0.7739	1.3583	0.76	-0.0777	0.6923	0.1132	2.122	2.0018	0.1754	46.6597	6.7739	1.1024	0.1259
S. past. CBS 1513_3	0.2157	-0.0717	-0.0151	0.1552	0.0409	16.9827	NF	NF	62.1041	0.7851	3.5803	-0.0622	124.529	0.1923	-0.0346	-1.0455	-0.0183	1.3986	NF	0.8233	NF	0.7237	0.9169	0.5	0.0311	0.1824	0.1019	1.4832	1.9666	0.2255	54.9107	6.8931	0.9515	0.1415
S. eub. CBS 12357T_1	0.1628	-0.069	-0.0106	0.2221	-0.0086	15.1643	NF	NF	43.3957	0.973	4.6833	-0.063	164.013	0.0564	-0.0358	-0.9894	-0.0139	0.3649	NF	1.2379	NF	0.5774	1.2712	1.1157	-0.0774	0.578	0.0964	3.8259	0.6305	0.928	54.4914	1.4264	0.6568	0.176
S. eub. CBS 12357T_2	0.1816	-0.0682	-0.0068	0.2389	-0.0072	14.8135	NF	NF	44.8447	1.0368	4.9945	-0.0628	171.452	0.0622	-0.035	-0.9805	-0.0137	0.3818	-0.0413	1.2782	NF	0.6065	1.3681	1.2211	-0.078	0.7376	0.0978	4.0256	0.7029	1.0291	55.1641	1.6748	0.7086	0.184
S. eub. CBS 12357T_3	0.1741	-0.0682	-0.0074	0.228	-0.0094	14.6215	NF	-0.063	43.9644	1.0135	4.9014	-0.063	168.363	0.0684	-0.0351	-0.9873	-0.0153	0.4048	-0.0411	1.164	NF	0.5604	1.0937	0.9709	-0.078	0.0236	0.0926	3.2852	0.6771	1.0126	60.4697	1.3412	0.5396	0.1687
Se x Sj (NG92)_1	0.1632	-0.0692	-0.0146	0.1296	0.0339	13.2554	NF	NF	38.4205	0.6129	3.0082	-0.0631	179.136	0.1387	-0.0396	-0.9808	-0.0171	0.7736	NF	0.852	NF	0.1942	1.3415	0.7739	-0.0769	-0.4384	0.0927	1.8095	1.0631	0.0382	61.5783	2.6448	0.2628	0.1106
Se x Sj (NG92)_2	0.1978	-0.0684	-0.0116	0.1494	0.0408	12.5256	NF	-0.0627	37.3537	0.6684	3.2156	-0.0627	164.075	0.152	-0.0389	-0.9723	-0.0116	0.6794	-0.0417	1.0223	NF	0.1669	1.4174	0.8536	-0.0772	-0.4905	0.0972	1.7356	1.326	0.0376	48.8697	3.2459	0.3172	0.1067
Se x Sj (NG92)_3	0.1866	-0.0687	-0.0115	0.1406	0.045	13.891	NF	-0.0625	39.3239	0.6664	3.2137	-0.063	183.864	0.1506	-0.039	-0.963	-0.0102	0.6746	-0.041	0.9671	NF	0.1756	1.3544	0.7869	-0.0774	-0.3814	0.0943	1.6127	1.2246	0.0353	58.4307	3.1027	0.2829	0.1109
Se x Sm (NG101)_1	0.0973	-0.0696	0.0001	0.2193	0.0549	12.7481	NF	NF	33.4605	1.1447	5.5516	-0.0629	173.215	0.3314	-0.0345	-1.0026	-0.0164	0.7411	NF	0.9503	NF	0.1957	1.3531	0.7358	-0.0772	-0.2356	0.0959	3.4346	1.4779	0.0854	66.5941	2.8073	0.2717	0.111
Se x Sm (NG101)_2	0.1029	-0.0696	0.001	0.221	0.0572	12.9394	NF	-0.0628	33.7942	1.1531	5.5999	-0.0625	176.923	0.3357	-0.0341	-0.9923	-0.0157	0.8413	NF	1.057	NF	0.1985	1.576	0.8527	-0.0768	-0.1352	0.099	3.8346	1.599	0.0858	66.4227	2.942	0.2605	0.1092
Se x Sm (NG101)_3	0.0906	-0.0707	-0.0096	0.1789	0.0387	11.1061	NF	NF	30.0862	0.9206	4.4988	-0.0633	153.748	0.2592	-0.0367	-1.0259	-0.0223	0.5771	NF	0.9556	NF	0.1889	1.5304	0.8691	-0.077	-0.0408	0.097	3.9842	1.2843	0.0872	61.7408	2.2881	0.2452	0.1099
S. mik. NBRC 10997_1	-0.0665	-0.0752	-0.0503	-0.0344	-0.0655	5.4587	NF	NF	7.2678	0.0284	0.3479	NF	63.5097	-0.0398	-0.043	-1.145	-0.0123	0.0729	NF	0.7258	NF	-0.0383	1.1291	0.4708	-0.0633	-0.2284	0.0948	0.2374	0.2827	0.0152	25.5112	1.0959	0.154	NF
S. mik. NBRC 10997_2	-0.0599	-0.0744	-0.0504	-0.0342	-0.0656	5.4418	NF	NF	8.9646	0.0181	0.2852	NF	68.1115	-0.0442	-0.0435	-1.1426	-0.0054	0.0524	-0.041	0.9159	NF	-0.0414	1.3703	0.5866	-0.0659	-0.0715	0.1031	0.2355	0.3231	0.0163	24.1475	1.1452	0.1568	NF
S. mik. NBRC 10997_3	-0.0619	-0.0749	-0.049	-0.031	-0.0625	6.5175	NF	NF	10.0373	0.0449	0.3975	NF	79.6033	-0.0409	-0.0425	-1.1434	-0.008	0.0647	NF	0.7141	NF	-0.051	0.9866	0.4221	-0.0703	-0.3158	0.0907	0.2264	0.2746	0.0141	30.1434	0.9868	0.1351	NF
S. jurei D5095T_1	-0.0642	-0.0748	-0.0497	-0.0356	-0.0586	5.626	NF	NF	7.4319	0.0301	0.3419	NF	74.2855	-0.0347	-0.0433	-1.1448	-0.016	0.1633	NF	0.5269	NF	-0.0295	0.9757	0.4423	-0.0499	0.0135	0.0902	0.1661	0.4834	0.0172	29.5568	2.0643	0.1856	NF
S. jurei D5095T_2	-0.067	-0.0753	-0.049	-0.0342	-0.0568	5.3019	NF	NF	7.3122	0.0451	0.4348	NF	72.8593	-0.0296	-0.043	-1.1446	-0.0138	0.1575	-0.0408	0.5211	NF	-0.0332	0.9785	0.4306	-0.0502	-0.1317	0.0903	0.2058	0.586	0.0186	29.5776	2.4503	0.1829	NF
S. jurei D5095T_3	-0.0724	-0.0758	-0.0505	-0.0381	-0.0605	4.6258	NF	NF	5.6113	0.0204	0.2926	NF	61.2756	-0.0375	NF	-1.1467	-0.0207	0.11	-0.0411	0.4448	NF	-0.0199	0.909	0.3876	-0.0559	-0.1899	0.0906	0.1572	0.4902	0.0178	25.7265	2.0118	0.2387	NF

## Sheet: Mean concentrations
		Mean Concentration (mg/L)
Component		S. past. CBS 1513	S. eub. CBS 12357T	Se x Sj (NG92)	Se x Sm (NG101)	S. mik. NBRC 10997	S. jurei D5095T
Propyl acetate	Pungent as a solvent, fusel, amyl alcohol, sweet fruity	<0.051	<0.051	<0.051	<0.051	<0.051	<0.051
2-methylpropyl acetate	Banana, fruity	0.148 ± 0.005	0.230 ± 0.007	0.140 ± 0.007	0.206 ± 0.019	<0.051	<0.051
2-methylbutyl acetate	Sweet, banana, fruity, ripe, ester and tropical with a juicy and fruity note	0.706 ± 0.056	1.008 ± 0.026	0.649 ± 0.026	1.073 ± 0.108
3-methylbutyl acetate	Banana, pear	>2.533	>2.533	>2.533	>2.533	0.344 ± 0.046	0.356 ± 0.059
Hexyl acetate	Candy, perfume	<0.051	<0.051	<0.051	<0.051	<0.051	<0.051
2-phenylethyl acetate	Flowering rose, fruity	1.866 ± 0.276	>2.533	1.719 ± 0.081	>2.533	0.2331 ± 0.005	0.176 ± 0.021
Ethyl propanoate	Sweet fruity, rum, fruit juice, grape, pineapple	0.192 ± 0.020	0.173 ± 0.008	0.183 ± 0.014	0.097 ± 0.005	<0.0507	<0.0507
Ethyl 2-methylpropanoate	Sweet, fruity, tutti frutti	<0.051	<0.051	<0.051	<0.051	<0.051	<0.051
Ethyl butanoate	Floral, fruity, pineapple fruit juice, cognac	<0.051	<0.051	<0.051	<0.051	<0.051	<0.051
Ethyl 2-methylbutanoate	Sweet, fruity, tutti frutti	NF	NF	NF	NF	NF	NF
Ethyl 3-methylbutanoate	Sweet, diffusive, ethereal, fruity, pungent, pineapple, apple, green and orange	NF	NF	NF	NF	NF	NF
Ethyl pentanoate	Fruity candy, apple, green pineapple, tropical	<0.050	<0.050	<0.050	<0.050	Not found	Not found
Ethyl hexanoate	Green apple	0.190 ± 0.003	0.062 ± 0.005	0.147 ± 0.006	0.309 ± 0.035	<0.053	<0.053
Ethyl 2-hydroxypropanoate	Butter, sour milk	<0.506	<0.506	<0.506	<0.506	<0.506	<0.506
Ethyl octanoate	Apricot	1.609 ± 0.155	0.384 ± 0.016	0.709 ± 0.046	0.720 ± 0.109	0.063 ± 0.008	0.144 ± 0.024
Ethyl 3-methylsulfanylpropanoate	Sulphurous, metallic, ripe pineapple, pulpy, fruity	NF	NF	NF	NF	NF	NF
Ethyl decanoate	Sharp, similar to dairy, cheese, buttery scent with a fruity undertone	0.764 ± 0.030	0.581 ± 0.019	0.179 ± 0.011	0.194 ± 0.004	<0.0537	<0.0537
Diethyl butanedioate	Roquefort, sour, spicy	<0.0535	<0.0535	<0.0535	<0.0535	<0.0535	<0.0535
Ethyl dodecanoate	Sour, fatty, sweaty, cheese	0.198 ± 0.020	0.990 ± 0.044	<0.051	0.086 ± 0.086	<0.051	<0.051
Propan-1-ol	Spicy, hard	16.293 ± 0.526	14.866 ± 0.225	13.224 ± 0.558	12.265 ± 0.823	5.806 ± 0.503	5.185 ± 0.417
2-methylpropan-1-ol	Fusel, spirits	>38.3625	>38.3625	38.026 ± 0.476	32.447 ± 1.675	8.757 ± 1.140	6.785 ± 0.831
2,3-dimethylbutan-1-ol	Roasted onion, fruity wine	>2.478	>2.478	>2.478	>2.478	>2.478	>2.478
Hexan-1-ol	Green, grass	<0.053	<0.053	<0.053	<0.053	<0.053	<0.053
3-methylsulfanylpropan-1-ol	Candy, potato	0.565 ± 0.090	0.605 ± 0.099	<0.499	<0.499	<0.499	<0.499
2-phenylethanol	Floral,rose	>32.825	>32.825	>32.825	>32.825	26.601 ± 2.566	28.287 ± 1.811
2-methylpropanoic acid	Rancid, butter, cheese	0.983 ± 0.138	1.227 ± 0.047	0.947 ± 0.071	0.988 ± 0.049	0.785 ± 0.092	0.498 ± 0.037
Butanoic acid	Floral, soap	NF	NF	NF	NF	NF	NF
3-Methylbutanoic acid	Cheese, dairy, fatty and fruity notes sour, sour, pungent, fruity, stinky, ripe	1.146 ± 0.181	1.244 ± 0.114	1.371 ± 0.033	1.487 ± 0.096	1.162 ± 0.158	0.954 ± 0.032
2-Methylbutanoic acid	Mild, fruity cooked apple, ylang-ylang	0.634 ± 0.106	1.103 ± 0.103	0.805 ± 0.035	0.819 ± 0.059	0.493 ± 0.069	0.420 ± 0.024
Pentanoic acid	Sour and pungent, similar to cheese, sour milky, tobacco, with fruity undertones	0.109 ± 0.005	0.096 ± 0.002	0.095 ± 0.002	0.097 ± 0.001	0.0962	0.0903667
Hexanoic acid	Soft, waxy, soapy and rummy with a creamy, floral undertone	1.953 ± 0.047	0.670 ± 0.030	1.205 ± 0.108	1.454 ± 0.130	<0.500	<0.500
Heptanoic acid	Mild soap	6.780 ± 0.091	1.481 ± 0.142	2.998 ± 0.256	2.679 ± 0.282	1.076 ± 0.066	2.175 ± 0.196
Decanoic acid	Rancid, fatty	1.052 ± 0.071	0.635 ± 0.071	0.288 ± 0.022	0.259 ± 0.011	0.149 ± 0.010	0.202 ± 0.026
Dodecanoic acid	Sweet, fatty, coconut, bay leaf essence	0.127 ± 0.012	0.176 ± 0.006	0.109 ± 0.002	0.110 ± 0.001	NF	NF

## Sheet: Quantification ranges
Date of calibration curve [mg L-1]		Ethyl propanoate	Ethyl 2-methylpropanoate	Propyl acetate	2-methylpropyl acetate	Ethyl butanoate	Propan-1-ol	Ethyl 2-methylbutanoate	Ethyl 3-methylbutanoate	2-methylpropan-1-ol	2-methylbutyl acetate	3-methylbutyl acetate	Ethyl pentanoate	2,3-dimethylbutan-1-ol	Ethyl hexanoate	Hexyl acetate	Ethyl 2-hydroxypropanoate	Hexan-1-ol	Ethyl octanoate	Ethyl 3-methylsulfanylpropanoate	2-methylpropanoic acid	Butanoic acid	Ethyl decanoate	3-Methylbutanoic acid	2-Methylbutanoic acid	Diethyl butanedioate	3-methylsulfanylpropan-1-ol	Pentanoic acid	2-phenylethyl-acetate	Hexanoic acid	Ethyl dodecanoate	2-phenylethanol	Heptanoic acid	Decanoic acid	Dodecanoic acid
	min	0.0507	0.0506	0.0507	0.0515	0.0505	0.4995	0.05	0.05	0.7673	0.0513	0.0499	0.0504	0.0496	0.053	0.0513	0.5058	0.0525	0.0503	0.0503	0.05	0.0497	0.0537	0.0502	0.05	0.0535	0.4985	0.05	0.0507	0.5025	0.051	0.6565	0.518	0.0515	0.0504
	max	2.5325	2.5313	2.5325	2.575	2.5225	24.975	2.4975	2.4988	38.3625	2.565	2.495	2.5188	2.4775	2.65	2.5625	25.2875	2.6225	2.5138	2.5125	2.5	2.4825	2.685	2.5113	2.4975	2.675	24.925	2.5	2.5325	25.125	2.55	32.825	25.9	2.5725	2.5175
