# Supplementary material for: Beyond Saccharomyces pastorianus for modern lager brews: Exploring non-cerevisiae Saccharomyces hybrids with heterotic maltotriose consumption and novel aroma profile
Source: Front Microbiol. 2022 Nov 10;13:1025132. doi: 10.3389/fmicb.2022.1025132 (PMC9687090; doi:10.3389/fmicb.2022.1025132)
Supplement: Supplementary file 11 [file Table_11.XLSX]

## Sheet: 2-methylpropyl acetate 
Table Analyzed	2-methylpropyl acetate
Data sets analyzed	A-F
ANOVA summary
F	234.1
P value	<0.0001
P value summary	****
Significant diff. among means (P < 0.05)?	Yes
R squared	0.9899
ANOVA table	SS	DF	MS	F (DFn, DFd)	P value
Treatment (between columns)	0.1484	5	0.02969	F (5, 12) = 234.1	P<0.0001
Residual (within columns)	0.001522	12	0.0001268
Total	0.15	17
Data summary
Number of treatments (columns)	6
Number of values (total)	18
Number of families	1
Number of comparisons per family	15
Alpha	0.05
Tukey's multiple comparisons test	Mean Diff.	95.00% CI of diff.	Below threshold?	Summary	Adjusted P Value
Sp vs. Se	-0.08133	-0.1122 to -0.05045	Yes	****	<0.0001	A-B
Sp vs. Se x Sj	0.008333	-0.02255 to 0.03922	No	ns	0.9376	A-C
Sp vs. Se x Sm	-0.058	-0.08889 to -0.02711	Yes	***	0.0004	A-D
Sp vs. Sm	0.1483	0.1174 to 0.1792	Yes	****	<0.0001	A-E
Sp vs. Sj	0.1483	0.1174 to 0.1792	Yes	****	<0.0001	A-F
Se vs. Se x Sj	0.08967	0.05878 to 0.1206	Yes	****	<0.0001	B-C
Se vs. Se x Sm	0.02333	-0.007553 to 0.05422	No	ns	0.1876	B-D
Se vs. Sm	0.2297	0.1988 to 0.2606	Yes	****	<0.0001	B-E
Se vs. Sj	0.2297	0.1988 to 0.2606	Yes	****	<0.0001	B-F
Se x Sj vs. Se x Sm	-0.06633	-0.09722 to -0.03545	Yes	***	0.0001	C-D
Se x Sj vs. Sm	0.14	0.1091 to 0.1709	Yes	****	<0.0001	C-E
Se x Sj vs. Sj	0.14	0.1091 to 0.1709	Yes	****	<0.0001	C-F
Se x Sm vs. Sm	0.2063	0.1754 to 0.2372	Yes	****	<0.0001	D-E
Se x Sm vs. Sj	0.2063	0.1754 to 0.2372	Yes	****	<0.0001	D-F
Sm vs. Sj	0	-0.03089 to 0.03089	No	ns	>0.9999	E-F
Test details	Mean 1	Mean 2	Mean Diff.	SE of diff.	n1	n2	q	DF
Sp vs. Se	0.1483	0.2297	-0.08133	0.009195	3	3	12.51	12
Sp vs. Se x Sj	0.1483	0.14	0.008333	0.009195	3	3	1.282	12
Sp vs. Se x Sm	0.1483	0.2063	-0.058	0.009195	3	3	8.92	12
Sp vs. Sm	0.1483	0	0.1483	0.009195	3	3	22.81	12
Sp vs. Sj	0.1483	0	0.1483	0.009195	3	3	22.81	12
Se vs. Se x Sj	0.2297	0.14	0.08967	0.009195	3	3	13.79	12
Se vs. Se x Sm	0.2297	0.2063	0.02333	0.009195	3	3	3.589	12
Se vs. Sm	0.2297	0	0.2297	0.009195	3	3	35.32	12
Se vs. Sj	0.2297	0	0.2297	0.009195	3	3	35.32	12
Se x Sj vs. Se x Sm	0.14	0.2063	-0.06633	0.009195	3	3	10.2	12
Se x Sj vs. Sm	0.14	0	0.14	0.009195	3	3	21.53	12
Se x Sj vs. Sj	0.14	0	0.14	0.009195	3	3	21.53	12
Se x Sm vs. Sm	0.2063	0	0.2063	0.009195	3	3	31.73	12
Se x Sm vs. Sj	0.2063	0	0.2063	0.009195	3	3	31.73	12
Sm vs. Sj	0	0	0	0.009195	3	3	0	12

## Sheet: 2-methylbutyl-acetate
Table Analyzed	2-methylbutyl acetate
Data sets analyzed	A-F
ANOVA summary
F	154.3
P value	<0.0001
P value summary	****
Significant diff. among means (P < 0.05)?	Yes
R squared	0.9847
ANOVA table	SS	DF	MS	F (DFn, DFd)	P value
Treatment (between columns)	3.148	5	0.6297	F (5, 12) = 154.3	P<0.0001
Residual (within columns)	0.04897	12	0.004081
Total	3.197	17
Data summary
Number of treatments (columns)	6
Number of values (total)	18
Number of families	1
Number of comparisons per family	15
Alpha	0.05
Tukey's multiple comparisons test	Mean Diff.	95.00% CI of diff.	Below threshold?	Summary	Adjusted P Value
Sp vs. Se	-0.3027	-0.4779 to -0.1275	Yes	***	0.0009	A-B
Sp vs. Se x Sj	0.05633	-0.1189 to 0.2315	No	ns	0.8802	A-C
Sp vs. Se x Sm	-0.3677	-0.5429 to -0.1925	Yes	***	0.0002	A-D
Sp vs. Sm	0.675	0.4998 to 0.8502	Yes	****	<0.0001	A-E
Sp vs. Sj	0.6737	0.4985 to 0.8489	Yes	****	<0.0001	A-F
Se vs. Se x Sj	0.359	0.1838 to 0.5342	Yes	***	0.0002	B-C
Se vs. Se x Sm	-0.065	-0.2402 to 0.1102	No	ns	0.8069	B-D
Se vs. Sm	0.9777	0.8025 to 1.153	Yes	****	<0.0001	B-E
Se vs. Sj	0.9763	0.8011 to 1.152	Yes	****	<0.0001	B-F
Se x Sj vs. Se x Sm	-0.424	-0.5992 to -0.2488	Yes	****	<0.0001	C-D
Se x Sj vs. Sm	0.6187	0.4435 to 0.7939	Yes	****	<0.0001	C-E
Se x Sj vs. Sj	0.6173	0.4421 to 0.7925	Yes	****	<0.0001	C-F
Se x Sm vs. Sm	1.043	0.8675 to 1.218	Yes	****	<0.0001	D-E
Se x Sm vs. Sj	1.041	0.8661 to 1.217	Yes	****	<0.0001	D-F
Sm vs. Sj	-0.001333	-0.1765 to 0.1739	No	ns	>0.9999	E-F
Test details	Mean 1	Mean 2	Mean Diff.	SE of diff.	n1	n2	q	DF
Sp vs. Se	0.7053	1.008	-0.3027	0.05216	3	3	8.206	12
Sp vs. Se x Sj	0.7053	0.649	0.05633	0.05216	3	3	1.527	12
Sp vs. Se x Sm	0.7053	1.073	-0.3677	0.05216	3	3	9.969	12
Sp vs. Sm	0.7053	0.03033	0.675	0.05216	3	3	18.3	12
Sp vs. Sj	0.7053	0.03167	0.6737	0.05216	3	3	18.27	12
Se vs. Se x Sj	1.008	0.649	0.359	0.05216	3	3	9.734	12
Se vs. Se x Sm	1.008	1.073	-0.065	0.05216	3	3	1.762	12
Se vs. Sm	1.008	0.03033	0.9777	0.05216	3	3	26.51	12
Se vs. Sj	1.008	0.03167	0.9763	0.05216	3	3	26.47	12
Se x Sj vs. Se x Sm	0.649	1.073	-0.424	0.05216	3	3	11.5	12
Se x Sj vs. Sm	0.649	0.03033	0.6187	0.05216	3	3	16.77	12
Se x Sj vs. Sj	0.649	0.03167	0.6173	0.05216	3	3	16.74	12
Se x Sm vs. Sm	1.073	0.03033	1.043	0.05216	3	3	28.27	12
Se x Sm vs. Sj	1.073	0.03167	1.041	0.05216	3	3	28.23	12
Sm vs. Sj	0.03033	0.03167	-0.001333	0.05216	3	3	0.03615	12

## Sheet: 3-methylbutyl acetate  
Table Analyzed	3-methylbutyl acetate
Data sets analyzed	A-F
ANOVA summary
F	160.3
P value	<0.0001
P value summary	****
Significant diff. among means (P < 0.05)?	Yes
R squared	0.9852
ANOVA table	SS	DF	MS	F (DFn, DFd)	P value
Treatment (between columns)	67.23	5	13.45	F (5, 12) = 160.3	P<0.0001
Residual (within columns)	1.007	12	0.08388
Total	68.24	17
Data summary
Number of treatments (columns)	6
Number of values (total)	18
Number of families	1
Number of comparisons per family	15
Alpha	0.05
Number of families	1
Number of comparisons per family	15
Alpha	0.05
Tukey's multiple comparisons test	Mean Diff.	95.00% CI of diff.	Below threshold?	Summary	Adjusted P Value
Sp vs. Se	-1.579	-2.373 to -0.7847	Yes	***	0.0003	A-B
Sp vs. Se x Sj	0.1347	-0.6597 to 0.9290	No	ns	0.9913	A-C
Sp vs. Se x Sm	-1.936	-2.731 to -1.142	Yes	****	<0.0001	A-D
Sp vs. Sm	2.937	2.143 to 3.731	Yes	****	<0.0001	A-E
Sp vs. Sj	2.924	2.130 to 3.718	Yes	****	<0.0001	A-F
Se vs. Se x Sj	1.714	0.9193 to 2.508	Yes	***	0.0001	B-C
Se vs. Se x Sm	-0.3573	-1.152 to 0.4370	No	ns	0.6645	B-D
Se vs. Sm	4.516	3.722 to 5.310	Yes	****	<0.0001	B-E
Se vs. Sj	4.503	3.709 to 5.297	Yes	****	<0.0001	B-F
Se x Sj vs. Se x Sm	-2.071	-2.865 to -1.277	Yes	****	<0.0001	C-D
Se x Sj vs. Sm	2.802	2.008 to 3.597	Yes	****	<0.0001	C-E
Se x Sj vs. Sj	2.789	1.995 to 3.584	Yes	****	<0.0001	C-F
Se x Sm vs. Sm	4.873	4.079 to 5.668	Yes	****	<0.0001	D-E
Se x Sm vs. Sj	4.86	4.066 to 5.655	Yes	****	<0.0001	D-F
Sm vs. Sj	-0.013	-0.8073 to 0.7813	No	ns	>0.9999	E-F
Test details	Mean 1	Mean 2	Mean Diff.	SE of diff.	n1	n2	q	DF
Sp vs. Se	3.281	4.86	-1.579	0.2365	3	3	9.443	12
Sp vs. Se x Sj	3.281	3.146	0.1347	0.2365	3	3	0.8053	12
Sp vs. Se x Sm	3.281	5.217	-1.936	0.2365	3	3	11.58	12
Sp vs. Sm	3.281	0.3437	2.937	0.2365	3	3	17.56	12
Sp vs. Sj	3.281	0.3567	2.924	0.2365	3	3	17.49	12
Se vs. Se x Sj	4.86	3.146	1.714	0.2365	3	3	10.25	12
Se vs. Se x Sm	4.86	5.217	-0.3573	0.2365	3	3	2.137	12
Se vs. Sm	4.86	0.3437	4.516	0.2365	3	3	27.01	12
Se vs. Sj	4.86	0.3567	4.503	0.2365	3	3	26.93	12
Se x Sj vs. Se x Sm	3.146	5.217	-2.071	0.2365	3	3	12.39	12
Se x Sj vs. Sm	3.146	0.3437	2.802	0.2365	3	3	16.76	12
Se x Sj vs. Sj	3.146	0.3567	2.789	0.2365	3	3	16.68	12
Se x Sm vs. Sm	5.217	0.3437	4.873	0.2365	3	3	29.14	12
Se x Sm vs. Sj	5.217	0.3567	4.86	0.2365	3	3	29.07	12
Sm vs. Sj	0.3437	0.3567	-0.013	0.2365	3	3	0.07774	12

## Sheet: 2-phenylethyl acetate
Table Analyzed	2-phenylethyl acetate
Data sets analyzed	A-F
ANOVA summary
F	127.8
P value	<0.0001
P value summary	****
Significant diff. among means (P < 0.05)?	Yes
R squared	0.9816
ANOVA table	SS	DF
Treatment (between columns)	37.49	5	MS	F (DFn, DFd)	P value
Residual (within columns)	0.7042	12	7.497	F (5, 12) = 127.8	P<0.0001
Total	38.19	17	0.05868
Data summary
Number of treatments (columns)	6
Number of values (total)	18
Number of comparisons per family	15
Alpha	0.05
Number of families	1
Number of comparisons per family	15
Alpha	0.05
Tukey's multiple comparisons test	Mean Diff.	95.00% CI of diff.	Below threshold?	Summary	Adjusted P Value
Sp vs. Se	-1.847	-2.511 to -1.183	Yes	****	<0.0001	A-B
Sp vs. Se x Sj	0.1457	-0.5187 to 0.8100	No	ns	0.9732	A-C
Sp vs. Se x Sm	-1.886	-2.550 to -1.222	Yes	****	<0.0001	A-D
Sp vs. Sm	1.632	0.9680 to 2.297	Yes	****	<0.0001	A-E
Sp vs. Sj	1.689	1.025 to 2.353	Yes	****	<0.0001	A-F
Se vs. Se x Sj	1.993	1.328 to 2.657	Yes	****	<0.0001	B-C
Se vs. Se x Sm	-0.039	-0.7034 to 0.6254	No	ns	>0.9999	B-D
Se vs. Sm	3.479	2.815 to 4.144	Yes	****	<0.0001	B-E
Se vs. Sj	3.536	2.872 to 4.200	Yes	****	<0.0001	B-F
Se x Sj vs. Se x Sm	-2.032	-2.696 to -1.367	Yes	****	<0.0001	C-D
Se x Sj vs. Sm	1.487	0.8223 to 2.151	Yes	****	<0.0001	C-E
Se x Sj vs. Sj	1.543	0.8790 to 2.208	Yes	****	<0.0001	C-F
Se x Sm vs. Sm	3.518	2.854 to 4.183	Yes	****	<0.0001	D-E
Se x Sm vs. Sj	3.575	2.911 to 4.239	Yes	****	<0.0001	D-F
Sm vs. Sj	0.05667	-0.6077 to 0.7210	No	ns	0.9997	E-F
Test details	Mean 1	Mean 2	Mean Diff.	SE of diff.	n1	n2	q	DF
Sp vs. Se	1.865	3.712	-1.847	0.1978	3	3	13.21	12
Sp vs. Se x Sj	1.865	1.72	0.1457	0.1978	3	3	1.042	12
Sp vs. Se x Sm	1.865	3.751	-1.886	0.1978	3	3	13.48	12
Sp vs. Sm	1.865	0.233	1.632	0.1978	3	3	11.67	12
Sp vs. Sj	1.865	0.1763	1.689	0.1978	3	3	12.08	12
Se vs. Se x Sj	3.712	1.72	1.993	0.1978	3	3	14.25	12
Se vs. Se x Sm	3.712	3.751	-0.039	0.1978	3	3	0.2788	12
Se vs. Sm	3.712	0.233	3.479	0.1978	3	3	24.88	12
Se vs. Sj	3.712	0.1763	3.536	0.1978	3	3	25.28	12
Se x Sj vs. Se x Sm	1.72	3.751	-2.032	0.1978	3	3	14.53	12
Se x Sj vs. Sm	1.72	0.233	1.487	0.1978	3	3	10.63	12
Se x Sj vs. Sj	1.72	0.1763	1.543	0.1978	3	3	11.03	12
Se x Sm vs. Sm	3.751	0.233	3.518	0.1978	3	3	25.16	12
Se x Sm vs. Sj	3.751	0.1763	3.575	0.1978	3	3	25.56	12
Sm vs. Sj	0.233	0.1763	0.05667	0.1978	3	3	0.4052	12
Sm vs. Sj	0.3437	0.3567	-0.013	0.2365	3	3	0.07774	12

## Sheet: 2-methylpropanoic acid  
Table Analyzed	2-methylpropanoic acid
Data sets analyzed	A-F
ANOVA summary
F	18.45
P value	<0.0001
P value summary	****
Significant diff. among means (P < 0.05)?	Yes
R squared	0.8849
ANOVA table	SS	DF	MS	F (DFn, DFd)	P value
Treatment (between columns)	0.8952	5	0.179	F (5, 12) = 18.45	P<0.0001
Residual (within columns)	0.1164	12	0.009703
Total	1.012	17
Data summary
Number of treatments (columns)	6
Number of values (total)	18
Alpha	0.05
Number of families	1
Number of comparisons per family	15
Alpha	0.05
Tukey's multiple comparisons test	Mean Diff.	95.00% CI of diff.	Below threshold?	Summary	Adjusted P Value
Sp vs. Se	-0.2437	-0.5138 to 0.02649	No	ns	0.0863	A-B
Sp vs. Se x Sj	0.036	-0.2342 to 0.3062	No	ns	0.9971	A-C
Sp vs. Se x Sm	-0.004667	-0.2748 to 0.2655	No	ns	>0.9999	A-D
Sp vs. Sm	0.1977	-0.07249 to 0.4678	No	ns	0.2114	A-E
Sp vs. Sj	0.4853	0.2152 to 0.7555	Yes	***	0.0006	A-F
Se vs. Se x Sj	0.2797	0.009512 to 0.5498	Yes	*	0.041	B-C
Se vs. Se x Sm	0.239	-0.03115 to 0.5092	No	ns	0.0948	B-D
Se vs. Sm	0.4413	0.1712 to 0.7115	Yes	**	0.0015	B-E
Se vs. Sj	0.729	0.4588 to 0.9992	Yes	****	<0.0001	B-F
Se x Sj vs. Se x Sm	-0.04067	-0.3108 to 0.2295	No	ns	0.995	C-D
Se x Sj vs. Sm	0.1617	-0.1085 to 0.4318	No	ns	0.3906	C-E
Se x Sj vs. Sj	0.4493	0.1792 to 0.7195	Yes	**	0.0013	C-F
Se x Sm vs. Sm	0.2023	-0.06782 to 0.4725	No	ns	0.1939	D-E
Se x Sm vs. Sj	0.49	0.2198 to 0.7602	Yes	***	0.0006	D-F
Sm vs. Sj	0.2877	0.01751 to 0.5578	Yes	*	0.0347	E-F
Test details	Mean 1	Mean 2	Mean Diff.	SE of diff.	n1	n2	q	DF
Sp vs. Se	0.983	1.227	-0.2437	0.08043	3	3	4.284	12
Sp vs. Se x Sj	0.983	0.947	0.036	0.08043	3	3	0.633	12
Sp vs. Se x Sm	0.983	0.9877	-0.004667	0.08043	3	3	0.08206	12
Sp vs. Sm	0.983	0.7853	0.1977	0.08043	3	3	3.476	12
Sp vs. Sj	0.983	0.4977	0.4853	0.08043	3	3	8.534	12
Se vs. Se x Sj	1.227	0.947	0.2797	0.08043	3	3	4.917	12
Se vs. Se x Sm	1.227	0.9877	0.239	0.08043	3	3	4.202	12
Se vs. Sm	1.227	0.7853	0.4413	0.08043	3	3	7.76	12
Se vs. Sj	1.227	0.4977	0.729	0.08043	3	3	12.82	12
Se x Sj vs. Se x Sm	0.947	0.9877	-0.04067	0.08043	3	3	0.7151	12
Se x Sj vs. Sm	0.947	0.7853	0.1617	0.08043	3	3	2.843	12
Se x Sj vs. Sj	0.947	0.4977	0.4493	0.08043	3	3	7.901	12
Se x Sm vs. Sm	0.9877	0.7853	0.2023	0.08043	3	3	3.558	12
Se x Sm vs. Sj	0.9877	0.4977	0.49	0.08043	3	3	8.616	12
Sm vs. Sj	0.7853	0.4977	0.2877	0.08043	3	3	5.058	12
Sm vs. Sj	0.233	0.1763	0.05667	0.1978	3	3	0.4052	12
Sm vs. Sj	0.3437	0.3567	-0.013	0.2365	3	3	0.07774	12

## Sheet: 3-methylbutanoic acid 
Table Analyzed	3-methylbutanoic acid
Data sets analyzed	A-F
ANOVA summary
F	5.084
P value	0.0099
P value summary	**
Significant diff. among means (P < 0.05)?	Yes
R squared	0.6793
ANOVA table	SS	DF	MS
Treatment (between columns)	0.5197	5	0.1039
Residual (within columns)	0.2454	12	0.02045
Total	0.7651	17
Data summary
Number of treatments (columns)	6
Number of values (total)	18
Number of families	1
Number of comparisons per family	15
Alpha	0.05
Tukey's multiple comparisons test	Mean Diff.	95.00% CI of diff.	Below threshold?	Summary	Adjusted P Value
Sp vs. Se	-0.09833	-0.4905 to 0.2938	No	ns	0.9533	A-B
Sp vs. Se x Sj	-0.225	-0.6172 to 0.1672	No	ns	0.4322	A-C
Sp vs. Se x Sm	-0.3403	-0.7325 to 0.05183	No	ns	0.1039	A-D
Sp vs. Sm	-0.016	-0.4082 to 0.3762	No	ns	>0.9999	A-E
Sp vs. Sj	0.1913	-0.2008 to 0.5835	No	ns	0.5911	A-F
Se vs. Se x Sj	-0.1267	-0.5188 to 0.2655	No	ns	0.8783	B-C
Se vs. Se x Sm	-0.242	-0.6342 to 0.1502	No	ns	0.3607	B-D
Se vs. Sm	0.08233	-0.3098 to 0.4745	No	ns	0.9777	B-E
Se vs. Sj	0.2897	-0.1025 to 0.6818	No	ns	0.2042	B-F
Se x Sj vs. Se x Sm	-0.1153	-0.5075 to 0.2768	No	ns	0.9133	C-D
Se x Sj vs. Sm	0.209	-0.1832 to 0.6012	No	ns	0.5056	C-E
Se x Sj vs. Sj	0.4163	0.02417 to 0.8085	Yes	*	0.0353	C-F
Se x Sm vs. Sm	0.3243	-0.06783 to 0.7165	No	ns	0.1294	D-E
Se x Sm vs. Sj	0.5317	0.1395 to 0.9238	Yes	**	0.0067	D-F
Sm vs. Sj	0.2073	-0.1848 to 0.5995	No	ns	0.5135	E-F
Test details	Mean 1	Mean 2	Mean Diff.	SE of diff.	n1	n2	q	DF
Sp vs. Se	1.146	1.244	-0.09833	0.1168	3	3	1.191	12
Sp vs. Se x Sj	1.146	1.371	-0.225	0.1168	3	3	2.725	12
Sp vs. Se x Sm	1.146	1.486	-0.3403	0.1168	3	3	4.122	12
Sp vs. Sm	1.146	1.162	-0.016	0.1168	3	3	0.1938	12
Sp vs. Sj	1.146	0.9547	0.1913	0.1168	3	3	2.318	12
Se vs. Se x Sj	1.244	1.371	-0.1267	0.1168	3	3	1.534	12
Se vs. Se x Sm	1.244	1.486	-0.242	0.1168	3	3	2.931	12
Se vs. Sm	1.244	1.162	0.08233	0.1168	3	3	0.9973	12
Se vs. Sj	1.244	0.9547	0.2897	0.1168	3	3	3.509	12
Se x Sj vs. Se x Sm	1.371	1.486	-0.1153	0.1168	3	3	1.397	12
Se x Sj vs. Sm	1.371	1.162	0.209	0.1168	3	3	2.532	12
Se x Sj vs. Sj	1.371	0.9547	0.4163	0.1168	3	3	5.043	12
Se x Sm vs. Sm	1.486	1.162	0.3243	0.1168	3	3	3.929	12
Se x Sm vs. Sj	1.486	0.9547	0.5317	0.1168	3	3	6.44	12
Sm vs. Sj	1.162	0.9547	0.2073	0.1168	3	3	2.511	12

## Sheet: 2-methylbutyric acid
Table Analyzed	2-methylbutanoic acid
Data sets analyzed	A-F
ANOVA summary
F	23.48
P value	<0.0001
P value summary	****
Significant diff. among means (P < 0.05)?	Yes
R squared	0.9073
ANOVA table	SS	DF	MS	F (DFn, DFd)	P value
Treatment (between columns)	0.9354	5	0.1871	F (5, 12) = 23.48	P<0.0001
Residual (within columns)	0.09562	12	0.007968
Total	1.031	17
Number of families	1
Number of comparisons per family	15
Alpha	0.05
Tukey's multiple comparisons test	Mean Diff.	95.00% CI of diff.	Below threshold?	Summary	Adjusted P Value
Sp vs. Se	-0.469	-0.7138 to -0.2242	Yes	***	0.0004	A-B
Sp vs. Se x Sj	-0.1713	-0.4161 to 0.07348	No	ns	0.2469	A-C
Sp vs. Se x Sm	-0.1857	-0.4305 to 0.05914	No	ns	0.1848	A-D
Sp vs. Sm	0.1403	-0.1045 to 0.3851	No	ns	0.4331	A-E
Sp vs. Sj	0.2133	-0.03148 to 0.4581	No	ns	0.1019	A-F
Se vs. Se x Sj	0.2977	0.05286 to 0.5425	Yes	*	0.0147	B-C
Se vs. Se x Sm	0.2833	0.03852 to 0.5281	Yes	*	0.0205	B-D
Se vs. Sm	0.6093	0.3645 to 0.8541	Yes	****	<0.0001	B-E
Se vs. Sj	0.6823	0.4375 to 0.9271	Yes	****	<0.0001	B-F
Se x Sj vs. Se x Sm	-0.01433	-0.2591 to 0.2305	No	ns	>0.9999	C-D
Se x Sj vs. Sm	0.3117	0.06686 to 0.5565	Yes	*	0.0107	C-E
Se x Sj vs. Sj	0.3847	0.1399 to 0.6295	Yes	**	0.0021	C-F
Se x Sm vs. Sm	0.326	0.08119 to 0.5708	Yes	**	0.0077	D-E
Se x Sm vs. Sj	0.399	0.1542 to 0.6438	Yes	**	0.0015	D-F
Sm vs. Sj	0.073	-0.1718 to 0.3178	No	ns	0.9087	E-F
Test details	Mean 1	Mean 2	Mean Diff.	SE of diff.	n1	n2	q	DF
Sp vs. Se	0.6337	1.103	-0.469	0.07288	3	3	9.1	12
Sp vs. Se x Sj	0.6337	0.805	-0.1713	0.07288	3	3	3.324	12
Sp vs. Se x Sm	0.6337	0.8193	-0.1857	0.07288	3	3	3.603	12
Sp vs. Sm	0.6337	0.4933	0.1403	0.07288	3	3	2.723	12
Sp vs. Sj	0.6337	0.4203	0.2133	0.07288	3	3	4.139	12
Se vs. Se x Sj	1.103	0.805	0.2977	0.07288	3	3	5.776	12
Se vs. Se x Sm	1.103	0.8193	0.2833	0.07288	3	3	5.498	12
Se vs. Sm	1.103	0.4933	0.6093	0.07288	3	3	11.82	12
Se vs. Sj	1.103	0.4203	0.6823	0.07288	3	3	13.24	12
Se x Sj vs. Se x Sm	0.805	0.8193	-0.01433	0.07288	3	3	0.2781	12
Se x Sj vs. Sm	0.805	0.4933	0.3117	0.07288	3	3	6.047	12
Se x Sj vs. Sj	0.805	0.4203	0.3847	0.07288	3	3	7.464	12
Se x Sm vs. Sm	0.8193	0.4933	0.326	0.07288	3	3	6.326	12
Se x Sm vs. Sj	0.8193	0.4203	0.399	0.07288	3	3	7.742	12
Sm vs. Sj	0.4933	0.4203	0.073	0.07288	3	3	1.416	12

## Sheet: Pentanoic acid
Table Analyzed	Pentanoic acid
Data sets analyzed	A-F
ANOVA summary
F	8.065
P value	0.0015
P value summary	**
Significant diff. among means (P < 0.05)?	Yes
R squared	0.7707
ANOVA table	SS	DF	MS	F (DFn, DFd)	P value
Treatment (between columns)	0.0006116	5	0.0001223	F (5, 12) = 8.065	P=0.0015
Residual (within columns)	0.000182	12	1.517e-05
Total	0.0007936	17
Data summary
Number of treatments (columns)	6
Number of values (total)	18
Number of families	1
Number of comparisons per family	15
Alpha	0.05
Tukey's multiple comparisons test	Mean Diff.	95.00% CI of diff.	Below threshold?	Summary	Adjusted P Value
Sp vs. Se	0.01367	0.002986 to 0.02435	Yes	*	0.0103	A-B
Sp vs. Se x Sj	0.01467	0.003986 to 0.02535	Yes	**	0.0061	A-C
Sp vs. Se x Sm	0.012	0.001319 to 0.02268	Yes	*	0.0248	A-D
Sp vs. Sm	0.013	0.002319 to 0.02368	Yes	*	0.0146	A-E
Sp vs. Sj	0.019	0.008319 to 0.02968	Yes	***	0.0007	A-F
Se vs. Se x Sj	0.001	-0.009681 to 0.01168	No	ns	0.9995	B-C
Se vs. Se x Sm	-0.001667	-0.01235 to 0.009014	No	ns	0.994	B-D
Se vs. Sm	-0.0006667	-0.01135 to 0.01001	No	ns	>0.9999	B-E
Se vs. Sj	0.005333	-0.005347 to 0.01601	No	ns	0.5691	B-F
Se x Sj vs. Se x Sm	-0.002667	-0.01335 to 0.008014	No	ns	0.9541	C-D
Se x Sj vs. Sm	-0.001667	-0.01235 to 0.009014	No	ns	0.994	C-E
Se x Sj vs. Sj	0.004333	-0.006347 to 0.01501	No	ns	0.7469	C-F
Se x Sm vs. Sm	0.001	-0.009681 to 0.01168	No	ns	0.9995	D-E
Se x Sm vs. Sj	0.007	-0.003681 to 0.01768	No	ns	0.3042	D-F
Sm vs. Sj	0.006	-0.004681 to 0.01668	No	ns	0.4532	E-F
Test details	Mean 1	Mean 2	Mean Diff.	SE of diff.	n1	n2	q	DF
Sp vs. Se	0.1093	0.09567	0.01367	0.00318	3	3	6.078	12
Sp vs. Se x Sj	0.1093	0.09467	0.01467	0.00318	3	3	6.523	12
Sp vs. Se x Sm	0.1093	0.09733	0.012	0.00318	3	3	5.337	12
Sp vs. Sm	0.1093	0.09633	0.013	0.00318	3	3	5.782	12
Sp vs. Sj	0.1093	0.09033	0.019	0.00318	3	3	8.45	12
Se vs. Se x Sj	0.09567	0.09467	0.001	0.00318	3	3	0.4447	12
Se vs. Se x Sm	0.09567	0.09733	-0.001667	0.00318	3	3	0.7412	12
Se vs. Sm	0.09567	0.09633	-0.0006667	0.00318	3	3	0.2965	12
Se vs. Sj	0.09567	0.09033	0.005333	0.00318	3	3	2.372	12
Se x Sj vs. Se x Sm	0.09467	0.09733	-0.002667	0.00318	3	3	1.186	12
Se x Sj vs. Sm	0.09467	0.09633	-0.001667	0.00318	3	3	0.7412	12
Se x Sj vs. Sj	0.09467	0.09033	0.004333	0.00318	3	3	1.927	12
Se x Sm vs. Sm	0.09733	0.09633	0.001	0.00318	3	3	0.4447	12
Se x Sm vs. Sj	0.09733	0.09033	0.007	0.00318	3	3	3.113	12
Sm vs. Sj	0.09633	0.09033	0.006	0.00318	3	3	2.668	12

## Sheet: Hexanoic acid
Table Analyzed	Hexanoic acid
Data sets analyzed	A-F
ANOVA summary
F	73.65
P value	<0.0001
P value summary	****
Significant diff. among means (P < 0.05)?	Yes
R squared	0.9684
ANOVA table	SS	DF	MS	F (DFn, DFd)	P value
Treatment (between columns)	7.825	5	1.565	F (5, 12) = 73.65	P<0.0001
Residual (within columns)	0.255	12	0.02125
Total	8.08	17
Data summary
Number of treatments (columns)	6
Number of values (total)	18
Number of families	1
Number of comparisons per family	15
Alpha	0.05
Tukey's multiple comparisons test	Mean Diff.	95.00% CI of diff.	Below threshold?	Summary	Adjusted P Value
Sp vs. Se	1.283	0.8829 to 1.682	Yes	****	<0.0001	A-B
Sp vs. Se x Sj	0.7483	0.3485 to 1.148	Yes	***	0.0004	A-C
Sp vs. Se x Sm	0.4993	0.09954 to 0.8991	Yes	*	0.0122	A-D
Sp vs. Sm	1.857	1.457 to 2.257	Yes	****	<0.0001	A-E
Sp vs. Sj	1.694	1.294 to 2.093	Yes	****	<0.0001	A-F
Se vs. Se x Sj	-0.5343	-0.9341 to -0.1345	Yes	**	0.0075	B-C
Se vs. Se x Sm	-0.7833	-1.183 to -0.3835	Yes	***	0.0003	B-D
Se vs. Sm	0.5743	0.1745 to 0.9741	Yes	**	0.0043	B-E
Se vs. Sj	0.411	0.01121 to 0.8108	Yes	*	0.0427	B-F
Se x Sj vs. Se x Sm	-0.249	-0.6488 to 0.1508	No	ns	0.3518	C-D
Se x Sj vs. Sm	1.109	0.7089 to 1.508	Yes	****	<0.0001	C-E
Se x Sj vs. Sj	0.9453	0.5455 to 1.345	Yes	****	<0.0001	C-F
Se x Sm vs. Sm	1.358	0.9579 to 1.757	Yes	****	<0.0001	D-E
Se x Sm vs. Sj	1.194	0.7945 to 1.594	Yes	****	<0.0001	D-F
Sm vs. Sj	-0.1633	-0.5631 to 0.2365	No	ns	0.7418	E-F
Test details	Mean 1	Mean 2	Mean Diff.	SE of diff.	n1	n2	q	DF
Sp vs. Se	1.953	0.6703	1.283	0.119	3	3	15.24	12
Sp vs. Se x Sj	1.953	1.205	0.7483	0.119	3	3	8.892	12
Sp vs. Se x Sm	1.953	1.454	0.4993	0.119	3	3	5.933	12
Sp vs. Sm	1.953	0.096	1.857	0.119	3	3	22.06	12
Sp vs. Sj	1.953	0.2593	1.694	0.119	3	3	20.12	12
Se vs. Se x Sj	0.6703	1.205	-0.5343	0.119	3	3	6.349	12
Se vs. Se x Sm	0.6703	1.454	-0.7833	0.119	3	3	9.307	12
Se vs. Sm	0.6703	0.096	0.5743	0.119	3	3	6.824	12
Se vs. Sj	0.6703	0.2593	0.411	0.119	3	3	4.883	12
Se x Sj vs. Se x Sm	1.205	1.454	-0.249	0.119	3	3	2.959	12
Se x Sj vs. Sm	1.205	0.096	1.109	0.119	3	3	13.17	12
Se x Sj vs. Sj	1.205	0.2593	0.9453	0.119	3	3	11.23	12
Se x Sm vs. Sm	1.454	0.096	1.358	0.119	3	3	16.13	12
Se x Sm vs. Sj	1.454	0.2593	1.194	0.119	3	3	14.19	12
Sm vs. Sj	0.096	0.2593	-0.1633	0.119	3	3	1.941	12

## Sheet: Octanoic acid  
Table Analyzed	Octanoic acid
Data sets analyzed	A-F
ANOVA summary
F	232.9
P value	<0.0001
P value summary	****
Significant diff. among means (P < 0.05)?	Yes
R squared	0.9898
ANOVA table	SS	DF	MS	F (DFn, DFd)	P value
Treatment (between columns)	62.9	5	12.58	F (5, 12) = 232.9	P<0.0001
Residual (within columns)	0.6481	12	0.05401
Total	63.55	17
Data summary
Number of treatments (columns)	6
Number of values (total)	18
Number of families	1
Number of comparisons per family	15
Alpha	0.05
Tukey's multiple comparisons test	Mean Diff.	95.00% CI of diff.	Below threshold?	Summary	Adjusted P Value
Sp vs. Se	5.299	4.661 to 5.936	Yes	****	<0.0001	A-B
Sp vs. Se x Sj	3.781	3.144 to 4.419	Yes	****	<0.0001	A-C
Sp vs. Se x Sm	4.1	3.463 to 4.738	Yes	****	<0.0001	A-D
Sp vs. Sm	5.703	5.066 to 6.341	Yes	****	<0.0001	A-E
Sp vs. Sj	4.604	3.967 to 5.241	Yes	****	<0.0001	A-F
Se vs. Se x Sj	-1.517	-2.155 to -0.8800	Yes	****	<0.0001	B-C
Se vs. Se x Sm	-1.198	-1.836 to -0.5610	Yes	***	0.0004	B-D
Se vs. Sm	0.4047	-0.2327 to 1.042	No	ns	0.3336	B-E
Se vs. Sj	-0.6947	-1.332 to -0.05730	Yes	*	0.0301	B-F
Se x Sj vs. Se x Sm	0.319	-0.3184 to 0.9564	No	ns	0.5669	C-D
Se x Sj vs. Sm	1.922	1.285 to 2.559	Yes	****	<0.0001	C-E
Se x Sj vs. Sj	0.8227	0.1853 to 1.460	Yes	**	0.0097	C-F
Se x Sm vs. Sm	1.603	0.9656 to 2.240	Yes	****	<0.0001	D-E
Se x Sm vs. Sj	0.5037	-0.1337 to 1.141	No	ns	0.157	D-F
Sm vs. Sj	-1.099	-1.737 to -0.4620	Yes	***	0.0009	E-F
Test details	Mean 1	Mean 2	Mean Diff.	SE of diff.	n1	n2	q	DF
Sp vs. Se	6.779	1.481	5.299	0.1898	3	3	39.49	12
Sp vs. Se x Sj	6.779	2.998	3.781	0.1898	3	3	28.18	12
Sp vs. Se x Sm	6.779	2.679	4.1	0.1898	3	3	30.56	12
Sp vs. Sm	6.779	1.076	5.703	0.1898	3	3	42.51	12
Sp vs. Sj	6.779	2.175	4.604	0.1898	3	3	34.31	12
Se vs. Se x Sj	1.481	2.998	-1.517	0.1898	3	3	11.31	12
Se vs. Se x Sm	1.481	2.679	-1.198	0.1898	3	3	8.931	12
Se vs. Sm	1.481	1.076	0.4047	0.1898	3	3	3.016	12
Se vs. Sj	1.481	2.175	-0.6947	0.1898	3	3	5.177	12
Se x Sj vs. Se x Sm	2.998	2.679	0.319	0.1898	3	3	2.377	12
Se x Sj vs. Sm	2.998	1.076	1.922	0.1898	3	3	14.32	12
Se x Sj vs. Sj	2.998	2.175	0.8227	0.1898	3	3	6.131	12
Se x Sm vs. Sm	2.679	1.076	1.603	0.1898	3	3	11.95	12
Se x Sm vs. Sj	2.679	2.175	0.5037	0.1898	3	3	3.754	12
Sm vs. Sj	1.076	2.175	-1.099	0.1898	3	3	8.193	12

[truncated: 13 more sheets: Decanoic acid, Dodecanoic acid  , Propan-1-ol , 2-methylpropan-1-ol, 2,3-dimethylbutan-1-ol , 3-methylsulfanylpropan-1-ol  , 2-phenylethanol, Ethyl propanoate, Ethyl butanoate, Ethyl hexanoate, Ethyl octanoate, Ethyl decanoate, Ethyl dodecanoate]
